# Supplementary material for: Disrupted hypothalamic transcriptomics and proteomics in a mouse model of type 2 diabetes exposed to recurrent hypoglycaemia
Source: Diabetologia. 2023 Nov 28;67(2):371–91. doi: 10.1007/s00125-023-06043-x (PMC10789691; doi:10.1007/s00125-023-06043-x)
Supplement: Supplementary file 2 — Supplementary file2 (XLSX 5288 KB) [file 125_2023_6043_MOESM2_ESM.xlsx]

## Sheet: ESMT1a_Hypo_Neurons_DEA
ESM Table 1a
Hypothalamus Neurons_table_DEA_RHvsAH
gene	p_val	avg_log2FC	pct.1	pct.2	p_val_adj
Gm42418	0	-0.343278	0.994	0.995	0
Pcsk1n	0	-0.844233	0.577	0.743	0
AC149090.1	5.52808e-285	-0.585412	0.786	0.881	1.3656e-280
Atp6v0c	1.6933e-229	-0.53172	0.378	0.552	4.18295e-225
Resp18	5.99397e-217	-0.566885	0.528	0.666	1.48069e-212
Atp1b1	7.93369e-208	-0.486695	0.669	0.762	1.95986e-203
Kcnq1ot1	3.96417e-170	0.458073	0.879	0.787	9.7927e-166
Ly6h	3.28316e-121	-0.414003	0.521	0.623	8.11039e-117
Atp6v0b	5.87485e-117	-0.338919	0.692	0.762	1.45126e-112
Gapdh	1.55038e-115	-0.301087	0.151	0.269	3.82991e-111
Rtn1	2.32909e-115	-0.2746	0.899	0.912	5.75356e-111
Rnasek	7.25301e-113	-0.307012	0.169	0.288	1.79171e-108
Tecr	2.41724e-102	-0.338645	0.568	0.655	5.97131e-98
Cst3	1.59888e-99	-0.367977	0.281	0.396	3.94972e-95
Itm2b	6.11621e-99	-0.349953	0.573	0.659	1.51089e-94
Caly	1.48395e-97	-0.351541	0.339	0.45	3.66581e-93
Psap	2.19943e-95	-0.325095	0.489	0.587	5.43326e-91
Tmem59l	5.58708e-94	-0.310466	0.291	0.405	1.38018e-89
Ubb	9.4112e-94	-0.297534	0.171	0.278	2.32485e-89
Bsg	1.23429e-88	-0.287711	0.254	0.362	3.04906e-84
Itm2c	4.06093e-87	-0.345401	0.326	0.429	1.00317e-82
Aplp1	2.25818e-85	-0.301711	0.386	0.49	5.57839e-81
Pgrmc1	3.71287e-84	-0.294443	0.311	0.416	9.1719e-80
Rabac1	1.38815e-81	-0.269865	0.209	0.31	3.42915e-77
AY036118	1.1885e-79	-0.286692	0.809	0.83	2.93595e-75
Ctsb	8.20895e-79	-0.295796	0.327	0.427	2.02786e-74
Slc22a17	5.34631e-78	-0.28606	0.615	0.686	1.3207e-73
Tuba1a	1.56925e-72	-0.235498	0.169	0.262	3.87653e-68
Hspa8	6.9815e-71	-0.28876	0.3	0.395	1.72464e-66
Aldoa	7.80125e-71	-0.255165	0.212	0.307	1.92714e-66
Ppia	2.69766e-69	-0.285016	0.238	0.33	6.66404e-65
Tuba1b	1.71156e-64	-0.198984	0.121	0.201	4.22808e-60
Hspa5	3.19046e-62	-0.270987	0.289	0.376	7.88139e-58
Cd81	1.12972e-61	-0.263522	0.273	0.362	2.79076e-57
Hsp90ab1	1.60811e-58	-0.247467	0.294	0.378	3.97252e-54
Fth1	6.26282e-53	-0.19788	0.11	0.178	1.54711e-48
Syt4	2.20535e-52	-0.281836	0.383	0.46	5.44786e-48
Prnp	3.90915e-52	-0.263866	0.414	0.489	9.65677e-48
Calr	2.43209e-51	-0.197946	0.23	0.311	6.008e-47
Ndn	6.04297e-50	-0.253342	0.239	0.317	1.49279e-45
Syt11	4.31122e-49	-0.257166	0.623	0.668	1.065e-44
Stmn3	5.63941e-49	-0.23938	0.408	0.481	1.3931e-44
Thy1	7.30675e-49	-0.187357	0.194	0.271	1.80499e-44
Hsp90aa1	4.66227e-48	-0.237571	0.368	0.44	1.15172e-43
Serinc1	4.98562e-48	-0.255283	0.435	0.502	1.2316e-43
Scg2	1.16203e-47	-0.284325	0.385	0.456	2.87057e-43
Gm1673	3.01784e-47	-0.147588	0.076	0.134	7.45497e-43
Clu	5.38345e-47	-0.219276	0.196	0.269	1.32987e-42
Timp2	1.59166e-45	-0.223931	0.316	0.392	3.93187e-41
Malat1	3.63032e-45	-0.114569	0.999	0.998	8.96798e-41
Atp1a3	2.98177e-44	-0.208967	0.661	0.696	7.36588e-40
Tubb2a	3.94422e-44	-0.199444	0.197	0.268	9.7434e-40
Rtl8a	2.51107e-43	-0.117772	0.052	0.101	6.20309e-39
Mif	5.54037e-43	-0.143475	0.07	0.123	1.36864e-38
Rplp1	6.1355e-43	-0.154191	0.078	0.132	1.51565e-38
Tmem147	8.866e-43	-0.145388	0.092	0.15	2.19017e-38
Fau	1.09993e-42	-0.147153	0.075	0.129	2.71715e-38
Chchd10	2.53456e-42	-0.132054	0.057	0.106	6.26113e-38
Sv2a	8.08061e-42	-0.220797	0.461	0.521	1.99615e-37
Ckb	9.76451e-41	-0.202641	0.287	0.359	2.41213e-36
Pclo	2.29698e-39	0.15346	0.966	0.945	5.67423e-35
Arl6ip1	3.05644e-39	-0.195459	0.235	0.303	7.55032e-35
Actb	1.69952e-38	-0.172364	0.196	0.262	4.19833e-34
4933406I18Rik	4.42769e-38	0.185156	0.543	0.457	1.09377e-33
Pld3	3.5802e-36	-0.194599	0.334	0.402	8.84418e-32
Saraf	4.45239e-36	-0.214755	0.326	0.388	1.09987e-31
Gm26917	5.84844e-36	0.253478	0.847	0.787	1.44474e-31
Spcs1	6.38354e-36	-0.143718	0.084	0.135	1.57693e-31
BC005561	2.40886e-35	0.158642	0.354	0.278	5.95061e-31
Ptprn	9.25262e-35	-0.195343	0.695	0.725	2.28567e-30
Ubc	1.29235e-34	-0.150407	0.124	0.18	3.19248e-30
Celf4	1.35401e-34	0.154655	0.919	0.882	3.34482e-30
Syp	1.42841e-34	-0.195049	0.389	0.448	3.52861e-30
Nipal2	6.84293e-34	0.160273	0.53	0.45	1.69041e-29
Atp6ap1	8.28328e-34	-0.16881	0.264	0.329	2.04622e-29
Scd2	9.5777e-34	-0.213673	0.275	0.336	2.36598e-29
Grina	1.98188e-33	-0.16554	0.35	0.412	4.89585e-29
Dync2h1	5.3856e-33	0.135137	0.835	0.777	1.3304e-28
Gpr158	6.15783e-33	0.142171	0.925	0.892	1.52117e-28
Cox16	9.76761e-33	0.138264	0.867	0.815	2.41289e-28
Elob	1.93849e-32	-0.112474	0.073	0.119	4.78866e-28
Tspan3	2.00582e-32	-0.189851	0.343	0.401	4.95498e-28
Nsg1	4.16418e-32	-0.171267	0.23	0.29	1.02868e-27
Zfp704	6.45577e-32	0.136741	0.651	0.568	1.59477e-27
Cox5b	8.03876e-32	-0.113234	0.062	0.104	1.98581e-27
Ergic3	9.89138e-32	-0.141204	0.153	0.21	2.44347e-27
Faim2	1.60036e-31	-0.208665	0.394	0.446	3.95336e-27
Gaa	1.73224e-31	-0.203411	0.53	0.576	4.27916e-27
Ache	3.23709e-31	-0.157987	0.248	0.31	7.99658e-27
Cox4i1	6.59394e-31	-0.171858	0.176	0.233	1.6289e-26
Cadps	8.46641e-30	0.114004	0.957	0.939	2.09146e-25
Tanc2	1.44341e-29	0.09519	0.947	0.925	3.56566e-25
Mical2	1.46525e-29	0.15249	0.446	0.369	3.61962e-25
Rpl13	2.23734e-29	-0.138603	0.109	0.158	5.52689e-25
Ankrd12	5.50608e-29	0.134317	0.815	0.757	1.36017e-24
2610037D02Rik	9.22435e-29	0.129064	0.473	0.396	2.27869e-24
Ttll11	1.31748e-28	0.157326	0.555	0.475	3.25457e-24
Snhg14	1.61161e-28	-0.0874752	0.98	0.978	3.98116e-24
Krtcap2	2.75618e-28	-0.0947893	0.05	0.087	6.8086e-24
Gm1976	3.44867e-28	0.115409	0.554	0.474	8.51924e-24
Reep5	4.37502e-28	-0.177785	0.26	0.315	1.08076e-23
Ndufc2	4.82691e-28	-0.153303	0.124	0.173	1.19239e-23
Bod1l	5.01245e-28	0.118821	0.458	0.379	1.23823e-23
mt-Co3	1.30501e-27	-0.193115	0.178	0.231	3.22377e-23
Dync1i2	3.00355e-27	0.11703	0.825	0.777	7.41966e-23
Ccdc50	6.17622e-27	0.130169	0.532	0.457	1.52571e-22
Rpl28	1.18942e-26	-0.105836	0.061	0.099	2.93822e-22
Syngr1	2.79501e-26	-0.166443	0.226	0.28	6.90452e-22
Tuba4a	3.05677e-26	-0.0899656	0.062	0.1	7.55114e-22
Tmem30a	3.61715e-26	-0.193712	0.374	0.423	8.93545e-22
Nrsn2	7.63097e-26	-0.167097	0.221	0.274	1.88508e-21
Rps15	9.26432e-26	-0.136441	0.123	0.17	2.28856e-21
Sntg1	1.01898e-25	0.135391	0.965	0.951	2.51718e-21
Ndufa13	1.11057e-25	-0.0967575	0.069	0.108	2.74344e-21
Leng8	1.23336e-25	-0.133097	0.541	0.583	3.04677e-21
Dgkb	1.24558e-25	0.256408	0.911	0.891	3.07696e-21
Zfp942	1.31367e-25	0.0924265	0.215	0.159	3.24516e-21
Nav2	2.07331e-25	0.109563	0.903	0.864	5.1217e-21
Ndufa4	2.20819e-25	-0.1431	0.134	0.18	5.45489e-21
Ndufb11	2.49425e-25	-0.0957003	0.05	0.084	6.16154e-21
Chchd2	2.58212e-25	-0.0940365	0.06	0.096	6.3786e-21
Idh3b	2.90313e-25	-0.18581	0.347	0.397	7.1716e-21
Gm17276	6.11916e-25	0.134891	0.42	0.35	1.51162e-20
B4gat1	1.07539e-24	-0.106263	0.091	0.132	2.65653e-20
Emc10	1.47819e-24	-0.11738	0.158	0.208	3.65157e-20
Asb7	1.75125e-24	0.0853173	0.22	0.166	4.32611e-20
Igsf8	3.04699e-24	-0.164237	0.248	0.3	7.52699e-20
Aldoc	3.53039e-24	-0.0846493	0.061	0.097	8.72113e-20
Tmem59	4.03075e-24	-0.1806	0.4	0.446	9.95716e-20
Styk1	6.6583e-24	-0.0585602	0.024	0.049	1.6448e-19
Pmch	1.20113e-23	-0.408894	0.03	0.058	2.96716e-19
Mt1	1.23216e-23	-0.107175	0.065	0.101	3.04382e-19
Airn	1.9643e-23	0.130493	0.275	0.217	4.85241e-19
Ndfip1	2.15278e-23	-0.162081	0.717	0.729	5.31802e-19
Rlf	2.55658e-23	0.0803772	0.549	0.47	6.31552e-19
Efcab1	2.75621e-23	0.0875599	0.405	0.334	6.80866e-19
Gm12940	2.90404e-23	0.107416	0.35	0.288	7.17384e-19
Dclk1	3.10792e-23	0.0971342	0.949	0.928	7.6775e-19
Nenf	3.17815e-23	-0.109395	0.089	0.13	7.85099e-19
Stxbp4	4.38737e-23	0.0962098	0.376	0.311	1.08381e-18
Npdc1	4.50281e-23	-0.136278	0.263	0.315	1.11233e-18
Arxes2	6.62816e-23	-0.107924	0.095	0.136	1.63735e-18
1110051M20Rik	7.0404e-23	0.124269	0.72	0.651	1.73919e-18
Hsp90b1	7.149e-23	-0.166574	0.332	0.38	1.76602e-18
Syne1	8.41041e-23	0.122947	0.954	0.927	2.07762e-18
Tubb4b	8.6964e-23	-0.107104	0.093	0.133	2.14827e-18
Cox5a	1.11868e-22	-0.14047	0.127	0.17	2.76348e-18
Nav1	1.69914e-22	0.128849	0.779	0.715	4.19737e-18
Ube2e2	1.74861e-22	0.117262	0.928	0.896	4.31959e-18
Xkr4	1.94799e-22	0.108291	0.967	0.959	4.81213e-18
Lamp1	2.01525e-22	-0.154822	0.185	0.231	4.97826e-18
Tmem130	2.02493e-22	-0.178801	0.614	0.638	5.00219e-18
Rps10	2.20681e-22	-0.107299	0.064	0.099	5.45149e-18
Rnf169	2.58272e-22	0.111945	0.505	0.436	6.38008e-18
Eef1a1	3.08345e-22	-0.159844	0.276	0.324	7.61706e-18
Avp	3.32348e-22	-0.709682	0.057	0.09	8.20999e-18
Rpl8	3.8692e-22	-0.110166	0.09	0.128	9.55808e-18
Lhx8	4.28585e-22	-0.0432041	0.005	0.018	1.05873e-17
Ssr4	4.58843e-22	-0.132674	0.154	0.2	1.13348e-17
Bbs9	5.74503e-22	0.1113	0.699	0.636	1.41919e-17
Mapt	5.82614e-22	0.118141	0.843	0.798	1.43923e-17
Mt3	6.84949e-22	-0.113398	0.104	0.144	1.69203e-17
Atp5b	8.54352e-22	-0.165924	0.319	0.366	2.11051e-17
Rpl18	9.19363e-22	-0.0964796	0.057	0.089	2.2711e-17
Zc3h12b	1.09171e-21	0.105114	0.555	0.483	2.69685e-17
Pgr	1.73964e-21	0.12388	0.36	0.298	4.29743e-17
Acyp2	1.78925e-21	0.119363	0.65	0.588	4.41998e-17
Rab3a	2.48615e-21	-0.109001	0.117	0.159	6.14152e-17
Ndufb8	2.66473e-21	-0.103214	0.079	0.115	6.58269e-17
Srsf11	2.89947e-21	0.109668	0.807	0.753	7.16255e-17
Ranbp2	3.11797e-21	0.070481	0.612	0.539	7.70232e-17
Ctsd	3.55519e-21	-0.121022	0.124	0.166	8.78238e-17
Mirg	5.36791e-21	-0.158249	0.783	0.787	1.32603e-16
Cdc37l1	6.72429e-21	0.0944594	0.555	0.486	1.6611e-16
Tet2	7.01919e-21	0.0954823	0.534	0.465	1.73395e-16
Sfta3-ps	7.26549e-21	0.180345	0.287	0.232	1.79479e-16
Vgf	7.57599e-21	-0.153564	0.106	0.146	1.8715e-16
Lrpap1	8.2816e-21	-0.139487	0.211	0.257	2.0458e-16
Slc15a2	8.52508e-21	0.0655891	0.071	0.042	2.10595e-16
Rap1gds1	8.89299e-21	0.114412	0.671	0.609	2.19683e-16
A930015D03Rik	1.01729e-20	0.0920395	0.429	0.362	2.513e-16
D130040H23Rik	1.15311e-20	0.095937	0.309	0.252	2.84853e-16
Syt6	1.17439e-20	0.101459	0.176	0.131	2.9011e-16
Elp4	1.37259e-20	0.0961099	0.645	0.575	3.39072e-16
Chga	1.62848e-20	-0.129348	0.215	0.262	4.02283e-16
Fam173a	2.24421e-20	-0.131977	0.288	0.333	5.54388e-16
mt-Nd1	2.30036e-20	-0.14432	0.079	0.114	5.68258e-16
Prrc2c	2.74019e-20	0.121861	0.839	0.789	6.7691e-16
Setx	2.82281e-20	0.131343	0.632	0.567	6.97318e-16
4732471J01Rik	2.89625e-20	0.107227	0.513	0.448	7.15461e-16
Fto	3.07806e-20	0.0932654	0.826	0.773	7.60373e-16
Syngr3	3.38112e-20	-0.125539	0.18	0.225	8.35238e-16
Pakap	4.04261e-20	0.116706	0.787	0.732	9.98647e-16
Ccz1	5.40364e-20	0.0458274	0.272	0.215	1.33486e-15
Mbnl2	6.94726e-20	0.0971623	0.8	0.741	1.71618e-15
Zim1	7.22544e-20	0.105577	0.348	0.287	1.7849e-15
Mycbp2	7.38005e-20	0.0769163	0.972	0.959	1.82309e-15
Tubb5	8.09471e-20	-0.107037	0.097	0.134	1.99964e-15
Ttc17	8.39014e-20	0.0928072	0.574	0.505	2.07262e-15
Pcgf5	8.62084e-20	0.0913326	0.458	0.392	2.12961e-15
Podxl2	8.99995e-20	-0.14678	0.416	0.457	2.22326e-15
Plekhm3	1.01686e-19	0.0873051	0.527	0.461	2.51194e-15
Ctsl	1.26693e-19	-0.109211	0.114	0.153	3.1297e-15
Bclaf1	1.34894e-19	0.0853758	0.745	0.687	3.33229e-15
Bicral	1.64697e-19	0.118311	0.668	0.606	4.0685e-15
Sox5	1.67762e-19	0.140607	0.521	0.456	4.14423e-15
mt-Co2	1.7561e-19	-0.205012	0.149	0.191	4.3381e-15
Hdac8	1.88643e-19	0.109636	0.64	0.577	4.66004e-15
Astn2	2.19361e-19	0.0984594	0.906	0.863	5.41887e-15
Cpe	2.28952e-19	-0.130298	0.718	0.739	5.65579e-15
Rab40c	2.47025e-19	0.126354	0.487	0.423	6.10225e-15
Zmynd8	2.69668e-19	0.113277	0.778	0.714	6.66161e-15
Esco1	3.01158e-19	0.0749811	0.491	0.425	7.43951e-15
Chgb	3.07252e-19	-0.130202	0.206	0.25	7.59006e-15
Ablim3	3.68042e-19	0.0889324	0.466	0.4	9.09174e-15
Serpinb6a	3.73627e-19	0.0920952	0.373	0.315	9.22971e-15
Alg2	3.77589e-19	-0.122955	0.154	0.196	9.32758e-15
Gabbr1	4.27447e-19	-0.166043	0.523	0.549	1.05592e-14
3110039M20Rik	4.51227e-19	-0.0651323	0.033	0.057	1.11467e-14
Ndufa3	7.22368e-19	-0.0907937	0.067	0.098	1.78447e-14
Canx	7.4789e-19	-0.181591	0.489	0.52	1.84751e-14
Ppp1r9a	8.35693e-19	0.102328	0.873	0.827	2.06441e-14
3300002I08Rik	8.45903e-19	0.0655219	0.158	0.117	2.08963e-14
Selenok	8.96017e-19	-0.0942554	0.088	0.124	2.21343e-14
A630089N07Rik	1.0472e-18	0.0874804	0.241	0.192	2.58691e-14
Retreg2	1.1178e-18	-0.121809	0.146	0.186	2.7613e-14
Dgkg	1.14206e-18	0.103403	0.506	0.443	2.82122e-14
Mical3	1.15569e-18	0.0968723	0.766	0.707	2.8549e-14
Rorb	1.17387e-18	0.174427	0.36	0.303	2.8998e-14
Zdbf2	1.25428e-18	0.100338	0.476	0.414	3.09846e-14
Zfp292	1.26609e-18	0.0859963	0.694	0.628	3.12763e-14
Zfp612	1.41467e-18	0.0963666	0.362	0.302	3.49466e-14
Nudcd3	1.55406e-18	0.0714695	0.558	0.493	3.839e-14
Rundc3b	1.56036e-18	0.0873877	0.638	0.571	3.85457e-14
Mphosph9	1.6722e-18	0.0887379	0.435	0.37	4.13085e-14
Polr1a	1.75456e-18	0.066849	0.311	0.255	4.33428e-14
Gm26672	1.96552e-18	0.0748064	0.216	0.168	4.85543e-14
B230307C23Rik	2.70142e-18	0.0648863	0.172	0.129	6.67332e-14
Micu1	2.70444e-18	0.0814978	0.356	0.299	6.68077e-14
B830012L14Rik	3.07768e-18	-0.122711	0.852	0.85	7.6028e-14
Tm2d3	3.34254e-18	-0.11663	0.131	0.17	8.25709e-14
Zup1	4.65232e-18	0.0850303	0.486	0.424	1.14926e-13
Scml4	4.66567e-18	0.094607	0.341	0.284	1.15256e-13
Zfp386	4.68148e-18	0.0501801	0.204	0.158	1.15647e-13
Cdadc1	6.11721e-18	0.0740076	0.33	0.274	1.51113e-13
Atp6ap2	6.21034e-18	-0.146807	0.279	0.32	1.53414e-13
Rpl17	7.31056e-18	-0.113225	0.133	0.171	1.80593e-13
Gm4924	7.82162e-18	0.0875931	0.348	0.293	1.93217e-13
Fkbp2	8.4823e-18	-0.0785192	0.082	0.115	2.09538e-13
Myt1l	8.71627e-18	0.0760063	0.931	0.906	2.15318e-13
Gkap1	8.72404e-18	0.0818839	0.416	0.356	2.1551e-13
Gucy1a2	9.03416e-18	0.115525	0.835	0.788	2.23171e-13
Rgs9	9.30002e-18	0.0939113	0.361	0.305	2.29738e-13
Hecw1	9.48585e-18	0.0966697	0.881	0.841	2.34329e-13
Vwa8	9.58056e-18	0.0762512	0.757	0.695	2.36669e-13
Atp5h	1.32179e-17	-0.107403	0.108	0.143	3.26522e-13
Apba1	1.45535e-17	0.101082	0.748	0.692	3.59516e-13
Spag6l	1.52372e-17	0.0976313	0.172	0.131	3.76404e-13
Slc25a4	1.5305e-17	-0.135194	0.194	0.235	3.7808e-13
Meg3	1.6401e-17	0.0693191	0.998	0.996	4.05154e-13
N4bp2l1	1.66773e-17	0.0855213	0.453	0.392	4.1198e-13
Mga	1.81638e-17	0.0898199	0.689	0.626	4.48699e-13
Gm39469	1.84417e-17	0.064912	0.265	0.214	4.55566e-13
Meis2	2.23912e-17	-0.307482	0.049	0.076	5.5313e-13
Map7	2.38478e-17	0.0853465	0.69	0.628	5.89112e-13
Sacs	2.51435e-17	0.0837743	0.446	0.385	6.21119e-13
Bex3	2.52495e-17	-0.121787	0.128	0.165	6.23739e-13
Rps8	2.61875e-17	-0.101419	0.113	0.149	6.4691e-13
Zfp64	2.65301e-17	0.0672509	0.231	0.184	6.55374e-13
Ypel3	2.75951e-17	-0.0778434	0.116	0.153	6.81683e-13
Clstn2	3.86671e-17	0.128051	0.698	0.647	9.55194e-13
Fam214a	4.02091e-17	0.0994963	0.534	0.473	9.93285e-13
Golga4	4.05766e-17	0.106071	0.577	0.514	1.00236e-12
Scn9a	4.12233e-17	0.118634	0.696	0.641	1.01834e-12
Rreb1	4.17989e-17	0.161239	0.25	0.202	1.03256e-12
Cwf19l2	4.81274e-17	0.0907946	0.425	0.366	1.18889e-12
Insyn2b	5.12661e-17	0.100789	0.292	0.242	1.26643e-12
Rpl24	5.637e-17	-0.0804992	0.088	0.121	1.39251e-12
Ly6e	6.11852e-17	-0.0974008	0.105	0.139	1.51146e-12
Scfd1	6.15499e-17	0.0619256	0.526	0.46	1.52047e-12
Cntln	6.3676e-17	0.0968896	0.531	0.469	1.57299e-12
Fgd4	6.38273e-17	0.0834837	0.646	0.584	1.57673e-12
Golgb1	6.44039e-17	0.105347	0.567	0.504	1.59097e-12
Cox6b1	7.2423e-17	-0.102094	0.1	0.134	1.78907e-12
Ift74	7.51663e-17	0.0758443	0.33	0.278	1.85683e-12
Vti1a	8.22392e-17	0.0932012	0.754	0.7	2.03155e-12
Cfap46	8.58003e-17	0.0813278	0.29	0.236	2.11952e-12
Baz1b	8.60259e-17	0.0729714	0.557	0.493	2.1251e-12
Sh3glb1	8.82221e-17	0.0771183	0.424	0.364	2.17935e-12
Pdss2	8.85964e-17	0.081271	0.624	0.561	2.1886e-12
Rnf216	1.06555e-16	0.0840207	0.561	0.497	2.63223e-12
Cacnb2	1.28254e-16	0.0814549	0.913	0.893	3.16825e-12
Gck	1.30291e-16	0.0609982	0.224	0.178	3.21857e-12
Xrcc4	1.38874e-16	0.0948863	0.476	0.416	3.43061e-12
Zfp950	1.66697e-16	0.0813906	0.599	0.535	4.11792e-12
Eno2	1.71506e-16	-0.141967	0.354	0.396	4.23672e-12
Swt1	1.94275e-16	0.0695705	0.324	0.27	4.79917e-12
Setd7	2.72613e-16	0.0828764	0.383	0.327	6.73437e-12
Atrnl1	3.02299e-16	0.119179	0.795	0.751	7.46769e-12
Cep120	3.07505e-16	0.0770732	0.448	0.387	7.5963e-12
Slc32a1	3.11205e-16	-0.117943	0.103	0.136	7.6877e-12
Upp2	3.13008e-16	0.0987076	0.848	0.805	7.73224e-12
Ccdc107	3.80875e-16	-0.0793907	0.07	0.1	9.40877e-12
Gpm6a	4.08313e-16	-0.105146	0.911	0.908	1.00866e-11
Syn3	4.11601e-16	0.0973293	0.779	0.729	1.01678e-11
Actg1	4.16201e-16	-0.106151	0.145	0.182	1.02814e-11
Xpa	4.20765e-16	0.0656553	0.216	0.171	1.03942e-11
Zfp282	4.27801e-16	0.0782018	0.243	0.197	1.0568e-11
Rpl23a	4.48717e-16	-0.0877268	0.074	0.104	1.10847e-11
mt-Atp6	4.73401e-16	-0.137588	0.12	0.155	1.16944e-11
Arxes1	4.80541e-16	-0.0740424	0.061	0.089	1.18708e-11
Gabra1	4.86863e-16	-0.188572	0.436	0.469	1.2027e-11
Dis3l2	5.24564e-16	0.083693	0.665	0.603	1.29583e-11
Csmd2	5.47807e-16	0.101487	0.792	0.741	1.35325e-11
Cox8a	5.59393e-16	-0.120235	0.131	0.167	1.38187e-11
Adprh	6.29972e-16	-0.0692962	0.078	0.109	1.55622e-11
Srsf2	6.5006e-16	-0.148713	0.505	0.533	1.60584e-11
Pebp1	7.35287e-16	-0.0863534	0.07	0.099	1.81638e-11
Zfp810	8.49296e-16	0.0573513	0.255	0.208	2.09802e-11
Srsf4	8.92501e-16	0.0819332	0.358	0.303	2.20475e-11
Cab39l	9.54416e-16	0.0751956	0.393	0.337	2.35769e-11
Rps5	9.5505e-16	-0.0878492	0.069	0.097	2.35926e-11
Smpd1	1.00098e-15	-0.076807	0.085	0.116	2.47273e-11
Map3k5	1.11107e-15	0.0721706	0.412	0.356	2.74467e-11
Nckap5	1.26846e-15	0.0884998	0.483	0.422	3.13348e-11
Tpi1	1.27544e-15	-0.0955802	0.104	0.137	3.15071e-11
Tpt1	1.35336e-15	-0.0865011	0.071	0.1	3.3432e-11
Gabrb1	1.36397e-15	0.0737504	0.968	0.955	3.36941e-11
Rpl32	1.3697e-15	-0.0819599	0.057	0.084	3.38357e-11
Smpd3	1.49591e-15	0.074759	0.327	0.274	3.69536e-11
Cdkl3	1.59874e-15	0.0704089	0.312	0.259	3.94936e-11
Calm1	1.64788e-15	-0.152505	0.371	0.405	4.07075e-11
Micu2	1.7042e-15	0.0692787	0.508	0.447	4.20988e-11
Rhbdd1	1.71939e-15	0.0538971	0.199	0.156	4.2474e-11
Gm26691	1.76934e-15	0.113497	0.657	0.608	4.37079e-11
Pdzrn4	2.00426e-15	0.176302	0.776	0.738	4.95112e-11
Tshz2	2.04095e-15	0.102638	0.727	0.679	5.04176e-11
Snapc3	2.11569e-15	0.072552	0.441	0.386	5.22639e-11
Arl3	2.13316e-15	0.0813065	0.361	0.306	5.26956e-11
Rpl21	2.16456e-15	-0.0722503	0.073	0.102	5.3471e-11
Akap6	2.17224e-15	0.0689687	0.954	0.942	5.36609e-11
Ank3	2.19937e-15	0.0583674	0.984	0.981	5.4331e-11
Tead1	2.27355e-15	0.0892311	0.442	0.382	5.61636e-11
Cep350	2.27811e-15	0.0845827	0.666	0.608	5.6276e-11
Soga3	2.27979e-15	0.0767539	0.58	0.519	5.63178e-11
Clpb	2.62468e-15	0.0744335	0.334	0.282	6.48375e-11
Ptprn2	2.71863e-15	0.062975	0.965	0.951	6.71582e-11
Map1b	2.80598e-15	0.0929037	0.894	0.856	6.93161e-11
Ndufs7	2.82803e-15	-0.0826771	0.088	0.119	6.98607e-11
Ptgds	2.85443e-15	-0.17396	0.087	0.118	7.0513e-11
Micu3	2.95229e-15	0.0698274	0.701	0.649	7.29305e-11
Zfp157	3.12295e-15	0.0712785	0.275	0.227	7.71461e-11
Lsm14a	3.12765e-15	0.0619772	0.323	0.271	7.72623e-11
Slc24a2	3.1796e-15	0.104429	0.783	0.736	7.85456e-11
Zkscan16	3.36871e-15	0.0707766	0.432	0.375	8.32172e-11
Atrx	3.4642e-15	0.106614	0.826	0.774	8.55761e-11
Dst	3.56069e-15	0.0833329	0.945	0.915	8.79597e-11
Vps28	4.40545e-15	-0.0787992	0.064	0.092	1.08828e-10
Dctn1	4.65436e-15	-0.124429	0.386	0.421	1.14977e-10
Brwd1	4.92241e-15	0.0853628	0.775	0.713	1.21598e-10
Nktr	5.04304e-15	0.0848409	0.876	0.831	1.24578e-10
Tmx2	5.10443e-15	-0.109103	0.213	0.252	1.26095e-10
Clvs2	5.40013e-15	0.0801533	0.532	0.475	1.33399e-10
Plp1	5.73194e-15	-0.266538	0.17	0.207	1.41596e-10
Nol4	5.76838e-15	0.0770462	0.845	0.803	1.42496e-10
Ndufa11	5.9062e-15	-0.0708356	0.061	0.088	1.45901e-10
Mdh1	5.97975e-15	-0.147904	0.319	0.354	1.47718e-10
Grcc10	6.11677e-15	-0.0806004	0.083	0.113	1.51103e-10
Degs1	6.17905e-15	-0.0918233	0.094	0.125	1.52641e-10
Cuta	6.7134e-15	-0.0671044	0.039	0.062	1.65841e-10
Gm16759	7.664e-15	0.0572858	0.22	0.177	1.89324e-10
Tmem132a	7.89467e-15	-0.119984	0.191	0.23	1.95022e-10
Nrg3	8.06886e-15	-0.101309	0.985	0.985	1.99325e-10
Tafa5	9.36852e-15	0.0944467	0.594	0.538	2.3143e-10
Uchl1	1.03513e-14	-0.148944	0.403	0.434	2.55707e-10
Mthfd2l	1.05576e-14	0.0581871	0.231	0.186	2.60805e-10
1500004A13Rik	1.09324e-14	0.0901452	0.577	0.522	2.70064e-10
Fam219a	1.10995e-14	0.083311	0.561	0.504	2.74191e-10
Kcnb2	1.17447e-14	0.129711	0.878	0.862	2.90129e-10
Nyap2	1.20041e-14	0.108126	0.784	0.75	2.96539e-10
Rps29	1.2685e-14	-0.0865907	0.07	0.097	3.13359e-10
Mrpl1	1.331e-14	0.0622275	0.398	0.343	3.28797e-10
Syt9	1.35299e-14	0.0928202	0.378	0.328	3.3423e-10
Myo6	1.43504e-14	0.06964	0.493	0.434	3.54497e-10
Gpr45	1.45107e-14	0.0749658	0.493	0.433	3.58457e-10
Rfesd	1.53274e-14	0.0408421	0.129	0.096	3.78633e-10
Smc5	1.54762e-14	0.0726854	0.541	0.483	3.82307e-10
Gm37494	1.55914e-14	0.0500025	0.269	0.221	3.85155e-10
Tspan7	1.62786e-14	-0.134392	0.741	0.748	4.02131e-10
Zcwpw2	1.63723e-14	0.0674332	0.229	0.187	4.04444e-10
Rhbdl1	1.71989e-14	-0.120806	0.218	0.256	4.24864e-10
Atp6v1f	1.75226e-14	-0.0663735	0.043	0.066	4.3286e-10
Eml6	1.7974e-14	0.0876507	0.909	0.877	4.44012e-10
Rnd3	1.91986e-14	0.0480518	0.114	0.083	4.74263e-10
Crtc3	1.9344e-14	0.068761	0.486	0.427	4.77855e-10
Srsf10	1.98313e-14	0.0531381	0.489	0.433	4.89893e-10
Brd9	1.98936e-14	0.0541591	0.401	0.344	4.91431e-10
Ext2	2.04392e-14	0.0687861	0.389	0.336	5.04909e-10
C1qtnf4	2.05367e-14	-0.0953842	0.123	0.156	5.07317e-10
Pabpc4	2.22729e-14	0.0377929	0.415	0.356	5.50207e-10
Fxyd6	2.34744e-14	-0.124577	0.171	0.207	5.79888e-10
9330159F19Rik	2.35073e-14	0.0890047	0.606	0.548	5.807e-10
Clock	2.40637e-14	0.063333	0.663	0.599	5.94447e-10
4930447C04Rik	2.46437e-14	0.107219	0.37	0.319	6.08774e-10
Sez6l2	2.55753e-14	-0.124612	0.346	0.38	6.31785e-10
Zfp37	2.6464e-14	0.0515011	0.144	0.11	6.53741e-10
Cul2	2.77852e-14	0.0624277	0.396	0.341	6.86377e-10
Cfap300	2.83067e-14	0.0516515	0.233	0.19	6.99261e-10
Ccdc112	2.86198e-14	0.0613515	0.278	0.232	7.06996e-10
Nt5dc1	2.97204e-14	0.053737	0.281	0.234	7.34182e-10
Rb1cc1	3.04741e-14	0.0787855	0.703	0.648	7.52801e-10
Dad1	3.2589e-14	-0.108176	0.134	0.167	8.05046e-10
Fktn	3.33721e-14	0.0594158	0.385	0.332	8.24391e-10
Frmd3	3.34922e-14	0.102868	0.547	0.489	8.27359e-10
Cacng8	3.35291e-14	0.0601115	0.243	0.199	8.28269e-10
Myl6	3.4391e-14	-0.121752	0.201	0.239	8.49561e-10
Sltm	3.50201e-14	0.0576967	0.737	0.678	8.65102e-10
Senp7	3.73074e-14	0.0658469	0.759	0.698	9.21606e-10
Kdm5a	3.74438e-14	0.0629839	0.642	0.576	9.24975e-10
Cfap54	3.74867e-14	0.0661433	0.365	0.313	9.26035e-10
Samd3	3.87766e-14	-0.0380404	0.006	0.017	9.57899e-10
Naa15	4.08646e-14	0.0435262	0.52	0.458	1.00948e-09
Chchd6	4.19597e-14	0.0582559	0.566	0.501	1.03653e-09
Fam155a	4.28856e-14	0.0559031	0.989	0.987	1.0594e-09
Qser1	4.35076e-14	0.0583562	0.381	0.328	1.07477e-09
Armc9	4.59493e-14	0.0702538	0.644	0.583	1.13509e-09
Adgrl2	4.76106e-14	0.0815078	0.56	0.508	1.17612e-09
Atp1b2	4.85969e-14	-0.0847396	0.088	0.118	1.20049e-09
Rpl26	5.02763e-14	-0.0660351	0.055	0.079	1.24198e-09
Knop1	5.21112e-14	0.0521402	0.146	0.112	1.2873e-09
Tmem158	5.22452e-14	-0.0609891	0.06	0.086	1.29061e-09
Pibf1	5.33395e-14	0.0602367	0.553	0.492	1.31765e-09
Fam193b	5.42545e-14	0.0769572	0.431	0.376	1.34025e-09
Ndufs4	5.459e-14	0.0592866	0.568	0.507	1.34854e-09
Atp5g3	5.59104e-14	-0.0780448	0.111	0.142	1.38115e-09
Ndrg4	5.88716e-14	-0.134263	0.539	0.558	1.4543e-09
Map1lc3a	5.93676e-14	-0.0591347	0.055	0.08	1.46656e-09
Rasgef1c	5.96367e-14	0.0556091	0.149	0.115	1.47321e-09
Zfp941	6.36093e-14	0.0530379	0.333	0.281	1.57134e-09
Rpl18a	6.42368e-14	-0.0808152	0.066	0.093	1.58684e-09
Zbtb16	6.46236e-14	0.0640557	0.498	0.441	1.5964e-09
Akap9	6.47731e-14	0.0820028	0.77	0.717	1.60009e-09
Unc13b	6.63499e-14	0.0697629	0.485	0.428	1.63904e-09
Resf1	6.86421e-14	0.0618569	0.224	0.182	1.69567e-09
Pcmtd1	6.93536e-14	0.0699912	0.626	0.567	1.71324e-09
Rnf217	6.95661e-14	0.0875232	0.551	0.492	1.71849e-09
Ncoa7	7.21799e-14	0.0748136	0.74	0.685	1.78306e-09
Gm17494	7.7176e-14	0.0498473	0.279	0.232	1.90648e-09
Gstm5	7.76426e-14	-0.069547	0.051	0.075	1.91801e-09
N4bp2	8.23439e-14	0.0790325	0.506	0.445	2.03414e-09
Slc30a7	8.28545e-14	0.0533603	0.356	0.302	2.04675e-09
Camk2a	8.85431e-14	0.0700081	0.635	0.578	2.18728e-09
Kcnj6	9.01482e-14	0.0702048	0.583	0.524	2.22693e-09
Gm30382	9.1069e-14	0.11088	0.372	0.323	2.24968e-09
Ndufa1	9.14272e-14	-0.0555329	0.033	0.053	2.25853e-09
Tasor2	9.45369e-14	0.0574051	0.503	0.446	2.33534e-09
Ap4e1	1.00457e-13	0.0391644	0.332	0.28	2.48158e-09
Limch1	1.03848e-13	0.0755704	0.834	0.792	2.56535e-09
Pld1	1.12332e-13	0.0551644	0.101	0.073	2.77493e-09
Nsd1	1.21078e-13	0.0793807	0.846	0.798	2.99098e-09
Eif2s2	1.31459e-13	0.0466982	0.307	0.258	3.24744e-09
Fam189b	1.37076e-13	-0.112635	0.218	0.255	3.38619e-09
Fndc1	1.3969e-13	0.085484	0.217	0.177	3.45076e-09
Pgam1	1.40091e-13	-0.0768039	0.086	0.114	3.46066e-09
Ist1	1.44008e-13	0.0745851	0.315	0.266	3.55743e-09
Itch	1.46311e-13	0.0688225	0.611	0.552	3.61432e-09
Pcdhga10	1.48046e-13	0.0229183	0.024	0.011	3.65718e-09
Stk32a	1.49498e-13	0.0997434	0.235	0.192	3.69306e-09
Tox	1.50183e-13	0.135803	0.563	0.513	3.70998e-09
Prdm10	1.51466e-13	0.0775968	0.369	0.32	3.74166e-09
Ddost	1.64732e-13	-0.0806407	0.084	0.112	4.06937e-09
Senp5	1.70108e-13	0.0851582	0.502	0.444	4.20219e-09
Maged1	1.81988e-13	-0.127863	0.53	0.556	4.49566e-09
Rpl19	1.83132e-13	-0.106597	0.121	0.153	4.52392e-09
Thsd4	1.83623e-13	0.0808152	0.432	0.38	4.53603e-09
Prune2	1.95741e-13	0.052349	0.423	0.368	4.83539e-09
D5Ertd579e	2.05167e-13	0.0797751	0.55	0.493	5.06824e-09
Akap11	2.06958e-13	0.0821751	0.58	0.524	5.1125e-09
Cpq	2.0894e-13	0.114633	0.22	0.181	5.16145e-09
Mast4	2.27919e-13	0.0834192	0.823	0.77	5.63028e-09
Scn2b	2.28501e-13	-0.0789347	0.102	0.132	5.64467e-09
Smarcc1	2.28514e-13	0.0571329	0.503	0.446	5.64498e-09
Zc3h6	2.31362e-13	0.0701112	0.563	0.505	5.71533e-09
Vamp2	2.32846e-13	-0.110053	0.132	0.164	5.75199e-09
Map4k3	2.35393e-13	0.0633029	0.642	0.584	5.81491e-09
Exoc2	2.39948e-13	0.0559541	0.521	0.46	5.92742e-09
Nts	2.46203e-13	-0.0726581	0.024	0.042	6.08195e-09
Zcchc18	2.58247e-13	-0.138854	0.644	0.657	6.37948e-09
Eif5b	2.60379e-13	0.0566569	0.406	0.352	6.43215e-09
Eif3e	2.66704e-13	0.0406241	0.329	0.279	6.58838e-09
AW554918	2.77289e-13	0.0709126	0.68	0.623	6.84987e-09
Ppp4r2	2.84984e-13	0.0635102	0.407	0.353	7.03996e-09
Fbxo36	2.86199e-13	0.0638269	0.218	0.178	7.06998e-09
Gpatch2	2.91908e-13	0.055868	0.528	0.467	7.21099e-09
Trip4	3.0104e-13	0.0609633	0.376	0.325	7.4366e-09
Rbbp6	3.07539e-13	0.0726618	0.568	0.506	7.59714e-09
Lonrf2	3.2904e-13	0.0550239	0.479	0.422	8.12827e-09
Morf4l2	3.43564e-13	0.0458802	0.314	0.265	8.48706e-09
Gdap2	3.45566e-13	0.0593478	0.198	0.16	8.53652e-09
Dido1	3.45996e-13	0.0499498	0.467	0.412	8.54714e-09
Ino80dos	3.51165e-13	0.0614748	0.265	0.221	8.67483e-09
Tbc1d32	3.54502e-13	0.062532	0.481	0.423	8.75727e-09
Pex3	3.71321e-13	0.0452505	0.3	0.254	9.17273e-09
Csnk2a1	3.73373e-13	0.048735	0.401	0.347	9.22343e-09
Cep83os	3.75903e-13	0.0488217	0.164	0.129	9.28592e-09
Fam184a	3.76906e-13	0.0825459	0.534	0.478	9.3107e-09
Praf2	3.77221e-13	-0.0501115	0.036	0.057	9.31848e-09
Clstn1	3.90086e-13	-0.143864	0.528	0.548	9.63629e-09
Tgoln1	3.95932e-13	-0.115419	0.171	0.204	9.78071e-09
Atp5a1	4.00096e-13	-0.123385	0.307	0.343	9.88357e-09
Fam13c	4.03412e-13	0.0539855	0.441	0.388	9.9655e-09
Rpl14	4.63924e-13	-0.0553894	0.055	0.079	1.14603e-08
Dph5	4.672e-13	0.0491585	0.128	0.097	1.15412e-08
Arfgef3	4.69366e-13	0.0657069	0.783	0.729	1.15947e-08
Prdx5	4.69543e-13	-0.0790504	0.074	0.1	1.15991e-08
Atp6v0e2	4.749e-13	-0.084886	0.086	0.113	1.17314e-08
Smad4	4.99162e-13	0.0518969	0.336	0.285	1.23308e-08
Zbtb21	5.16741e-13	0.0432031	0.08	0.056	1.2765e-08
Gm44899	5.17733e-13	0.0412839	0.142	0.109	1.27896e-08
Tcte2	5.21306e-13	0.0601247	0.366	0.317	1.28778e-08
Atp5g1	5.4004e-13	-0.0861731	0.112	0.143	1.33406e-08
Rptor	5.86822e-13	0.060014	0.651	0.59	1.44963e-08
Casp7	6.15049e-13	0.0519609	0.071	0.048	1.51936e-08
Zfp322a	6.20888e-13	0.029088	0.195	0.157	1.53378e-08
Ccnh	6.31147e-13	0.0625898	0.387	0.336	1.55912e-08
Zscan18	6.35145e-13	0.0623212	0.263	0.219	1.569e-08
Aplp2	6.44378e-13	-0.149242	0.533	0.551	1.59181e-08
Metap1d	6.51327e-13	0.0473098	0.363	0.31	1.60897e-08
Simc1	6.81461e-13	0.0704841	0.425	0.372	1.68341e-08
Fstl4	6.98706e-13	0.129477	0.53	0.484	1.72601e-08
Ppig	7.02551e-13	0.0691718	0.571	0.517	1.73551e-08
Sfpq	7.18055e-13	0.0758728	0.748	0.697	1.77381e-08
Endod1	7.18556e-13	-0.0950601	0.13	0.162	1.77505e-08
Hcrt	7.52232e-13	-0.328278	0.021	0.037	1.85824e-08
Lrif1	7.6193e-13	0.0618162	0.479	0.423	1.8822e-08
Sdccag8	7.64189e-13	0.0584886	0.618	0.561	1.88778e-08
5930430L01Rik	7.8272e-13	0.0288985	0.077	0.053	1.93355e-08
Stox2	7.86546e-13	0.0700774	0.781	0.728	1.943e-08
Slc25a5	7.86612e-13	-0.0689921	0.065	0.09	1.94317e-08
Cryzl1	7.99148e-13	0.065462	0.512	0.454	1.97414e-08
Lncppara	8.06257e-13	0.0460456	0.199	0.16	1.9917e-08
Nhlrc2	8.14461e-13	0.0508129	0.292	0.247	2.01196e-08
Jmjd1c	8.27372e-13	0.0856853	0.839	0.793	2.04386e-08
Btg1	8.39314e-13	0.033326	0.148	0.114	2.07336e-08
Irak1bp1	8.41198e-13	0.0422841	0.198	0.16	2.07801e-08
Fam185a	8.61537e-13	0.0509624	0.216	0.176	2.12825e-08
Ppp1r12a	8.71837e-13	0.066719	0.775	0.724	2.1537e-08
Cep89	8.75179e-13	0.0429809	0.188	0.15	2.16195e-08
Samd12	8.99312e-13	0.0639339	0.92	0.896	2.22157e-08
B230323A14Rik	9.28507e-13	0.165965	0.114	0.085	2.29369e-08
Zkscan1	9.31755e-13	0.046047	0.156	0.122	2.30171e-08
Klhl24	9.32457e-13	0.0593863	0.375	0.326	2.30345e-08
Cyc1	9.75223e-13	-0.0674545	0.128	0.16	2.40909e-08
Cux1	1.05264e-12	0.0656179	0.674	0.62	2.60033e-08
Lclat1	1.05553e-12	0.0548553	0.47	0.416	2.60749e-08
mt-Nd2	1.06018e-12	-0.0746307	0.078	0.105	2.61896e-08
Adam19	1.07678e-12	0.0711399	0.188	0.151	2.65997e-08
Atg7	1.07759e-12	0.0520031	0.237	0.195	2.66198e-08
Dipk1b	1.09595e-12	-0.119429	0.217	0.251	2.70732e-08
Snrnp48	1.1015e-12	0.048099	0.352	0.302	2.72104e-08
Fbxo16	1.17218e-12	0.046602	0.161	0.127	2.89563e-08
Sparcl1	1.18554e-12	-0.112308	0.171	0.205	2.92863e-08
Lrrc4	1.18716e-12	0.035545	0.298	0.251	2.93265e-08
Tmcc3	1.19042e-12	0.117515	0.613	0.564	2.9407e-08
Reps1	1.21355e-12	0.0651554	0.542	0.488	2.99784e-08
Fam172a	1.22203e-12	0.0795902	0.806	0.754	3.01877e-08
Wdpcp	1.2476e-12	0.0692629	0.351	0.304	3.08196e-08
Ano10	1.38026e-12	0.0520346	0.243	0.201	3.40965e-08
E230016M11Rik	1.38744e-12	0.0613894	0.41	0.359	3.42739e-08
Iqsec1	1.405e-12	0.0671962	0.692	0.638	3.47076e-08
Gtf2a1	1.43465e-12	0.0604795	0.395	0.343	3.54402e-08
Ccdc174	1.43562e-12	0.0393927	0.239	0.197	3.54642e-08
Rxylt1	1.46265e-12	0.0472239	0.247	0.204	3.61318e-08
2007-03-01	1.46699e-12	0.0531527	0.582	0.524	3.6239e-08
Me3	1.49689e-12	0.0783424	0.492	0.439	3.69776e-08
Tln2	1.55378e-12	0.0769938	0.546	0.491	3.8383e-08
Omg	1.5564e-12	-0.0690545	0.084	0.111	3.84478e-08
Olfm1	1.56349e-12	-0.148147	0.246	0.28	3.86229e-08
Zcchc17	1.58906e-12	0.0522045	0.278	0.233	3.92545e-08
Cmip	1.59076e-12	0.0737597	0.805	0.749	3.92964e-08
Cd163l1	1.61336e-12	0.0216775	0.019	0.008	3.98549e-08
Ptprz1	1.61565e-12	0.101584	0.685	0.633	3.99114e-08
H2afz	1.72574e-12	-0.103249	0.164	0.197	4.26309e-08
Srrm1	1.72634e-12	0.0811266	0.74	0.687	4.26459e-08
Zfp60	1.73964e-12	0.0564335	0.227	0.187	4.29743e-08
A430033K04Rik	1.7788e-12	0.04325	0.182	0.146	4.39417e-08
Ythdc1	1.8118e-12	0.063263	0.562	0.506	4.4757e-08
Asxl2	1.89642e-12	0.0781596	0.608	0.55	4.68473e-08
Dpm3	1.92731e-12	-0.0598697	0.039	0.058	4.76102e-08
Klhl29	1.92886e-12	0.0709341	0.755	0.706	4.76486e-08
Sgip1	1.96471e-12	0.066589	0.931	0.907	4.85343e-08
Pwp1	1.98446e-12	0.0446912	0.142	0.11	4.90222e-08
Cdipt	2.04502e-12	-0.0863611	0.109	0.139	5.05181e-08
Acadsb	2.08571e-12	0.0652325	0.672	0.613	5.15233e-08
Ldah	2.1072e-12	0.0526822	0.287	0.242	5.20542e-08
Rps2	2.4221e-12	-0.0662851	0.086	0.112	5.98333e-08
Rbmx	2.44619e-12	0.0482529	0.198	0.161	6.04282e-08
Stox1	2.46281e-12	0.0435313	0.162	0.128	6.08389e-08
Thoc2	2.47452e-12	0.0727047	0.741	0.685	6.1128e-08
Shank2	2.5069e-12	0.0794259	0.624	0.565	6.1928e-08
Tbc1d1	2.70505e-12	0.0389446	0.394	0.341	6.68228e-08
Psenen	2.78824e-12	-0.0731718	0.062	0.086	6.88779e-08
Sptbn1	2.79927e-12	0.0633175	0.878	0.842	6.91504e-08
Stimate	3.02735e-12	0.0453271	0.349	0.299	7.47845e-08
Rpsa	3.15502e-12	-0.087321	0.09	0.117	7.79385e-08
Pcgf3	3.26928e-12	0.0442775	0.234	0.194	8.0761e-08
Zc2hc1a	3.27397e-12	0.0603357	0.419	0.367	8.08768e-08
Ablim2	3.29717e-12	0.0633958	0.514	0.46	8.145e-08
Col5a2	3.30402e-12	-0.0742818	0.017	0.031	8.16192e-08
Gm49359	3.312e-12	0.0533061	0.139	0.108	8.18163e-08
Cbarp	3.31711e-12	-0.142687	0.382	0.414	8.19426e-08
Kiz	3.46559e-12	0.0562419	0.352	0.304	8.56104e-08
Adamts17	3.47961e-12	0.0751123	0.393	0.345	8.59568e-08
Pnoc	3.60604e-12	-0.0660407	0.037	0.057	8.90799e-08
Lonp2	3.61195e-12	0.061986	0.591	0.533	8.92259e-08
Isl1	3.6916e-12	0.0659112	0.138	0.107	9.11935e-08
Rprd2	3.75341e-12	0.0642245	0.533	0.477	9.27204e-08
4930570G19Rik	4.34111e-12	0.0518296	0.305	0.259	1.07238e-07
Rpl37	4.34581e-12	-0.0880325	0.082	0.108	1.07355e-07
Vps35l	4.47051e-12	0.0731009	0.467	0.413	1.10435e-07
Slc22a15	4.67575e-12	0.0595492	0.226	0.188	1.15505e-07
Rbm25	4.71445e-12	0.103773	0.834	0.788	1.16461e-07
Rpl29	5.05193e-12	-0.0559052	0.045	0.066	1.24798e-07
Cplane1	5.07853e-12	0.0664952	0.896	0.859	1.25455e-07
1700028E10Rik	5.07979e-12	0.0269047	0.075	0.052	1.25486e-07
Ano6	5.22637e-12	0.0810394	0.445	0.395	1.29107e-07
Pcdhga9	5.24533e-12	0.033267	0.05	0.032	1.29575e-07
Ankrd10	5.35634e-12	0.0688303	0.486	0.429	1.32318e-07
Ccdc30	5.57468e-12	0.0513884	0.493	0.44	1.37711e-07
Zfp40	5.70004e-12	0.0580511	0.325	0.279	1.40808e-07
Map9	5.78688e-12	0.0484866	0.207	0.17	1.42953e-07
Selenom	5.7959e-12	-0.0845638	0.108	0.136	1.43176e-07
Erich3	5.80793e-12	0.047444	0.285	0.242	1.43473e-07
Rapgef1	5.81743e-12	0.061357	0.465	0.412	1.43708e-07
Lpp	6.15031e-12	0.0638553	0.655	0.605	1.51931e-07
Prpf4b	6.3383e-12	0.0802141	0.828	0.776	1.56575e-07
Gzmk	6.39138e-12	0.0539152	0.117	0.088	1.57886e-07
Lats1	6.50587e-12	0.0499747	0.339	0.293	1.60715e-07
Pot1b	6.79993e-12	0.039355	0.113	0.085	1.67979e-07
Fgf14	6.9382e-12	-0.0545067	0.99	0.989	1.71394e-07
Ubl5	6.97999e-12	-0.0764188	0.061	0.084	1.72427e-07
Micos13	7.06474e-12	-0.0419469	0.032	0.05	1.7452e-07
Vwa5b1	7.09516e-12	0.0534107	0.239	0.198	1.75272e-07
Map6	7.32695e-12	0.0625539	0.494	0.442	1.80998e-07
Ccnt2	7.43393e-12	0.0562064	0.624	0.562	1.8364e-07
Ptpn4	7.49658e-12	0.0653855	0.723	0.67	1.85188e-07
Ncdn	7.55335e-12	-0.0864767	0.147	0.178	1.8659e-07
Agap1	7.5671e-12	0.0595862	0.844	0.8	1.8693e-07
Cdc42bpa	7.57563e-12	0.0707263	0.91	0.881	1.87141e-07
Gabra5	7.59918e-12	0.0596821	0.392	0.341	1.87723e-07
Pced1b	7.80968e-12	0.0510538	0.521	0.466	1.92923e-07
Otud7a	7.86814e-12	0.0849023	0.854	0.816	1.94367e-07
Zfp606	8.11499e-12	0.0423638	0.108	0.081	2.00465e-07
Zfp267	8.60378e-12	0.0334255	0.111	0.083	2.12539e-07
Zfp869	9.0806e-12	0.0454838	0.197	0.16	2.24318e-07
Nek10	9.35534e-12	0.0443343	0.279	0.236	2.31105e-07
Rad17	9.50318e-12	0.0524133	0.327	0.28	2.34757e-07
Nedd4l	9.65809e-12	0.0586835	0.819	0.777	2.38584e-07
Rps6ka5	1.00671e-11	0.0661452	0.53	0.474	2.48688e-07
Tacc1	1.01005e-11	0.0329207	0.416	0.363	2.49513e-07
Ctdspl	1.01661e-11	0.0583351	0.511	0.458	2.51134e-07
Nebl	1.02452e-11	0.0724115	0.884	0.858	2.53086e-07
Zfp738	1.10615e-11	0.043799	0.22	0.182	2.73253e-07
Clip1	1.14577e-11	0.0647175	0.642	0.59	2.8304e-07
Rabep1	1.2146e-11	0.0563199	0.713	0.65	3.00042e-07
Ankhd1	1.26569e-11	0.0516056	0.703	0.646	3.12664e-07
Kmt5b	1.27676e-11	0.0576219	0.44	0.386	3.15397e-07
Rps16	1.29487e-11	-0.0676598	0.054	0.076	3.19871e-07
Lcorl	1.30351e-11	0.0974649	0.717	0.671	3.22006e-07
Mamdc2	1.31037e-11	0.0553831	0.074	0.052	3.237e-07
Pot1a	1.37716e-11	0.0487974	0.209	0.172	3.40199e-07
L3mbtl3	1.49722e-11	0.0556843	0.321	0.275	3.69857e-07
Lrrc1	1.62225e-11	0.0409907	0.339	0.292	4.00744e-07
Tox2	1.64686e-11	0.0582728	0.461	0.41	4.06824e-07
Lrrc58	1.66512e-11	0.0593173	0.301	0.257	4.11334e-07
Rps6	1.70119e-11	-0.0729847	0.059	0.081	4.20245e-07
Slc12a5	1.7012e-11	-0.133191	0.519	0.538	4.20247e-07
Lrrfip1	1.71251e-11	0.0596704	0.625	0.568	4.23042e-07
Btg3	1.75298e-11	0.0362794	0.152	0.12	4.33037e-07
Gm11508	1.7674e-11	0.0596819	0.318	0.274	4.366e-07
Cfap44	1.83799e-11	0.0470334	0.191	0.155	4.54038e-07
Psmb4	1.83911e-11	-0.0563817	0.055	0.076	4.54316e-07
Slc10a7	1.84198e-11	0.0410517	0.328	0.283	4.55024e-07
Gm973	1.85341e-11	0.0606545	0.089	0.065	4.57847e-07
Ercc6l2	1.86487e-11	0.0634431	0.462	0.411	4.60679e-07
Snhg20	1.89055e-11	-0.140992	0.334	0.364	4.67022e-07
Hap1	1.90074e-11	-0.124629	0.567	0.58	4.69541e-07
Epb41	1.90354e-11	0.069234	0.581	0.524	4.70232e-07
Glt1d1	1.92521e-11	0.0393086	0.229	0.191	4.75586e-07
Chic2	1.94157e-11	0.0537263	0.428	0.376	4.79627e-07
Zfp26	1.95351e-11	0.0510297	0.249	0.209	4.82575e-07
5031425E22Rik	2.00966e-11	0.0696253	0.665	0.612	4.96446e-07
Zfp976	2.04396e-11	0.0535586	0.164	0.131	5.0492e-07
Trit1	2.08825e-11	0.0421121	0.291	0.25	5.1586e-07
Dnajc24	2.11146e-11	0.0386627	0.374	0.325	5.21594e-07
Sec22b	2.11258e-11	0.0255177	0.21	0.172	5.2187e-07
Synpr	2.11268e-11	0.135867	0.298	0.257	5.21895e-07
Heca	2.14549e-11	0.0446394	0.223	0.184	5.3e-07
Galnt9	2.18622e-11	0.0612846	0.222	0.186	5.40062e-07
Map2	2.22669e-11	0.0636483	0.949	0.939	5.50058e-07
Gm16066	2.28486e-11	0.0427725	0.097	0.071	5.64429e-07
Fat3	2.29702e-11	0.099907	0.751	0.706	5.67434e-07
Mbtd1	2.31397e-11	0.0650018	0.649	0.59	5.7162e-07
Itgb3bp	2.32558e-11	0.0556373	0.237	0.199	5.74488e-07
Nsun7	2.33533e-11	0.0531932	0.356	0.311	5.76897e-07
Tmem189	2.42722e-11	0.0745484	0.289	0.249	5.99595e-07
Prox1	2.47851e-11	0.0546036	0.115	0.087	6.12266e-07
Mtrex	2.56181e-11	0.0493406	0.417	0.366	6.32843e-07
Bdp1	2.59797e-11	0.047035	0.579	0.525	6.41775e-07
Efl1	2.70431e-11	0.0524699	0.364	0.317	6.68045e-07
Eif4e3	2.75413e-11	0.0428434	0.312	0.266	6.80353e-07
Oxt	2.76234e-11	-0.300336	0.033	0.051	6.82381e-07
Pde7b	2.76467e-11	0.0990905	0.485	0.436	6.82957e-07
Khdrbs3	2.87412e-11	0.0539928	0.55	0.492	7.09993e-07
Tra2b	2.92326e-11	0.0679789	0.539	0.489	7.22134e-07
Zfp984	3.04261e-11	0.024223	0.062	0.042	7.51615e-07
Wnk1	3.0627e-11	0.0696479	0.715	0.66	7.5658e-07
Iqsec3	3.22741e-11	0.0883475	0.436	0.392	7.97268e-07
Dvl1	3.27199e-11	-0.100292	0.325	0.358	8.08279e-07
Zfp507	3.36643e-11	0.030518	0.256	0.216	8.3161e-07
Wdr70	3.41086e-11	0.0543467	0.491	0.439	8.42584e-07
Tpr	3.44155e-11	0.0581029	0.57	0.515	8.50166e-07
Cbln1	3.50352e-11	-0.03393	0.043	0.063	8.65475e-07
Rbm12b1	3.50806e-11	0.0355811	0.072	0.051	8.66595e-07
Mettl16	3.56706e-11	0.0330882	0.344	0.296	8.8117e-07
Amy1	3.98635e-11	0.0530674	0.738	0.677	9.84749e-07
Scaper	4.10323e-11	0.0559696	0.845	0.799	1.01362e-06
Ltn1	4.11934e-11	0.0441429	0.378	0.332	1.0176e-06
Nmd3	4.31829e-11	0.0364529	0.28	0.239	1.06675e-06
Alms1	4.33901e-11	0.065152	0.421	0.371	1.07187e-06
Sarnp	4.42307e-11	0.0371234	0.442	0.389	1.09263e-06
Syt5	4.46421e-11	-0.0948444	0.179	0.21	1.10279e-06
Galk2	4.57681e-11	0.0592787	0.364	0.319	1.13061e-06
Il1rap	4.5995e-11	0.101676	0.434	0.387	1.13621e-06
Mir124a-1hg	4.76526e-11	-0.132289	0.423	0.446	1.17716e-06
Sez6l	4.77981e-11	0.0829627	0.625	0.574	1.18076e-06
Nat8l	4.83052e-11	-0.0630884	0.091	0.117	1.19328e-06
D3Ertd751e	4.9175e-11	0.064048	0.432	0.384	1.21477e-06
Gcc2	4.9203e-11	0.0557312	0.405	0.357	1.21546e-06
Oga	4.94682e-11	0.0534412	0.622	0.568	1.22201e-06
Gm42722	5.00061e-11	0.0343032	0.114	0.087	1.2353e-06
Pias1	5.08935e-11	0.0610643	0.626	0.57	1.25722e-06
A330076H08Rik	5.46039e-11	0.0767781	0.919	0.892	1.34888e-06
Tmx4	5.50943e-11	-0.131541	0.59	0.6	1.361e-06
Tmbim6	5.51177e-11	-0.108081	0.203	0.233	1.36157e-06
Jazf1	5.55292e-11	0.060835	0.821	0.781	1.37174e-06
Cdc73	5.60228e-11	0.0633225	0.561	0.511	1.38393e-06
Atp5o	5.84546e-11	-0.0754621	0.104	0.13	1.444e-06
Zfp729a	5.98184e-11	0.0308712	0.076	0.054	1.47769e-06
Lmnb1	5.98522e-11	0.044872	0.175	0.142	1.47853e-06
Babam2	5.98853e-11	0.0619857	0.587	0.533	1.47935e-06
Ccdc82	6.41001e-11	0.0564989	0.549	0.494	1.58346e-06
Slc25a12	6.53359e-11	0.0492897	0.688	0.637	1.61399e-06
Zfp617	6.59664e-11	0.0374557	0.142	0.112	1.62957e-06
Rbm28	6.73849e-11	0.0610553	0.412	0.364	1.66461e-06
Ccnl1	6.75682e-11	0.0538747	0.404	0.355	1.66914e-06
Bcap31	6.86613e-11	-0.101186	0.16	0.189	1.69614e-06
Penk	6.8757e-11	-0.1282	0.051	0.071	1.6985e-06
Gm36388	6.98498e-11	0.0401596	0.209	0.174	1.7255e-06
Eif4e2	6.98963e-11	0.0476399	0.173	0.14	1.72665e-06
Kcnd3	7.20258e-11	0.0977296	0.556	0.507	1.77925e-06
Pla2g4e	7.20563e-11	0.0314862	0.252	0.213	1.78001e-06
Dhx40	7.25705e-11	0.0478731	0.263	0.222	1.79271e-06
Maml2	7.4178e-11	0.0856703	0.504	0.457	1.83242e-06
mt-Co1	7.47464e-11	-0.131523	0.159	0.189	1.84646e-06
mt-Cytb	7.7136e-11	-0.0771846	0.082	0.107	1.90549e-06
Pfkfb4	7.99367e-11	0.0492824	0.249	0.211	1.97468e-06
Eif2b3	8.1931e-11	0.0438917	0.223	0.186	2.02394e-06
Ano5	8.24826e-11	0.0799224	0.283	0.244	2.03757e-06
Nr1d2	8.26209e-11	0.0478771	0.438	0.388	2.04098e-06
Vstm2l	8.29068e-11	-0.108498	0.164	0.194	2.04805e-06
Mrfap1	8.30304e-11	-0.0681922	0.061	0.082	2.0511e-06
Fbxw11	8.52798e-11	0.0327234	0.491	0.438	2.10667e-06
Zfp53	8.60624e-11	0.0378954	0.186	0.152	2.126e-06
Ccdc93	8.68679e-11	0.0390488	0.209	0.173	2.1459e-06
Atp2a2	8.73228e-11	-0.125877	0.615	0.621	2.15713e-06
Ash1l	8.80637e-11	0.0666427	0.763	0.71	2.17544e-06
Pbrm1	8.80959e-11	0.0529776	0.63	0.575	2.17623e-06
Mtus2	8.91728e-11	0.0505398	0.653	0.597	2.20284e-06
Fam189a2	8.9672e-11	0.0572457	0.208	0.172	2.21517e-06
Dars	8.98172e-11	0.0338309	0.3	0.256	2.21875e-06
Fam78b	8.98183e-11	0.0501795	0.255	0.216	2.21878e-06
Grk3	9.10279e-11	0.10552	0.369	0.323	2.24866e-06
Rgs17	9.16357e-11	0.0703373	0.685	0.642	2.26368e-06
Myo18a	9.21371e-11	0.0500493	0.476	0.423	2.27606e-06
Tef	9.27775e-11	0.0697564	0.345	0.302	2.29188e-06
Zfp808	9.37715e-11	0.0461229	0.118	0.091	2.31644e-06
Gnao1	9.41136e-11	0.0597459	0.8	0.753	2.32489e-06
Trmt11	9.6379e-11	0.0494691	0.301	0.259	2.38085e-06
Prmt9	9.6956e-11	0.042198	0.197	0.163	2.3951e-06
Tcf4	9.89379e-11	0.0612795	0.605	0.554	2.44406e-06
Frg1	9.98797e-11	0.0429031	0.237	0.198	2.46733e-06
Brd1	1.01127e-10	0.0635034	0.327	0.283	2.49813e-06
Zfp458	1.01458e-10	0.0424611	0.106	0.08	2.50631e-06
Rps4x	1.01716e-10	-0.0696239	0.051	0.071	2.51268e-06
Cep63	1.06431e-10	0.0592336	0.221	0.186	2.62917e-06
Uvssa	1.07444e-10	0.0540396	0.208	0.173	2.65419e-06
Zdhhc21	1.07635e-10	0.0451173	0.498	0.445	2.6589e-06
Arhgap35	1.08542e-10	0.0505839	0.586	0.527	2.68132e-06
Gm17477	1.10458e-10	0.0184402	0.053	0.035	2.72864e-06
Rdx	1.10727e-10	0.039004	0.412	0.361	2.7353e-06
Rock1	1.11132e-10	0.056638	0.754	0.702	2.7453e-06
Usp16	1.11791e-10	0.0434281	0.399	0.351	2.76158e-06
Ccdc149	1.13485e-10	0.0482513	0.248	0.208	2.80343e-06
Lrp6	1.14324e-10	0.0273049	0.526	0.467	2.82415e-06
Pex14	1.15206e-10	0.0368445	0.385	0.336	2.84592e-06
Mprip	1.17503e-10	0.0722166	0.606	0.55	2.90268e-06
Pou6f1	1.19442e-10	0.0628583	0.218	0.182	2.95059e-06
Dzip1	1.20334e-10	0.0551099	0.51	0.456	2.9726e-06
Kpna3	1.23199e-10	0.0402769	0.518	0.459	3.04339e-06
Sp4	1.23741e-10	0.0441024	0.501	0.444	3.05676e-06
Zfp961	1.31659e-10	0.0435977	0.309	0.268	3.25238e-06
Zfp160	1.33029e-10	0.0480696	0.32	0.276	3.28622e-06
Lyrm1	1.3333e-10	0.0328649	0.222	0.185	3.29365e-06
Taco1	1.34791e-10	-0.0922622	0.344	0.372	3.32974e-06
Nhsl2	1.34821e-10	0.0538425	0.436	0.387	3.33048e-06
Zfp169	1.36947e-10	0.0503584	0.179	0.148	3.38299e-06
Ggps1	1.38073e-10	0.0352291	0.346	0.3	3.41081e-06
Cdr1os	1.38765e-10	0.0841354	0.96	0.943	3.42792e-06
Inpp5a	1.40325e-10	0.0533618	0.403	0.355	3.46645e-06
Mipol1	1.41777e-10	0.0487317	0.488	0.438	3.50232e-06
Mt2	1.45245e-10	-0.0364133	0.02	0.034	3.58799e-06
Taok3	1.45283e-10	0.0511049	0.317	0.274	3.58893e-06
Pam	1.48409e-10	0.0906868	0.853	0.814	3.66615e-06
Acsl1	1.51159e-10	0.0364445	0.384	0.335	3.73408e-06
Zfp608	1.56288e-10	0.0473542	0.546	0.494	3.86079e-06
mt-Nd4	1.61517e-10	-0.098384	0.072	0.095	3.98995e-06
Dnajc13	1.62348e-10	0.0383445	0.595	0.541	4.01048e-06
Rpl38	1.64467e-10	-0.0857835	0.081	0.105	4.06282e-06
Gria4	1.73711e-10	0.071665	0.961	0.953	4.29118e-06
Cbx5	1.74354e-10	0.0576769	0.366	0.32	4.30705e-06
Fyco1	1.75227e-10	0.0693419	0.248	0.211	4.32862e-06
Thsd7a	1.79608e-10	0.0807269	0.512	0.464	4.43684e-06
Patz1	1.85185e-10	0.0503409	0.153	0.123	4.57462e-06
Ube2v2	1.88343e-10	0.0307112	0.297	0.254	4.65263e-06
Zhx3	1.88802e-10	0.0440098	0.395	0.348	4.66397e-06
Izumo4	1.89778e-10	-0.105793	0.231	0.262	4.68808e-06
Zfp106	1.9684e-10	0.0527255	0.433	0.383	4.86254e-06
Rnf6	1.97766e-10	0.018805	0.105	0.079	4.88542e-06
Sugt1	1.98865e-10	0.0359768	0.239	0.201	4.91256e-06
Vps13a	2.02582e-10	0.0686345	0.733	0.684	5.00437e-06
Ino80	2.03222e-10	0.0555438	0.642	0.588	5.02019e-06
Rbm12b2	2.04511e-10	0.0271043	0.1	0.076	5.05204e-06
Adgra3	2.10098e-10	0.033552	0.132	0.104	5.19006e-06
Nupl2	2.1058e-10	0.0387613	0.145	0.116	5.20197e-06
Tmem167	2.13147e-10	0.0358221	0.291	0.25	5.26538e-06
Ascc1	2.1507e-10	0.037777	0.176	0.144	5.31287e-06
Siah3	2.16564e-10	0.0555167	0.158	0.128	5.34977e-06
Zfp444	2.17208e-10	0.0482332	0.154	0.124	5.36569e-06
Ubn1	2.22274e-10	0.0374898	0.318	0.275	5.49084e-06
Me2	2.23384e-10	0.0479482	0.25	0.211	5.51825e-06
Tulp4	2.29688e-10	0.0660454	0.729	0.683	5.67399e-06
Fam71d	2.33511e-10	0.0321571	0.116	0.09	5.76841e-06
Macf1	2.3445e-10	0.0713883	0.966	0.945	5.79162e-06
Ccdc148	2.36394e-10	0.0463307	0.516	0.463	5.83964e-06
Pak7	2.40351e-10	0.0622256	0.751	0.708	5.93738e-06
4930453N24Rik	2.41657e-10	0.0248377	0.129	0.101	5.96965e-06
Fig4	2.4702e-10	0.03682	0.303	0.261	6.10213e-06
Ctsf	2.47705e-10	-0.0649624	0.103	0.129	6.11906e-06
Dnah7b	2.49477e-10	0.0601169	0.292	0.252	6.16283e-06
Zfp438	2.49787e-10	0.0465345	0.24	0.204	6.17049e-06
Lrrcc1	2.53425e-10	0.0792966	0.423	0.379	6.26035e-06
Rbm39	2.5418e-10	0.0698785	0.938	0.911	6.27901e-06
Slc38a6	2.56726e-10	0.0589976	0.416	0.369	6.34189e-06
Mapk1ip1l	2.64579e-10	0.0289373	0.324	0.28	6.5359e-06
Pnmal2	2.70791e-10	-0.0856712	0.141	0.168	6.68936e-06
Med17	2.83434e-10	0.0458572	0.218	0.182	7.00168e-06
Osbp2	2.89566e-10	0.0433519	0.365	0.32	7.15316e-06
Reep2	2.89707e-10	-0.115339	0.216	0.247	7.15663e-06
Ttc5	2.90717e-10	0.0374808	0.188	0.155	7.18158e-06
Rhobtb1	2.92969e-10	0.0201621	0.085	0.063	7.23721e-06
Ift88	2.98056e-10	0.0501049	0.402	0.355	7.36287e-06
Dera	3.0158e-10	0.0274031	0.111	0.086	7.44994e-06
Aatf	3.02731e-10	0.0313834	0.428	0.376	7.47837e-06
St3gal3	3.02737e-10	0.0588755	0.473	0.423	7.47851e-06
Bbip1	3.05354e-10	0.0335799	0.268	0.227	7.54315e-06
Kidins220	3.14924e-10	0.0573294	0.829	0.792	7.77956e-06
1700012D14Rik	3.17284e-10	0.095054	0.38	0.336	7.83786e-06
Serbp1	3.21488e-10	0.0322952	0.398	0.35	7.94173e-06
Helq	3.28675e-10	0.0428336	0.263	0.223	8.11926e-06
Bend7	3.31508e-10	0.0575723	0.224	0.189	8.18924e-06
Plekha7	3.31648e-10	0.0525941	0.403	0.356	8.19271e-06
Nop58	3.33016e-10	0.0580035	0.361	0.316	8.22648e-06
Plcl1	3.36798e-10	0.0737127	0.664	0.617	8.31992e-06
Cdk7	3.37353e-10	0.0476142	0.348	0.305	8.33364e-06
Vps8	3.37891e-10	0.0475129	0.432	0.387	8.34693e-06
Ndufb10	3.39928e-10	-0.0514017	0.063	0.084	8.39723e-06
Pcm1	3.53057e-10	0.0630349	0.813	0.767	8.72156e-06
Rev3l	3.60227e-10	0.0547028	0.888	0.856	8.89869e-06
Klf9	3.65876e-10	0.0507236	0.227	0.19	9.03822e-06
Polb	3.73432e-10	0.0405762	0.577	0.523	9.22489e-06
Rfc1	3.73818e-10	0.0508038	0.231	0.195	9.23443e-06
Chmp3	3.77218e-10	0.0411592	0.264	0.225	9.31842e-06
Ccl25	3.80096e-10	0.0367574	0.292	0.25	9.3895e-06
Ninl	3.82976e-10	0.0483772	0.156	0.127	9.46067e-06
Gm7072	3.85631e-10	0.0319511	0.2	0.165	9.52624e-06
Agfg2	3.915e-10	0.0382469	0.211	0.175	9.67123e-06
Spock2	3.91849e-10	-0.122275	0.519	0.532	9.67985e-06
Magi1	3.93099e-10	0.0570268	0.889	0.864	9.71072e-06
Ap3b1	3.95517e-10	0.0470308	0.511	0.46	9.77046e-06
Fbxl2	4.08342e-10	0.0441003	0.482	0.43	1.00873e-05
Spopl	4.14507e-10	0.0505049	0.517	0.463	1.02396e-05
Zfp326	4.14655e-10	0.0502278	0.349	0.306	1.02432e-05
Scand1	4.14835e-10	-0.0424635	0.035	0.051	1.02477e-05
Rlim	4.16436e-10	0.0372928	0.275	0.235	1.02872e-05
Ncoa6	4.19869e-10	0.0616733	0.543	0.493	1.0372e-05
Edf1	4.20234e-10	-0.061001	0.07	0.092	1.0381e-05
Pdcd7	4.21305e-10	0.0382155	0.188	0.155	1.04075e-05
Zmat1	4.24802e-10	0.0507791	0.565	0.509	1.04939e-05
Hlf	4.30968e-10	0.057053	0.171	0.14	1.06462e-05
Btbd11	4.31568e-10	0.0658673	0.543	0.491	1.0661e-05
Mapkap1	4.34576e-10	0.0601945	0.543	0.491	1.07353e-05
Grin1	4.35147e-10	-0.104907	0.771	0.766	1.07494e-05
Lrrc8b	4.38387e-10	0.0375781	0.28	0.239	1.08295e-05
Tmlhe	4.43448e-10	0.0497667	0.314	0.272	1.09545e-05
Hbb-bs	4.52405e-10	-0.0186276	0.005	0.013	1.11758e-05
Yars	4.73413e-10	0.0607826	0.257	0.219	1.16947e-05
Cables1	4.7437e-10	0.0407417	0.192	0.159	1.17184e-05
Gm15787	4.76049e-10	0.0246268	0.069	0.049	1.17598e-05
Zfp91	4.78029e-10	0.0521832	0.381	0.338	1.18088e-05
Cnpy2	4.82845e-10	-0.0747284	0.087	0.111	1.19277e-05
Arid4a	4.83313e-10	0.0490437	0.466	0.417	1.19393e-05
Vcpip1	4.85889e-10	0.0332964	0.268	0.229	1.20029e-05
Asb3	4.86128e-10	0.0473019	0.594	0.541	1.20088e-05
Nrp1	4.88377e-10	0.103109	0.376	0.336	1.20644e-05
Ulk3	4.94709e-10	-0.0408906	0.048	0.068	1.22208e-05
Klhl26	4.95352e-10	0.040981	0.159	0.128	1.22367e-05
Ankfn1	4.99552e-10	0.102073	0.425	0.386	1.23404e-05
Zfp638	5.08743e-10	0.0617571	0.832	0.787	1.25675e-05
Ankrd50	5.08937e-10	0.0330242	0.113	0.088	1.25723e-05
Fam133b	5.11193e-10	0.032951	0.224	0.187	1.2628e-05
Wasf3	5.14127e-10	0.0381958	0.453	0.401	1.27005e-05
Taf3	5.14466e-10	0.0412603	0.366	0.319	1.27088e-05
Mta3	5.24994e-10	0.0572012	0.484	0.436	1.29689e-05
Trim24	5.27406e-10	0.0417358	0.409	0.36	1.30285e-05
Pdcd10	5.30653e-10	0.0259974	0.342	0.298	1.31087e-05
Fmn1	5.46941e-10	0.0872313	0.397	0.353	1.35111e-05
Zfp974	5.56115e-10	0.0385698	0.12	0.094	1.37377e-05
Pdik1l	5.57702e-10	0.0289103	0.089	0.066	1.37769e-05
P2rx4	5.58361e-10	0.0402799	0.208	0.173	1.37932e-05
Stx8	5.63051e-10	0.0597664	0.428	0.381	1.39091e-05
Trpc5	5.69973e-10	0.0958673	0.506	0.467	1.40801e-05
Nmnat3	5.73403e-10	0.0287666	0.068	0.049	1.41648e-05
Laptm4a	6.02847e-10	-0.0995933	0.185	0.214	1.48921e-05
Cdc27	6.04323e-10	0.042074	0.458	0.411	1.49286e-05
Kcnip1	6.12066e-10	0.100852	0.658	0.612	1.51199e-05
Sgsm1	6.26715e-10	0.0613088	0.585	0.535	1.54817e-05
Ephb1	6.4078e-10	0.0706961	0.568	0.523	1.58292e-05
Fam120b	6.51107e-10	0.0458477	0.539	0.486	1.60843e-05
Gm14858	6.7287e-10	0.0501678	0.208	0.173	1.66219e-05
Gm1043	6.82175e-10	0.0602681	0.549	0.494	1.68518e-05
Dtd1	6.82612e-10	0.0418285	0.647	0.593	1.68626e-05
Cdh6	6.94334e-10	0.0961436	0.243	0.207	1.71521e-05
Nufip2	6.97095e-10	0.044953	0.463	0.412	1.72203e-05
Galnt1	7.01374e-10	0.0366032	0.442	0.392	1.7326e-05
Ric8b	7.05372e-10	0.0458988	0.55	0.499	1.74248e-05
Srp72	7.1155e-10	0.0435325	0.322	0.279	1.75774e-05
Bicc1	7.15796e-10	0.0389085	0.294	0.254	1.76823e-05
Nova2	7.21787e-10	0.0332582	0.407	0.361	1.78303e-05
Tcaf1	7.22257e-10	0.0567275	0.699	0.648	1.78419e-05
Phax	7.26634e-10	0.0414108	0.107	0.082	1.795e-05
Hnrnpm	7.28372e-10	0.0420968	0.594	0.542	1.7993e-05
Chka	7.29597e-10	0.0487127	0.59	0.538	1.80232e-05
Aebp2	7.57626e-10	0.018496	0.309	0.266	1.87156e-05
Stx6	7.63375e-10	0.0546588	0.237	0.201	1.88577e-05
Gm16083	7.72285e-10	0.0623376	0.363	0.321	1.90778e-05
Disp2	7.77227e-10	-0.11197	0.474	0.495	1.91998e-05
Zdhhc6	8.18796e-10	0.0363629	0.233	0.197	2.02267e-05
Cap2	8.2453e-10	0.0453218	0.423	0.377	2.03684e-05
Gab2	8.35282e-10	0.076043	0.621	0.57	2.0634e-05
Gm28320	8.39588e-10	0.0261745	0.096	0.073	2.07404e-05
Gtpbp4	8.44706e-10	0.0385187	0.279	0.24	2.08668e-05
Tut4	8.55746e-10	0.0656732	0.852	0.807	2.11395e-05
Rps6ka2	8.8649e-10	0.0648535	0.502	0.453	2.1899e-05
Eif4e	8.88179e-10	0.0427635	0.455	0.406	2.19407e-05
Tnik	8.94581e-10	0.0594442	0.946	0.931	2.20988e-05
Cwf19l1	8.95782e-10	0.0323077	0.155	0.126	2.21285e-05
Zfpm2	8.97941e-10	0.0694237	0.456	0.411	2.21818e-05
Agbl4	9.00313e-10	0.0470497	0.967	0.955	2.22404e-05
Atp10a	9.08192e-10	0.0213947	0.258	0.218	2.24351e-05
Svop	9.10496e-10	0.0362647	0.468	0.419	2.2492e-05
Lrfn2	9.11037e-10	0.0581823	0.572	0.519	2.25053e-05
Sf3b1	9.25045e-10	0.0758358	0.669	0.616	2.28514e-05
Zfp668	9.27263e-10	0.0347411	0.093	0.071	2.29062e-05
Snx4	9.4555e-10	0.0363009	0.303	0.263	2.33579e-05
Abr	9.48886e-10	0.0638639	0.746	0.701	2.34403e-05
Tcerg1l	9.5883e-10	0.0779012	0.34	0.3	2.3686e-05
3222401L13Rik	9.86962e-10	0.0241199	0.042	0.027	2.43809e-05
Pcdhgb5	9.9389e-10	0.0211618	0.04	0.025	2.45521e-05
Haghl	1.02261e-09	-0.0844988	0.144	0.172	2.52615e-05
4930549G23Rik	1.05565e-09	0.0202003	0.123	0.097	2.60777e-05
Dcp1b	1.07712e-09	0.0258512	0.312	0.269	2.6608e-05
Mrpl41	1.08278e-09	-0.101236	0.195	0.224	2.67479e-05
Herpud2	1.09045e-09	0.0398039	0.335	0.293	2.69373e-05
Mtif3	1.11245e-09	0.0224241	0.056	0.039	2.74807e-05
Fam227a	1.11758e-09	0.0308235	0.25	0.213	2.76075e-05
Gnal	1.13595e-09	0.0525461	0.431	0.386	2.80614e-05
Xpo1	1.1434e-09	0.0608396	0.554	0.501	2.82454e-05
Pcca	1.14689e-09	0.0576218	0.748	0.696	2.83315e-05
Apoe	1.16248e-09	-0.105077	0.124	0.15	2.87169e-05
Atad2b	1.16342e-09	0.0437309	0.637	0.582	2.87401e-05
Fkbp5	1.19337e-09	0.0685494	0.405	0.363	2.94799e-05
Mettl25	1.21565e-09	0.0357083	0.307	0.266	3.00303e-05
Mapre2	1.21706e-09	0.0452697	0.549	0.498	3.00649e-05
Trir	1.21957e-09	-0.0489396	0.102	0.127	3.01271e-05
Tmem260	1.25234e-09	0.0425522	0.392	0.348	3.09367e-05
Mal	1.27233e-09	-0.0437331	0.026	0.041	3.14303e-05
Reep3	1.28099e-09	0.0324773	0.225	0.19	3.16443e-05
Virma	1.29562e-09	0.0358479	0.493	0.441	3.20058e-05
Metap2	1.34292e-09	0.0349761	0.43	0.381	3.31742e-05
Axin1	1.3641e-09	0.0310956	0.372	0.328	3.36974e-05
Lepr	1.36969e-09	0.0688418	0.157	0.128	3.38355e-05
Bmt2	1.37152e-09	0.0283571	0.439	0.387	3.38808e-05
Zfp975	1.38233e-09	0.0495231	0.246	0.21	3.41476e-05
Ccny	1.38946e-09	0.035806	0.708	0.654	3.43238e-05
Brinp3	1.42577e-09	0.100111	0.85	0.82	3.52208e-05
Txndc11	1.43749e-09	0.047604	0.485	0.437	3.55103e-05
Rbbp8	1.44248e-09	0.0515755	0.153	0.125	3.56335e-05
Ccdc39	1.44512e-09	0.0328214	0.304	0.263	3.56988e-05
Psd3	1.45385e-09	0.0376351	0.648	0.596	3.59145e-05
Zfp943	1.46352e-09	0.0354242	0.306	0.265	3.61533e-05
Pakap.1	1.46497e-09	0.0570145	0.614	0.566	3.61892e-05
Pigt	1.48504e-09	-0.0793887	0.123	0.148	3.66849e-05
Dnajc11	1.49501e-09	0.0327229	0.296	0.255	3.69313e-05
4930488L21Rik	1.50199e-09	0.0483135	0.244	0.208	3.71037e-05
Lrch3	1.51058e-09	0.0421728	0.652	0.597	3.73159e-05
Sncaip	1.51283e-09	0.111276	0.299	0.263	3.73714e-05
Pde1c	1.51881e-09	0.111222	0.306	0.269	3.75192e-05
Sh3d19	1.52007e-09	0.0593254	0.373	0.328	3.75503e-05
Zbtb20	1.52226e-09	0.0856001	0.917	0.901	3.76044e-05
Pcdhga6	1.53204e-09	0.012	0.032	0.019	3.7846e-05
Ppp2r5c	1.55068e-09	0.0558654	0.57	0.522	3.83065e-05
Fhad1	1.57091e-09	0.0331268	0.092	0.07	3.88063e-05
2900060N12Rik	1.57164e-09	0.0399814	0.137	0.11	3.88242e-05
Rasgrf2	1.58501e-09	0.0718918	0.762	0.721	3.91545e-05
Rpap2	1.58591e-09	0.0422298	0.25	0.214	3.91768e-05
Zfp445	1.58708e-09	0.0425998	0.602	0.552	3.92057e-05
Zmym5	1.59896e-09	0.0445189	0.363	0.319	3.9499e-05
Cfap97	1.60096e-09	0.0449009	0.222	0.188	3.95485e-05
Celsr2	1.62861e-09	-0.0877942	0.173	0.202	4.02317e-05
Fbxl12	1.64016e-09	0.0526887	0.272	0.234	4.0517e-05
Dram2	1.64307e-09	0.0274399	0.218	0.182	4.05888e-05
Ppp2r3a	1.76773e-09	0.04853	0.668	0.614	4.36682e-05
Eefsec	1.7981e-09	0.0412102	0.422	0.372	4.44185e-05
Cyth1	1.80569e-09	0.0176974	0.429	0.384	4.46059e-05
9530036O11Rik	1.83761e-09	0.0775803	0.283	0.247	4.53944e-05
Tanc1	1.89188e-09	0.0909565	0.165	0.137	4.67351e-05
Sulf1	1.9017e-09	0.0630532	0.256	0.219	4.69778e-05
Gm20732	1.92949e-09	0.0503016	0.243	0.208	4.76642e-05
Gm9929	1.96704e-09	0.0335476	0.085	0.064	4.85919e-05
Hmg20a	1.98902e-09	0.0442775	0.552	0.503	4.91347e-05
Zfp62	1.9965e-09	0.0509125	0.235	0.201	4.93194e-05
Specc1l	1.99757e-09	0.037844	0.55	0.497	4.93459e-05
Ctdspl2	2.00013e-09	0.039663	0.43	0.381	4.94093e-05
Zfp120	2.07763e-09	0.031137	0.076	0.056	5.13238e-05
Thada	2.0834e-09	0.048937	0.628	0.572	5.14663e-05
Kifc2	2.17126e-09	-0.0949832	0.34	0.368	5.36366e-05
Tmem108	2.17756e-09	0.0549629	0.719	0.672	5.37923e-05
Hmgcll1	2.18775e-09	0.0435732	0.768	0.724	5.4044e-05
Gpd2	2.20707e-09	0.0365599	0.214	0.18	5.45213e-05
Elp3	2.20891e-09	0.0262105	0.291	0.251	5.45666e-05
Cyb5r4	2.22122e-09	0.0459412	0.328	0.287	5.48708e-05
Snx5	2.23041e-09	0.0626575	0.203	0.17	5.50978e-05
Sst	2.23864e-09	-0.353878	0.072	0.093	5.53011e-05
Rp9	2.2544e-09	0.0518583	0.414	0.37	5.56905e-05
Abl1	2.25738e-09	0.0475414	0.385	0.341	5.5764e-05
D930016D06Rik	2.25979e-09	0.0397592	0.318	0.277	5.58236e-05
Zadh2	2.27401e-09	0.0335845	0.086	0.065	5.6175e-05
Tmem50a	2.27906e-09	-0.0773833	0.136	0.162	5.62996e-05
Srrm4	2.28959e-09	0.0685274	0.581	0.534	5.65598e-05
Cep85l	2.29026e-09	0.0355088	0.387	0.343	5.65764e-05
Hs3st5	2.30044e-09	0.122133	0.563	0.521	5.68277e-05
Usp49	2.34951e-09	0.0309352	0.303	0.262	5.804e-05
Emc1	2.37561e-09	-0.0588583	0.13	0.157	5.86847e-05
Tut7	2.51384e-09	0.0334951	0.308	0.267	6.20995e-05
Ppp2r2b	2.52429e-09	0.0560489	0.907	0.881	6.23574e-05
Upf3b	2.53844e-09	0.042419	0.285	0.245	6.2707e-05
Coro6	2.56988e-09	-0.0920308	0.169	0.197	6.34838e-05
Fbxo42	2.59646e-09	0.0387742	0.421	0.373	6.41404e-05
Cacna1i	2.60179e-09	0.037905	0.218	0.183	6.42719e-05
Mmaa	2.64112e-09	0.0307264	0.304	0.264	6.52436e-05
2900026A02Rik	2.69361e-09	0.0356035	0.172	0.141	6.65404e-05
Rap1a	2.71993e-09	0.0394314	0.393	0.348	6.71903e-05
Trmt1l	2.72885e-09	0.0451576	0.376	0.332	6.74109e-05
Sec24d	2.73129e-09	0.0487058	0.355	0.313	6.7471e-05
Sms	2.73178e-09	0.0573069	0.32	0.278	6.74831e-05
Atxn7l1	2.77693e-09	0.0600383	0.656	0.608	6.85984e-05
Ptgr2	2.79384e-09	0.0346102	0.209	0.175	6.90162e-05
Brinp2	2.8091e-09	0.0658472	0.424	0.381	6.93933e-05
Tbck	2.86203e-09	0.0404433	0.573	0.521	7.07006e-05
Tug1	2.87003e-09	0.0140746	0.188	0.156	7.08983e-05
Agl	2.89052e-09	0.0411116	0.319	0.278	7.14046e-05
Slc9a8	2.89803e-09	0.0553747	0.271	0.233	7.15901e-05
Hapln4	2.90566e-09	-0.0477272	0.045	0.063	7.17786e-05
N4bp1	2.90918e-09	0.058625	0.309	0.269	7.18654e-05
Dnah7c	2.91509e-09	0.0529832	0.107	0.083	7.20114e-05
Zfp287	2.92816e-09	0.0405229	0.182	0.152	7.23342e-05
Pskh1	2.94545e-09	0.0500981	0.161	0.133	7.27614e-05
Psmc5	2.94766e-09	-0.0489258	0.067	0.088	7.28161e-05
Med27	3.0039e-09	0.0362592	0.398	0.351	7.42053e-05
Map2k5	3.01371e-09	0.0498257	0.557	0.504	7.44478e-05
Gas2	3.01988e-09	0.0400907	0.572	0.521	7.46e-05
Zswim3	3.05224e-09	0.0375315	0.123	0.098	7.53995e-05
Mpv17l	3.07644e-09	0.0499484	0.286	0.248	7.59974e-05
Unc5c	3.1054e-09	0.0873579	0.871	0.844	7.67126e-05
Riok1	3.14841e-09	0.0424059	0.281	0.242	7.77751e-05
Utrn	3.17425e-09	0.0920563	0.438	0.395	7.84134e-05
Dcaf10	3.17931e-09	0.0401941	0.297	0.257	7.85385e-05
Hba-a1	3.22698e-09	-0.0150392	0.004	0.01	7.97162e-05
Tbc1d22a	3.26762e-09	0.0337442	0.249	0.213	8.07201e-05
Akap17b	3.27679e-09	0.0448758	0.36	0.318	8.09466e-05
Tbc1d9b	3.37596e-09	0.0671864	0.408	0.363	8.33964e-05
Tram1l1	3.45963e-09	-0.0567812	0.061	0.081	8.54633e-05
Bcr	3.48622e-09	0.0535419	0.418	0.372	8.61201e-05
Cox6a1	3.53047e-09	-0.0849361	0.125	0.15	8.72133e-05
Cep170	3.55309e-09	0.0466788	0.771	0.716	8.7772e-05
Dcdc2a	3.60681e-09	0.0419197	0.143	0.116	8.9099e-05
Insr	3.61298e-09	0.0560608	0.563	0.515	8.92513e-05
Tmem35a	3.6252e-09	-0.0442282	0.048	0.066	8.95532e-05
Togaram1	3.67468e-09	0.0356086	0.469	0.421	9.07755e-05
Grik4	3.71391e-09	0.0600347	0.634	0.584	9.17448e-05
Nfasc	3.7964e-09	0.0661242	0.778	0.732	9.37824e-05
4930428E07Rik	3.8115e-09	0.0310697	0.096	0.073	9.41554e-05
Snrpn	3.82248e-09	-0.13107	0.661	0.66	9.44267e-05
Dynll1	3.8402e-09	-0.0606522	0.08	0.102	9.48645e-05
Nim1k	3.84394e-09	0.0445659	0.194	0.163	9.49569e-05
Dtna	3.86456e-09	0.0635274	0.838	0.801	9.54663e-05
Pwwp3a	3.88472e-09	0.0415046	0.159	0.13	9.59643e-05
Akap13	3.97672e-09	0.0602496	0.367	0.328	9.8237e-05
Dlgap1	4.05005e-09	0.0475442	0.927	0.907	0.000100048
Gatb	4.06389e-09	0.0306233	0.19	0.158	0.00010039
Smarcad1	4.1119e-09	0.0411453	0.563	0.512	0.000101576
Epha5	4.18918e-09	-0.120784	0.805	0.806	0.000103485
Snx25	4.25368e-09	0.0312015	0.39	0.342	0.000105079
Smarca2	4.30735e-09	0.0588502	0.585	0.536	0.000106404
Tbc1d23	4.41298e-09	0.0349858	0.464	0.417	0.000109014
Tbcd	4.41954e-09	0.0417732	0.502	0.455	0.000109176
Zfp397	4.42139e-09	0.0312807	0.205	0.173	0.000109222
Fgf12	4.43439e-09	-0.0672254	0.969	0.965	0.000109543
Vat1l	4.59943e-09	0.0637305	0.589	0.541	0.00011362
Dcaf13	4.62763e-09	0.0187912	0.234	0.198	0.000114316
Parva	4.67772e-09	0.0398632	0.172	0.142	0.000115554
Eif1	4.68794e-09	-0.083216	0.129	0.154	0.000115806
E430024P14Rik	4.69128e-09	0.0251532	0.288	0.249	0.000115889
Srrm3	4.7616e-09	0.0653688	0.545	0.496	0.000117626
Pank3	4.77602e-09	0.0281603	0.288	0.25	0.000117982
Tm2d2	4.86462e-09	-0.051603	0.071	0.091	0.000120171
Scaf11	4.94072e-09	0.021977	0.387	0.342	0.000122051
Nup210	4.95683e-09	0.0402099	0.313	0.273	0.000122448
Lyplal1	4.99383e-09	0.0221671	0.06	0.043	0.000123363
Tmem181a	5.02457e-09	0.0832178	0.476	0.432	0.000124122
Cnih3	5.0782e-09	0.0341492	0.105	0.081	0.000125447
Lrrc8d	5.11376e-09	0.0302588	0.393	0.345	0.000126325
Emsy	5.29464e-09	0.0243224	0.537	0.484	0.000130794
Arhgef33	5.30958e-09	0.0387417	0.257	0.22	0.000131163
Klf13	5.31606e-09	0.0503935	0.318	0.28	0.000131323
Rpl34	5.39851e-09	-0.0570706	0.046	0.063	0.000133359
Ppp2r2c	5.45605e-09	0.0543654	0.416	0.369	0.000134781
Zzz3	5.58523e-09	0.0329126	0.47	0.42	0.000137972
Spata5	5.65198e-09	0.0480401	0.573	0.521	0.000139621
Atxn7	5.68273e-09	0.0523482	0.522	0.474	0.00014038
Gphn	5.73285e-09	0.0540643	0.978	0.969	0.000141619
Mapk14	5.73388e-09	0.0211977	0.452	0.401	0.000141644
Csde1	5.76162e-09	0.0356269	0.56	0.506	0.000142329
Inafm1	5.79196e-09	-0.0529145	0.069	0.089	0.000143079
Pofut1	5.86017e-09	0.0351969	0.221	0.188	0.000144764
Gm49179	5.86155e-09	0.0374095	0.233	0.198	0.000144798
Fbn2	5.98714e-09	0.0727815	0.152	0.124	0.0001479
Dcaf12l1	6.05324e-09	-0.0465952	0.033	0.048	0.000149533
Cnot3	6.10503e-09	0.0324849	0.335	0.294	0.000150812
Acvr1	6.24144e-09	0.0283755	0.367	0.323	0.000154182
Morc3	6.30785e-09	0.0440727	0.268	0.232	0.000155823
Slc9a9	6.31128e-09	0.0812288	0.603	0.561	0.000155908
Pwwp2a	6.35182e-09	0.0217763	0.421	0.374	0.000156909
Gm29478	6.37266e-09	-0.0774613	0.029	0.044	0.000157424
Zbtb38	6.43189e-09	0.055175	0.4	0.356	0.000158887
Zfp346	6.49525e-09	0.0297141	0.296	0.258	0.000160452
Pcdh15	6.49756e-09	0.074754	0.864	0.844	0.000160509
Uqcc2	6.50122e-09	-0.0459336	0.041	0.058	0.0001606
Ro60	6.50258e-09	0.0268124	0.37	0.326	0.000160633
Cntnap5a	6.53434e-09	0.0831135	0.842	0.816	0.000161418
Dsel	6.57718e-09	0.0363285	0.177	0.147	0.000162476
Zhx2	6.57734e-09	0.0220779	0.149	0.121	0.00016248
Nfkb1	6.61195e-09	0.0439356	0.481	0.432	0.000163335
Frs2	6.94638e-09	0.0514523	0.47	0.421	0.000171596
Lgals8	6.95995e-09	0.0342064	0.343	0.302	0.000171932
Mafg	6.96395e-09	0.0564158	0.256	0.221	0.00017203
Zfp956	6.97528e-09	0.0363636	0.164	0.135	0.00017231
Rpl35a	7.04416e-09	-0.0783155	0.084	0.106	0.000174012
Rps17	7.10446e-09	-0.0476616	0.047	0.065	0.000175502
Mfap3	7.33253e-09	0.0335979	0.247	0.213	0.000181135
Trappc12	7.33288e-09	0.0455093	0.274	0.238	0.000181144
Iqck	7.51413e-09	0.0388017	0.145	0.117	0.000185622
Soga1	7.55169e-09	0.0360892	0.284	0.246	0.00018655
Mettl6	7.67014e-09	0.0365299	0.145	0.118	0.000189475
Rcbtb2	7.67553e-09	0.0272585	0.179	0.15	0.000189609
Klhl3	7.73746e-09	0.0566132	0.473	0.428	0.000191138
Rplp2	7.79737e-09	-0.0648012	0.079	0.1	0.000192618
9530052E02Rik	7.81266e-09	0.0650499	0.332	0.292	0.000192996
Fbxl4	7.84626e-09	0.025468	0.331	0.289	0.000193826
Dync1li1	7.91059e-09	0.0495074	0.359	0.318	0.000195415
Lpcat2	7.98871e-09	0.0363495	0.209	0.177	0.000197345
Synj2bp	8.01851e-09	0.035918	0.462	0.415	0.000198081
Slc41a2	8.02272e-09	0.0327718	0.39	0.345	0.000198185
Aqr	8.11292e-09	0.0397272	0.38	0.338	0.000200413
Vac14	8.19117e-09	0.0461952	0.227	0.194	0.000202346
Npat	8.19498e-09	0.0355743	0.454	0.406	0.000202441
Xylt1	8.20456e-09	0.0396034	0.463	0.416	0.000202677
Pcdhgb4	8.46657e-09	0.0168712	0.048	0.033	0.00020915
Greb1l	8.49951e-09	0.0709932	0.632	0.585	0.000209963
BC035947	8.60281e-09	0.0348722	0.074	0.055	0.000212515
4930402H24Rik	8.6083e-09	0.0583817	0.883	0.844	0.000212651
Atxn2l	8.62564e-09	-0.098772	0.448	0.468	0.000213079
Pcdhga12	8.62831e-09	0.0259866	0.091	0.07	0.000213145
Nrip1	8.68122e-09	0.0504195	0.243	0.209	0.000214452
Bbof1	8.69765e-09	0.0315503	0.266	0.228	0.000214858
Zfp609	8.80354e-09	0.0356004	0.665	0.605	0.000217474
Eya3	8.8661e-09	0.0423202	0.474	0.426	0.000219019
Phka1	8.89074e-09	0.0362992	0.486	0.437	0.000219628
Zbtb4	9.00125e-09	0.0528765	0.238	0.206	0.000222358
Cox7c	9.05163e-09	-0.10136	0.154	0.179	0.000223603
Dnhd1	9.0656e-09	0.0338534	0.198	0.167	0.000223948
4930432B10Rik	9.27022e-09	0.0259928	0.216	0.182	0.000229002
9930021J03Rik	9.27065e-09	0.0417285	0.691	0.641	0.000229013
Rab12	9.45382e-09	0.0298778	0.347	0.306	0.000233538
Dgkh	9.48685e-09	0.068493	0.603	0.555	0.000234354
Prkg1	9.56197e-09	0.0716755	0.863	0.838	0.000236209
Zfp933	9.57253e-09	0.0480235	0.182	0.152	0.00023647
Inpp4a	9.66264e-09	0.0406005	0.583	0.532	0.000238696
Galnt14	9.70209e-09	0.0489925	0.263	0.228	0.000239671
Plcb4	9.74075e-09	0.0566203	0.766	0.725	0.000240626
Prex2	9.76235e-09	0.0554652	0.249	0.214	0.000241159
Zfp715	9.76924e-09	0.023861	0.152	0.124	0.000241329
Camk2n2	9.91701e-09	-0.0479787	0.062	0.081	0.00024498
Nbea	9.99439e-09	0.0404023	0.976	0.97	0.000246891
Setd2	1.00379e-08	0.0419314	0.655	0.606	0.000247966
Ino80d	1.01126e-08	0.0371436	0.45	0.404	0.000249811
Zfp300	1.01213e-08	0.0220617	0.031	0.019	0.000250026
Ppm1d	1.02717e-08	0.0367546	0.186	0.156	0.000253741
Clstn3	1.03383e-08	-0.12412	0.449	0.464	0.000255387
Hpf1	1.03715e-08	0.0264978	0.205	0.173	0.000256207
Calm2	1.04073e-08	0.0318101	0.562	0.513	0.000257092
Ildr2	1.04752e-08	0.0311171	0.335	0.293	0.000258768
Ncoa5	1.04785e-08	0.0276843	0.451	0.404	0.000258849
Rimklb	1.05162e-08	0.0482471	0.321	0.283	0.000259782
Rps3	1.05162e-08	-0.0560645	0.057	0.076	0.000259782
Zfp318	1.05565e-08	0.0481824	0.393	0.351	0.000260778
Gmeb1	1.05877e-08	0.0454653	0.212	0.18	0.000261548
Zfp141	1.06564e-08	0.0347717	0.159	0.131	0.000263244
Zkscan2	1.06567e-08	0.0455817	0.392	0.349	0.000263252
Pank1	1.0707e-08	0.0372839	0.304	0.266	0.000264494
Foxk2	1.07833e-08	0.0404448	0.405	0.362	0.000266379
Phc2	1.09711e-08	0.0434444	0.584	0.534	0.000271019
Lnx1	1.10202e-08	0.0366449	0.381	0.339	0.000272231
Tnrc6b	1.11114e-08	0.0504472	0.87	0.834	0.000274486
Chpt1	1.11404e-08	0.0406084	0.426	0.381	0.000275202
Nsa2	1.13186e-08	0.035873	0.157	0.129	0.000279604
Zfp654	1.13259e-08	0.0293652	0.508	0.46	0.000279784
Pabpc1	1.13933e-08	0.0313824	0.289	0.25	0.00028145
A230006K03Rik	1.15236e-08	-0.0914808	0.903	0.891	0.000284668
Hook3	1.17563e-08	0.0451588	0.699	0.643	0.000290416
Slc38a2	1.19669e-08	0.041682	0.414	0.372	0.000295617
Zfp949	1.20931e-08	0.0425956	0.267	0.231	0.000298735
Arhgap32	1.21401e-08	0.0336239	0.756	0.708	0.000299896
Gm44577	1.23348e-08	0.0246974	0.025	0.015	0.000304707
Syndig1	1.24417e-08	0.0618744	0.386	0.345	0.000307347
Scfd2	1.25487e-08	0.0511381	0.536	0.488	0.000309991
Cfap36	1.25627e-08	0.033704	0.489	0.44	0.000310336
Nemf	1.25631e-08	0.0512986	0.502	0.454	0.000310346
Mosmo	1.29691e-08	0.0509727	0.371	0.331	0.000320376
Dcaf1	1.29719e-08	0.0369708	0.375	0.333	0.000320445
Tmsb4x	1.32642e-08	-0.0716684	0.068	0.087	0.000327666
Dcakd	1.33557e-08	0.0310321	0.215	0.182	0.000329926
Zfp1	1.35272e-08	0.0453048	0.252	0.217	0.000334164
Grb14	1.35455e-08	0.0609784	0.277	0.242	0.000334614
Cacna1c	1.35625e-08	0.0496984	0.935	0.911	0.000335034
Atp5e	1.3718e-08	-0.0498767	0.027	0.04	0.000338875
Efcab2	1.39413e-08	0.0464868	0.26	0.224	0.000344392
Erp29	1.39482e-08	-0.0831454	0.215	0.241	0.000344562
Gm29514	1.39536e-08	0.0681475	0.372	0.333	0.000344695
Dicer1	1.4007e-08	0.0357033	0.534	0.482	0.000346014
Ascc3	1.40503e-08	0.0412422	0.767	0.715	0.000347085
Rbfox3	1.407e-08	0.0572448	0.745	0.698	0.000347572
Slc25a32	1.41869e-08	0.0288757	0.146	0.12	0.000350459
Esyt3	1.42321e-08	0.0245344	0.16	0.132	0.000351576
Phf3	1.42642e-08	0.0365604	0.666	0.616	0.000352368
Rsrc1	1.42948e-08	0.0483122	0.668	0.623	0.000353125
Kdm4d	1.46492e-08	0.0492214	0.118	0.094	0.000361879
Dph6	1.46667e-08	0.0402119	0.444	0.398	0.000362312
Ttf1	1.47303e-08	0.0268367	0.149	0.122	0.000363882
Actr1b	1.478e-08	-0.127871	0.408	0.428	0.00036511
Sumo1	1.48113e-08	0.0415299	0.416	0.371	0.000365884
5730455P16Rik	1.5188e-08	0.0405096	0.213	0.181	0.00037519
Elf2	1.5254e-08	0.0361232	0.223	0.191	0.000376821
Cxadr	1.52562e-08	0.0276298	0.316	0.276	0.000376875
Clec16a	1.52933e-08	0.0436355	0.559	0.511	0.000377792
Fam169a	1.5455e-08	0.0530862	0.449	0.404	0.000381785
Cttnbp2nl	1.56842e-08	0.0342469	0.19	0.16	0.000387446
Larp1b	1.59847e-08	0.038753	0.389	0.346	0.00039487
Cisd1	1.61538e-08	-0.0694394	0.092	0.114	0.000399047
Rpl7a	1.63435e-08	-0.0611897	0.068	0.088	0.000403734
Ubap1l	1.67156e-08	0.0569284	0.418	0.373	0.000412924
Sco2	1.67959e-08	-0.0315082	0.021	0.033	0.000414908
Zfp281	1.68366e-08	0.0220116	0.078	0.059	0.000415916
Tmem241	1.68851e-08	0.0425897	0.257	0.223	0.000417113
Tmem132b	1.72886e-08	0.0520784	0.608	0.554	0.000427081
Cwc22	1.73227e-08	0.0270477	0.351	0.31	0.000427922
Xrn2	1.73622e-08	0.022992	0.515	0.466	0.000428898
Zfhx2	1.74246e-08	0.0502217	0.256	0.22	0.00043044
Ston2	1.74373e-08	0.0337429	0.169	0.14	0.000430754
Trpc7	1.74941e-08	0.0345773	0.223	0.189	0.000432157
Pdia3	1.78214e-08	-0.118797	0.28	0.305	0.000440241
Pigb	1.79302e-08	0.0421042	0.202	0.172	0.00044293
Pkia	1.79505e-08	0.0579069	0.711	0.668	0.000443432
Mrtfb	1.79905e-08	0.0422117	0.745	0.701	0.00044442
Stk3	1.80945e-08	0.0556064	0.58	0.531	0.000446989
Psmf1	1.84044e-08	0.0184695	0.167	0.138	0.000454644
Ptpn1	1.84847e-08	0.0159701	0.31	0.27	0.000456628
Gpr162	1.86672e-08	-0.0789947	0.192	0.219	0.000461135
Pcbp3	1.86708e-08	0.0379914	0.501	0.452	0.000461225
Ky	1.86882e-08	0.0277679	0.066	0.048	0.000461655
Smc6	1.87011e-08	0.0444269	0.518	0.47	0.000461974
Pde4dip	1.88634e-08	0.0479871	0.855	0.817	0.000465982
Cacng4	1.89421e-08	0.0361681	0.217	0.185	0.000467926
Nxpe4	1.9159e-08	0.0362637	0.352	0.311	0.000473285
Man2a1	1.96215e-08	0.0830039	0.354	0.317	0.00048471
Sec24a	1.96878e-08	0.0532662	0.476	0.43	0.000486348
Ptpn13	1.97837e-08	0.0277986	0.14	0.114	0.000488718
Arhgap5	1.98457e-08	0.0411251	0.658	0.607	0.000490248
Adgb	2.00143e-08	0.0382186	0.096	0.074	0.000494412
Rprd1a	2.00588e-08	0.037488	0.519	0.473	0.000495513
Ankrd55	2.01386e-08	0.0429611	0.508	0.463	0.000497484
Gng7	2.03018e-08	0.0314211	0.13	0.105	0.000501516
Gm12592	2.03845e-08	0.0253895	0.075	0.056	0.000503558
Gm42664	2.04178e-08	0.02865	0.18	0.151	0.00050438
Pik3r1	2.0491e-08	0.0407335	0.297	0.261	0.00050619
Cep126	2.05258e-08	0.0504769	0.413	0.368	0.000507049
Gm14296	2.05365e-08	0.0298342	0.164	0.137	0.000507314
Xkr7	2.05447e-08	0.0195131	0.048	0.033	0.000507515
4833422C13Rik	2.07332e-08	0.0281303	0.151	0.124	0.000512173
Ptpro	2.10832e-08	0.0554245	0.643	0.595	0.000520819
Trim9	2.11316e-08	0.0534753	0.739	0.692	0.000522014
Sdk2	2.1288e-08	0.0602539	0.356	0.318	0.000525878
Dpp8	2.13954e-08	0.0318901	0.404	0.361	0.00052853
Sorbs2	2.18702e-08	0.0567231	0.859	0.828	0.000540258
Cyfip1	2.19212e-08	0.0483888	0.416	0.371	0.00054152
Ankrd42	2.19454e-08	0.0321605	0.331	0.29	0.000542116
Lrfn5	2.22271e-08	-0.0864973	0.917	0.911	0.000549076
Enho	2.23102e-08	-0.0282389	0.014	0.024	0.000551129
Alkbh3	2.24371e-08	0.0348419	0.249	0.215	0.000554264
Myo5b	2.25015e-08	0.0658181	0.103	0.081	0.000555856
Scly	2.2788e-08	0.0244143	0.114	0.091	0.000562933
Rab31	2.28395e-08	0.0539814	0.274	0.238	0.000564204
Ctif	2.31168e-08	0.0543731	0.648	0.601	0.000571053
Smc3	2.31611e-08	0.0369703	0.32	0.283	0.000572149
Tex2	2.31809e-08	0.0689581	0.35	0.312	0.000572637
Odf2l	2.32539e-08	0.0421942	0.311	0.273	0.00057444
Dclre1c	2.32822e-08	0.0424693	0.183	0.154	0.000575141
Psmb6	2.32989e-08	-0.0429285	0.052	0.069	0.000575552
Cdk8	2.334e-08	0.0771027	0.684	0.635	0.000576568
Psen1	2.34728e-08	0.0369005	0.36	0.319	0.000579848
Ackr1	2.37079e-08	-0.0745179	0.108	0.131	0.000585656
Rpl6	2.37452e-08	-0.107355	0.245	0.269	0.000586577
Dgke	2.38096e-08	0.0320618	0.344	0.304	0.000588169
Nrf1	2.38293e-08	0.0606757	0.581	0.53	0.000588655
Rps21	2.39317e-08	-0.0694053	0.086	0.107	0.000591184
Per3	2.39357e-08	0.0474345	0.274	0.239	0.000591284
Nsg2	2.40626e-08	-0.120766	0.442	0.461	0.000594418
Ctdp1	2.41198e-08	0.0289419	0.181	0.151	0.000595831
Cdk12	2.42059e-08	0.0531054	0.718	0.667	0.000597959
Dhdds	2.42979e-08	0.0189056	0.315	0.277	0.000600231
Arntl	2.46694e-08	0.0511549	0.307	0.27	0.000609408
B4galt1	2.46899e-08	0.0515366	0.151	0.125	0.000609915
Plagl1	2.49755e-08	0.0486662	0.143	0.118	0.000616971
Nalcn	2.51603e-08	0.0490297	0.919	0.9	0.000621536
Usp51	2.5175e-08	0.0245332	0.043	0.029	0.000621899
Slc4a1ap	2.52416e-08	0.0440229	0.245	0.213	0.000623543
Afmid	2.53531e-08	0.0485421	0.125	0.101	0.000626297
Rps6kb2	2.53749e-08	-0.0820391	0.26	0.288	0.000626836
Rpl7	2.56719e-08	-0.0523575	0.047	0.064	0.000634173
Pianp	2.57354e-08	-0.0783483	0.165	0.191	0.000635741
Zc3h15	2.57864e-08	0.0379002	0.3	0.264	0.000637
Zfp112	2.58162e-08	0.0216437	0.122	0.098	0.000637736
Usp15	2.59744e-08	0.0399594	0.743	0.702	0.000641647
Gpx4	2.62621e-08	-0.0611936	0.088	0.11	0.000648753
Trip11	2.63051e-08	0.0549396	0.586	0.534	0.000649814
Gm26973	2.64571e-08	0.0323812	0.106	0.084	0.00065357
Cuedc1	2.67253e-08	0.0280972	0.353	0.313	0.000660195
Ubxn4	2.6825e-08	0.0316162	0.532	0.482	0.000662657
Ddx39b	2.69713e-08	0.045439	0.373	0.33	0.000666271
Cdk5r2	2.70003e-08	-0.0293264	0.019	0.03	0.000666988
Scn1b	2.71892e-08	-0.0725502	0.112	0.135	0.000671654
Dennd5b	2.731e-08	0.0507847	0.729	0.678	0.000674638
Nasp	2.74402e-08	0.0278716	0.157	0.13	0.000677855
Ccdc34	2.75573e-08	0.0447067	0.284	0.248	0.000680747
Kif1bp	2.76836e-08	0.0462547	0.232	0.2	0.000683867
Ppp4r3a	2.77603e-08	0.0418386	0.472	0.426	0.000685763
Gm36988	2.80093e-08	0.0204714	0.066	0.049	0.000691913
Antxr1	2.80699e-08	0.0466057	0.175	0.147	0.00069341
Cd46	2.80869e-08	0.0428725	0.446	0.4	0.00069383
Rnf144a	2.86863e-08	0.0461101	0.2	0.169	0.000708637
AU041133	2.9222e-08	0.0168698	0.122	0.097	0.000721872
Pdhx	2.93114e-08	0.0293152	0.342	0.301	0.00072408
Pkd2	2.93319e-08	0.0317099	0.424	0.38	0.000724587
Deaf1	2.96112e-08	0.0149853	0.251	0.216	0.000731485
Phactr3	2.96206e-08	0.0525861	0.641	0.589	0.000731719
Dynlt1b	2.96487e-08	0.0253947	0.113	0.09	0.000732411
Taf1	2.97785e-08	0.0257571	0.463	0.412	0.000735619
Otud4	3.00272e-08	0.0503479	0.449	0.404	0.000741763
Wdr66	3.01313e-08	0.0289341	0.075	0.056	0.000744333
Rnf180	3.04622e-08	0.0430912	0.521	0.473	0.000752507
Abat	3.05658e-08	0.0487138	0.531	0.486	0.000755068
Pcbp1	3.07736e-08	-0.0300529	0.041	0.057	0.0007602
Ppip5k2	3.14642e-08	0.0170012	0.579	0.526	0.000777261
Sap130	3.1505e-08	0.0333922	0.495	0.45	0.000778267
Zbtb25	3.18357e-08	0.0355121	0.227	0.195	0.000786436
Chst2	3.19652e-08	-0.0341905	0.036	0.05	0.000789636
Prpf38b	3.22052e-08	0.0469398	0.328	0.288	0.000795565
Usp48	3.23039e-08	0.0428587	0.531	0.482	0.000798003
Cck	3.24352e-08	-0.0883544	0.031	0.045	0.000801247
Mypn	3.24709e-08	0.0207796	0.034	0.022	0.000802128
Tomm40	3.25943e-08	0.0597581	0.255	0.222	0.000805178
Ammecr1l	3.26385e-08	0.0426517	0.237	0.205	0.000806268
Gm2415	3.30103e-08	0.0298554	0.058	0.042	0.000815454
Rps11	3.31062e-08	-0.062983	0.067	0.086	0.000817821
Ttc8	3.31206e-08	0.0426571	0.609	0.561	0.000818178
Gm41077	3.35613e-08	0.0330652	0.109	0.087	0.000829066
Gm16835	3.35684e-08	0.0235321	0.167	0.138	0.000829241
Vps13d	3.37325e-08	0.0368133	0.69	0.641	0.000833295
Rftn1	3.38867e-08	0.0505268	0.352	0.313	0.000837104
mt-Nd3	3.39727e-08	-0.0674953	0.027	0.04	0.000839229
Raf1	3.44035e-08	0.0328124	0.539	0.491	0.00084987
Fnbp1	3.45247e-08	0.0551915	0.659	0.611	0.000852863
Rilpl2	3.51034e-08	0.0234563	0.063	0.046	0.000867158
Ralgapa2	3.52421e-08	0.057452	0.808	0.766	0.000870586
Flnb	3.55374e-08	0.0465045	0.619	0.564	0.000877881
Cfap97d2	3.57044e-08	0.0351659	0.071	0.053	0.000882005
Terf2	3.63901e-08	0.0489936	0.201	0.171	0.000898944
Nmt1	3.67521e-08	0.0237505	0.305	0.266	0.000907887
Trim2	3.70375e-08	0.0691115	0.827	0.788	0.000914937
Itpr1	3.70959e-08	0.0647772	0.485	0.442	0.000916381
Slf2	3.71832e-08	0.0438378	0.57	0.522	0.000918538
Fkbp15	3.7257e-08	0.0317562	0.347	0.307	0.00092036
Trak1	3.75098e-08	0.0234348	0.419	0.375	0.000926606
Cul4b	3.77704e-08	0.0227569	0.202	0.171	0.000933042
Dexi	3.82439e-08	0.0398267	0.162	0.135	0.000944739
Nrcam	3.87123e-08	0.060725	0.826	0.789	0.000956309
Cep97	3.8887e-08	0.0379808	0.159	0.132	0.000960626
Bcl9	3.96928e-08	0.0334155	0.388	0.345	0.000980532
Gm28403	3.98927e-08	0.0225818	0.113	0.091	0.000985468
Aftph	4.00678e-08	0.0524291	0.477	0.431	0.000989795
5430403G16Rik	4.01483e-08	0.0184073	0.059	0.043	0.000991783
Rmnd5a	4.01855e-08	0.0354053	0.352	0.312	0.000992703
Tcerg1	4.0564e-08	0.0306734	0.568	0.519	0.00100205
Zfp369	4.05692e-08	0.0370626	0.207	0.176	0.00100218
Srsf1	4.07792e-08	-0.104842	0.524	0.537	0.00100737
Vsnl1	4.10321e-08	0.0890759	0.645	0.611	0.00101362
Rpn1	4.10862e-08	-0.0864431	0.153	0.178	0.00101495
Myo1b	4.12303e-08	0.0409641	0.196	0.166	0.00101851
Stau1	4.19411e-08	0.0286247	0.328	0.289	0.00103607
2011-09-01	4.19748e-08	0.0264893	0.357	0.316	0.0010369
Sorbs1	4.19877e-08	0.0429715	0.772	0.723	0.00103722
Trmt9b	4.2545e-08	0.0318026	0.103	0.081	0.00105099
Ccdc6	4.26878e-08	0.0430341	0.267	0.232	0.00105452
Atg5	4.27118e-08	0.0366701	0.247	0.214	0.00105511
Ube2e3	4.3088e-08	0.0283638	0.351	0.311	0.0010644
Rin2	4.33856e-08	0.0351821	0.242	0.209	0.00107175
Fggy	4.37076e-08	0.0456965	0.456	0.412	0.00107971
Plppr5	4.40434e-08	0.0428285	0.469	0.425	0.001088
Zbtb1	4.45239e-08	0.0226118	0.065	0.048	0.00109987
Tnxb	4.48926e-08	0.0378587	0.056	0.04	0.00110898
Snrpf	4.49178e-08	0.0284758	0.122	0.098	0.0011096
Usp3	4.5199e-08	0.0745493	0.305	0.271	0.00111655
Wnk3	4.5263e-08	0.0316462	0.357	0.318	0.00111813
Zbtb44	4.558e-08	0.0380593	0.288	0.252	0.00112596
Ddc	4.60304e-08	0.0623349	0.163	0.135	0.00113709
Rsph3b	4.62832e-08	0.0234538	0.089	0.069	0.00114334
Eif1a	4.63341e-08	0.0235786	0.11	0.088	0.00114459
Bean1	4.65849e-08	0.054169	0.175	0.148	0.00115079
Minar2	4.67101e-08	0.0401654	0.33	0.292	0.00115388
Zfp605	4.75012e-08	0.0287024	0.092	0.072	0.00117342
Cobl	4.79732e-08	0.0255564	0.604	0.554	0.00118508
Afg1l	4.85832e-08	0.0496372	0.307	0.271	0.00120015
Ctnnbl1	4.88446e-08	0.0262572	0.357	0.317	0.00120661
Gm10069	4.8913e-08	0.0348226	0.12	0.097	0.0012083
Zfp938	4.94139e-08	0.0288704	0.176	0.148	0.00122067
Ddhd1	4.94682e-08	0.0537264	0.549	0.497	0.00122201
Elavl4	4.96598e-08	0.0374102	0.61	0.561	0.00122675
Tnrc6c	4.96953e-08	0.0716453	0.821	0.774	0.00122762
Rnf146	5.00104e-08	0.0261332	0.232	0.199	0.00123541
Cdc26	5.06075e-08	0.0390066	0.181	0.153	0.00125016
Zfp652	5.0773e-08	0.0513999	0.47	0.426	0.00125425
Ofd1	5.07769e-08	0.0371305	0.254	0.22	0.00125434
Gm15594	5.08644e-08	0.0225133	0.045	0.031	0.0012565
Filip1	5.08805e-08	0.0464107	0.155	0.129	0.0012569
2900076A07Rik	5.09474e-08	0.0336748	0.206	0.176	0.00125855
Galns	5.09759e-08	0.033451	0.135	0.11	0.00125926
Tbc1d12	5.1108e-08	0.0423185	0.501	0.456	0.00126252
Aggf1	5.1788e-08	0.0349668	0.176	0.148	0.00127932
Wars2	5.22514e-08	0.0354507	0.128	0.104	0.00129077
Gm12258	5.24901e-08	0.0294758	0.166	0.139	0.00129666
Adcy2	5.26074e-08	0.0755548	0.58	0.539	0.00129956
Csnk1a1	5.36248e-08	0.0397828	0.685	0.636	0.00132469
Zfp871	5.3675e-08	0.030381	0.294	0.258	0.00132593
Wwp1	5.38669e-08	0.0345554	0.525	0.475	0.00133067
Slc16a4	5.45157e-08	0.0159319	0.089	0.069	0.0013467
Mrnip	5.61439e-08	0.0265718	0.177	0.149	0.00138692
Ppp1r12b	5.63134e-08	0.0484429	0.724	0.679	0.00139111
Glis1	5.64635e-08	0.0452215	0.181	0.153	0.00139482
Sf3b5	5.75548e-08	-0.0294304	0.018	0.029	0.00142178
Atxn3	5.77681e-08	0.0510386	0.301	0.266	0.00142705
Chordc1	5.80484e-08	0.0329839	0.423	0.377	0.00143397
Ndufv3	5.82261e-08	0.0452494	0.149	0.124	0.00143836
Arhgap42	5.82453e-08	0.0386714	0.239	0.207	0.00143883
Atf7ip	5.89099e-08	0.0377766	0.528	0.477	0.00145525
Glrx2	5.89177e-08	0.0322986	0.166	0.139	0.00145544
Ehbp1	5.96326e-08	0.0476075	0.876	0.85	0.0014731
Map4k4	5.99777e-08	0.0375584	0.54	0.493	0.00148163
Pak6	6.07042e-08	0.0515982	0.145	0.12	0.00149958
Cntnap2	6.12098e-08	-0.0957489	0.984	0.983	0.00151206
Calb2	6.13305e-08	-0.0552106	0.064	0.082	0.00151505
Ube2f	6.15275e-08	0.0234969	0.254	0.219	0.00151991
Psmd14	6.19618e-08	0.0399975	0.718	0.665	0.00153064
Gng3	6.20078e-08	-0.0685385	0.111	0.134	0.00153178
Eea1	6.24129e-08	0.0394528	0.539	0.491	0.00154179
Stx17	6.3116e-08	0.0467191	0.256	0.223	0.00155915
Rhou	6.37841e-08	0.0262982	0.063	0.046	0.00157566
Dennd1b	6.37881e-08	0.0457789	0.708	0.659	0.00157576
Mbd2	6.40741e-08	0.013174	0.375	0.33	0.00158282
Tpd52l1	6.46046e-08	0.032427	0.255	0.22	0.00159593
Ppp2cb	6.49329e-08	0.0321937	0.137	0.112	0.00160404
Hnrnpr	6.50104e-08	0.029932	0.601	0.55	0.00160595
Rpl27	6.60291e-08	-0.0491753	0.063	0.081	0.00163112
Acbd3	6.62925e-08	0.005002	0.24	0.206	0.00163762
Lcor	6.65197e-08	0.0408967	0.73	0.679	0.00164323
Phpt1	6.78356e-08	-0.0229406	0.014	0.024	0.00167574
Gm12905	6.84133e-08	0.0268939	0.21	0.18	0.00169001
Ralgps2	6.86103e-08	0.0346123	0.541	0.491	0.00169488
Gnl2	6.89217e-08	0.0202508	0.232	0.198	0.00170257
3110056K07Rik	6.90405e-08	0.0320135	0.17	0.143	0.00170551
Abhd18	6.94825e-08	0.0398746	0.611	0.56	0.00171643
Gnai3	6.97423e-08	0.0284943	0.239	0.207	0.00172284
Iars	7.10962e-08	0.0243357	0.33	0.292	0.00175629
Zfp398	7.14974e-08	0.0460032	0.425	0.381	0.0017662
Trak2	7.16199e-08	0.0309259	0.367	0.327	0.00176923
Synrg	7.18893e-08	0.0326434	0.407	0.365	0.00177588
Asb4	7.23044e-08	0.0350972	0.064	0.047	0.00178613
Rgs20	7.23086e-08	0.0508236	0.326	0.291	0.00178624
Ccdc28a	7.23912e-08	0.0296888	0.283	0.247	0.00178828
Cryab	7.26889e-08	-0.0211146	0.008	0.016	0.00179563
Zfp882	7.28984e-08	0.0178603	0.044	0.03	0.00180081
Gsdme	7.3241e-08	0.033749	0.182	0.154	0.00180927
Scmh1	7.38753e-08	0.0503809	0.785	0.741	0.00182494
Gng4	7.38766e-08	0.0283908	0.155	0.128	0.00182497
5430405H02Rik	7.39878e-08	0.0422159	0.192	0.163	0.00182772
Pzp	7.39916e-08	0.0194313	0.048	0.033	0.00182781
Cluap1	7.40892e-08	0.0324896	0.257	0.223	0.00183023
B630019K06Rik	7.43525e-08	-0.0343213	0.031	0.044	0.00183673
Spata7	7.49413e-08	0.035635	0.525	0.477	0.00185128
Kcnb1	7.58782e-08	0.0552439	0.353	0.315	0.00187442
Mtcl1	7.6804e-08	0.0495167	0.327	0.29	0.00189729
Rarb	7.73682e-08	0.0318409	0.154	0.128	0.00191123
Mcph1	7.74272e-08	0.0484611	0.491	0.447	0.00191268
Gm26618	7.87386e-08	0.0279373	0.259	0.225	0.00194508
Gm47591	7.92504e-08	0.0280954	0.206	0.177	0.00195772
Zfp74	8.06734e-08	0.0232085	0.162	0.136	0.00199288
Ercc8	8.08903e-08	0.0482001	0.143	0.119	0.00199823
Pcyt1a	8.09508e-08	0.0251875	0.178	0.15	0.00199973
Sntg2	8.10323e-08	0.0873823	0.291	0.258	0.00200174
Ascc2	8.11649e-08	0.0345581	0.342	0.303	0.00200502
Grik3	8.11814e-08	0.0436311	0.395	0.353	0.00200542
Zxdc	8.15102e-08	0.0406623	0.182	0.154	0.00201355
Polr3b	8.20086e-08	0.0259873	0.271	0.236	0.00202586
Nphp1	8.21091e-08	0.0139546	0.156	0.129	0.00202834
Nampt	8.21915e-08	0.0410595	0.242	0.21	0.00203038
Slc6a1	8.2462e-08	-0.122398	0.366	0.387	0.00203706
Armh3	8.2901e-08	0.0473797	0.563	0.514	0.0020479
Gm19461	8.29196e-08	0.0148798	0.131	0.106	0.00204836
Mtif2	8.30093e-08	0.0229432	0.386	0.344	0.00205058
Wdr43	8.32527e-08	0.0356684	0.372	0.331	0.00205659
Uqcr11	8.35522e-08	-0.0397213	0.036	0.05	0.00206399
Psmb5	8.37752e-08	-0.0454099	0.047	0.063	0.0020695
Avl9	8.4321e-08	0.0186595	0.398	0.357	0.00208298
Naa38	8.52136e-08	-0.0306723	0.015	0.026	0.00210503
Atl3	8.56471e-08	0.0456578	0.27	0.237	0.00211574
6030443J06Rik	8.578e-08	0.0392515	0.218	0.188	0.00211902
Pknox1	8.5867e-08	0.0475245	0.138	0.114	0.00212117
Vps13b	8.6045e-08	0.0362758	0.919	0.899	0.00212557
Snrpb2	8.67682e-08	0.0104626	0.069	0.052	0.00214343
Mdm4	8.75823e-08	0.0442297	0.669	0.622	0.00216354
Gm1604b	8.7584e-08	0.030335	0.146	0.121	0.00216359
Sphkap	8.79243e-08	0.0701317	0.39	0.352	0.00217199
Gapvd1	8.88111e-08	0.0486718	0.656	0.61	0.0021939
Xpnpep3	8.93822e-08	0.0202658	0.218	0.187	0.00220801
Grk4	9.00192e-08	0.048513	0.162	0.137	0.00222375
Acin1	9.04772e-08	0.0373799	0.549	0.498	0.00223506
Zfp462	9.11038e-08	0.0473417	0.639	0.594	0.00225054
Cir1	9.20124e-08	0.0216967	0.245	0.212	0.00227298
Ccdc91	9.24216e-08	0.0256479	0.243	0.21	0.00228309
Zbed4	9.27627e-08	0.025247	0.163	0.136	0.00229152
Asb1	9.38808e-08	0.0232513	0.073	0.055	0.00231914
2310026I22Rik	9.4134e-08	0.0314105	0.044	0.03	0.00232539
Skp2	9.49162e-08	0.0222768	0.152	0.126	0.00234471
Nxpe3	9.55972e-08	0.0265267	0.288	0.252	0.00236154
Nsun6	9.59227e-08	0.0256428	0.243	0.211	0.00236958
Mcmdc2	9.6209e-08	0.0172008	0.096	0.076	0.00237665
Nptx1	9.62148e-08	-0.0630138	0.071	0.09	0.0023768
Bin3	9.7431e-08	0.0273308	0.121	0.097	0.00240684
Nipa2	9.81612e-08	0.0393378	0.294	0.258	0.00242488
Srgap1	9.82001e-08	0.0795174	0.626	0.587	0.00242584
BC067074	1.00438e-07	0.0283279	0.103	0.082	0.00248112
Zfp873	1.00685e-07	0.0268456	0.058	0.043	0.00248722
Prickle1	1.01675e-07	0.0537177	0.654	0.608	0.00251168
Slx4ip	1.0329e-07	0.0307695	0.389	0.351	0.00255156
Atp5d	1.03438e-07	-0.0583391	0.115	0.138	0.00255522
Cops2	1.0408e-07	0.03384	0.302	0.267	0.00257109
Vps35	1.045e-07	0.0231417	0.407	0.364	0.00258145
Parvb	1.07164e-07	0.0406884	0.119	0.096	0.00264728
Itsn2	1.0725e-07	0.0422702	0.62	0.571	0.0026494
Kif3c	1.08045e-07	0.0350261	0.392	0.35	0.00266903
Zfp518a	1.08275e-07	0.0348616	0.148	0.122	0.00267471
B3gntl1	1.08573e-07	0.0261304	0.189	0.16	0.00268208
Rhot1	1.0966e-07	0.023835	0.422	0.377	0.00270893
Wdr17	1.09963e-07	0.0432884	0.535	0.494	0.00271642
Galnt13	1.10375e-07	0.0509271	0.924	0.903	0.00272659
Lrp8os3	1.11253e-07	0.0247045	0.064	0.048	0.00274829
Zfp286	1.11263e-07	0.0326081	0.134	0.11	0.00274852
Gm14412	1.11974e-07	0.0224736	0.035	0.023	0.0027661
Nefl	1.12236e-07	-0.034766	0.047	0.063	0.00277256
Rora	1.12321e-07	0.0543547	0.929	0.905	0.00277466
Slitrk5	1.13154e-07	0.0505821	0.211	0.18	0.00279524
Pms2	1.15175e-07	0.0278766	0.17	0.143	0.00284516
Pogk	1.15458e-07	0.0329945	0.105	0.084	0.00285217
Rbm5	1.15477e-07	0.0541022	0.754	0.705	0.00285262
Ankrd13c	1.16179e-07	0.0280993	0.446	0.399	0.00286997
Tra2a	1.16214e-07	0.0579705	0.754	0.709	0.00287083
Cip2a	1.16961e-07	0.0163293	0.033	0.022	0.00288929
Gm13483	1.17142e-07	0.0465225	0.229	0.199	0.00289375
Elavl1	1.17143e-07	0.037662	0.381	0.339	0.00289379
Dazap1	1.17152e-07	0.044343	0.26	0.229	0.00289401
Malsu1	1.17353e-07	0.0269526	0.242	0.21	0.00289898
Cfl1	1.17979e-07	-0.0806881	0.096	0.116	0.00291443
Wapl	1.19287e-07	0.04589	0.567	0.516	0.00294676
Bend6	1.19894e-07	0.0482035	0.562	0.518	0.00296173
Smg1	1.20244e-07	0.0547558	0.824	0.774	0.00297038
Pou2f2	1.21064e-07	0.0842698	0.245	0.215	0.00299063
Zmiz1	1.21289e-07	0.0245435	0.358	0.318	0.00299621
Pphln1	1.21582e-07	0.0326793	0.206	0.177	0.00300344
Cdkl1	1.21939e-07	0.0286881	0.331	0.292	0.00301227
Gm48957	1.2251e-07	0.0327764	0.118	0.095	0.00302636
Rab3ip	1.22977e-07	0.0460864	0.172	0.146	0.00303789
Gm41361	1.24698e-07	0.0379004	0.155	0.129	0.00308041
Bscl2	1.25239e-07	-0.109095	0.262	0.285	0.00309377
Gda	1.25427e-07	0.0521456	0.25	0.218	0.00309842
Llgl1	1.25792e-07	-0.0442151	0.078	0.097	0.00310743
2900097C17Rik	1.25905e-07	-0.0642307	0.113	0.135	0.00311022
Mbtps2	1.27178e-07	0.0479753	0.308	0.272	0.00314168
Ulk4	1.2802e-07	0.0357219	0.446	0.403	0.00316247
Pir	1.28073e-07	0.0255561	0.074	0.056	0.0031638
Cep68	1.28249e-07	0.0302879	0.145	0.121	0.00316814
Rtl8b	1.28907e-07	-0.0267229	0.022	0.033	0.00318439
Etnk2	1.29032e-07	0.0342637	0.127	0.104	0.00318748
D130017N08Rik	1.29654e-07	0.0235353	0.107	0.086	0.00320285
Cntnap1	1.29721e-07	-0.0699668	0.218	0.245	0.00320451
Nxph4	1.30289e-07	-0.0453173	0.043	0.058	0.00321853
Cwc25	1.31221e-07	0.0283974	0.098	0.077	0.00324156
Orc3	1.32535e-07	0.0442967	0.46	0.416	0.00327402
Tfg	1.32543e-07	0.0242898	0.295	0.261	0.00327422
Ankmy2	1.32864e-07	0.0223367	0.274	0.24	0.00328213
Anapc10	1.33273e-07	0.0257434	0.407	0.364	0.00329224
Zfhx4	1.33551e-07	0.0641701	0.589	0.546	0.00329911
Zbtb7c	1.34576e-07	0.0239597	0.425	0.38	0.00332444
Sncb	1.34662e-07	-0.067851	0.128	0.15	0.00332655
Hnrnpll	1.34955e-07	0.0223032	0.391	0.348	0.0033338
Etv6	1.35655e-07	0.0364281	0.223	0.193	0.00335108
F8	1.36134e-07	0.03898	0.199	0.17	0.00336292
Krcc1	1.38232e-07	0.0298023	0.128	0.105	0.00341473
Yme1l1	1.38291e-07	0.0370085	0.655	0.6	0.00341621
Hdac7	1.39174e-07	0.0304943	0.498	0.452	0.003438
1600020E01Rik	1.41278e-07	0.0449691	0.26	0.226	0.00348998
Snx30	1.41595e-07	0.0380913	0.344	0.307	0.00349783
Gm44151	1.42897e-07	0.021228	0.112	0.09	0.00352997
Rtf2	1.43736e-07	0.0256847	0.088	0.069	0.0035507
Dhx9	1.44996e-07	0.0204743	0.399	0.355	0.00358183
Thrap3	1.45423e-07	0.0393872	0.494	0.451	0.00359239
Nkap	1.45741e-07	0.0323141	0.123	0.101	0.00360024
C030017B01Rik	1.45878e-07	0.0315073	0.099	0.078	0.00360362
Zcchc14	1.46903e-07	0.0131857	0.371	0.328	0.00362894
Mrpl13	1.48446e-07	0.0237871	0.133	0.109	0.00366706
Gm31356	1.48948e-07	0.0165314	0.057	0.041	0.00367946
Cnot10	1.49227e-07	0.0454057	0.444	0.4	0.00368635
1110059E24Rik	1.50285e-07	0.021028	0.208	0.178	0.0037125
Dhx36	1.50323e-07	0.0412771	0.578	0.529	0.00371343
Fam114a2	1.51708e-07	0.0546412	0.244	0.213	0.00374764
Ppt1	1.53574e-07	0.0241918	0.34	0.3	0.00379375
Aff2	1.53778e-07	0.0555006	0.72	0.681	0.00379877
L1cam	1.57714e-07	-0.0935554	0.342	0.366	0.00389601
Hmgxb3	1.57718e-07	0.0298415	0.263	0.23	0.0038961
Tfb2m	1.59314e-07	0.0255601	0.146	0.122	0.00393553
Zeb1	1.59915e-07	0.052104	0.857	0.819	0.00395039
Unk	1.60355e-07	0.0503488	0.336	0.297	0.00396125
Afg3l1	1.60374e-07	0.00886105	0.299	0.261	0.00396173
N4bp2l2	1.61422e-07	0.0405901	0.708	0.658	0.0039876
Atf2	1.62222e-07	0.0402624	0.73	0.683	0.00400737
Socs6	1.62721e-07	0.0271004	0.312	0.274	0.0040197
Hacd1	1.6364e-07	0.0478685	0.466	0.424	0.0040424
Birc2	1.64409e-07	0.0272534	0.293	0.258	0.00406141
Zfp746	1.6463e-07	0.0212343	0.205	0.175	0.00406685
Cdkl4	1.64893e-07	0.025659	0.075	0.058	0.00407335
Rad23a	1.6593e-07	-0.0514394	0.108	0.129	0.00409897
Actr2	1.67572e-07	0.0352234	0.42	0.375	0.00413953
Gm6225	1.67793e-07	0.0236087	0.059	0.044	0.00414498
Zcchc9	1.70187e-07	0.0285786	0.17	0.143	0.00420412
Purg	1.709e-07	0.0275715	0.569	0.52	0.00422173
Gtf3c4	1.71637e-07	0.0141536	0.09	0.071	0.00423994
Trdmt1	1.76485e-07	0.0328336	0.192	0.164	0.00435971
Bicra	1.77458e-07	0.0476082	0.29	0.256	0.00438376
Btbd8	1.78277e-07	0.0162043	0.36	0.32	0.00440398
Usp38	1.78886e-07	0.0212733	0.252	0.22	0.00441902
Lrrc7	1.79714e-07	0.0556092	0.944	0.934	0.00443948
Ikzf2	1.80132e-07	0.0314897	0.233	0.203	0.0044498
Rhobtb3	1.8054e-07	0.0191443	0.301	0.266	0.00445989
Cep290	1.82893e-07	0.0403541	0.386	0.346	0.00451801
Umad1	1.83294e-07	0.0265524	0.732	0.677	0.00452791
Dnal1	1.83417e-07	0.0295092	0.342	0.305	0.00453095
Ncapd3	1.84528e-07	0.0208825	0.341	0.303	0.0045584
Zfp995	1.85391e-07	0.0224082	0.103	0.083	0.00457972
Senp2	1.85714e-07	0.0449117	0.448	0.402	0.00458769
Gstcd	1.86406e-07	0.029313	0.251	0.218	0.00460479
Mpp6	1.88418e-07	0.060497	0.356	0.322	0.00465448
E230029C05Rik	1.90649e-07	0.0364507	0.286	0.252	0.00470959
Ttc27	1.90896e-07	0.0175713	0.275	0.24	0.00471571
Ercc4	1.95409e-07	0.0350979	0.201	0.172	0.0048272
Rasgrf1	1.95599e-07	0.0687615	0.844	0.81	0.00483189
Skil	1.96285e-07	0.0399028	0.227	0.198	0.00484882
Nedd9	1.97184e-07	0.0322833	0.103	0.082	0.00487103
Prkd1	1.97278e-07	0.0765172	0.357	0.323	0.00487336
Uggt2	1.97294e-07	0.0417692	0.733	0.691	0.00487374
Gm48914	1.97826e-07	0.0152515	0.028	0.018	0.00488689
Enox1	1.97918e-07	0.0449998	0.827	0.788	0.00488916
Trerf1	1.98172e-07	0.0559584	0.711	0.662	0.00489545
Khdrbs1	1.98286e-07	0.0277175	0.397	0.358	0.00489825
Ppil6	1.98709e-07	0.0253753	0.087	0.068	0.00490871
Katnal2	1.99282e-07	0.0381882	0.192	0.164	0.00492286
Pkm	2.003e-07	-0.10501	0.291	0.314	0.004948
Lrch1	2.0049e-07	0.0390217	0.728	0.679	0.00495271
Prickle2	2.02359e-07	0.0472665	0.86	0.833	0.00499888
Lrrc40	2.0283e-07	0.0230085	0.253	0.22	0.00501051
Hdx	2.03196e-07	0.0276261	0.445	0.402	0.00501956
Pik3c2a	2.03874e-07	0.0364169	0.561	0.52	0.00503631
Stk33	2.05357e-07	0.0407269	0.219	0.189	0.00507293
Pip4k2b	2.05949e-07	0.0356096	0.181	0.153	0.00508756
Zfp672	2.06518e-07	0.0391189	0.224	0.194	0.00510163
Baz2b	2.07376e-07	0.043714	0.825	0.784	0.0051228
Fbxo28	2.0766e-07	0.0324277	0.284	0.25	0.00512983
Cfap206	2.08611e-07	0.0216783	0.036	0.024	0.00515332
E130307A14Rik	2.1011e-07	0.0623226	0.77	0.735	0.00519034
Ankfy1	2.14494e-07	0.0421859	0.515	0.47	0.00529864
Zmym6	2.17263e-07	0.043554	0.423	0.383	0.00536705
Txlna	2.19568e-07	0.0237787	0.151	0.125	0.00542398
Tmem151a	2.19625e-07	-0.0574887	0.129	0.152	0.00542538
Far2	2.20772e-07	0.0343651	0.386	0.345	0.00545373
Ssr2	2.22122e-07	-0.0658575	0.073	0.091	0.00548707
Rpgrip1l	2.2275e-07	0.0379389	0.376	0.338	0.00550259
Cage1	2.22872e-07	0.026957	0.112	0.09	0.00550561
Mzf1	2.22913e-07	0.0220615	0.06	0.044	0.00550662
Unc80	2.24397e-07	0.0411686	0.939	0.915	0.00554328
Epb41l1	2.26881e-07	0.0520474	0.673	0.629	0.00560464
Smim14	2.28595e-07	0.0481815	0.619	0.572	0.00564699
Invs	2.28644e-07	0.0351533	0.399	0.359	0.00564819
Mdga2	2.28948e-07	-0.0600812	0.979	0.978	0.00565571
Gtpbp8	2.30614e-07	0.0190593	0.234	0.202	0.00569686
Rad54l2	2.31812e-07	0.0310797	0.361	0.32	0.00572646
Arhgap23	2.3252e-07	0.00559645	0.298	0.263	0.00574393
Mcf2l	2.34442e-07	0.0218361	0.544	0.495	0.00579143
Amd1	2.349e-07	0.0230625	0.14	0.116	0.00580273
Sap30bp	2.36285e-07	0.016861	0.191	0.162	0.00583695
Trim26	2.3633e-07	0.0286432	0.165	0.139	0.00583807
Lonrf3	2.36732e-07	0.0356643	0.128	0.105	0.005848
Tjp1	2.3999e-07	0.0404924	0.842	0.795	0.00592847
Akap7	2.4121e-07	0.0263472	0.428	0.385	0.0059586
Cntn5	2.43839e-07	0.166737	0.797	0.784	0.00602356
Amn1	2.44549e-07	0.0313804	0.282	0.248	0.0060411
Aff3	2.45929e-07	0.0487836	0.77	0.727	0.00607518
E430024I08Rik	2.48576e-07	0.0207751	0.168	0.142	0.00614057
Rpl36	2.50931e-07	-0.0732995	0.102	0.122	0.00619874
Gmppa	2.5171e-07	-0.0484826	0.089	0.109	0.00621799
Ecd	2.52353e-07	0.0413247	0.25	0.218	0.00623389
C1ql1	2.5305e-07	-0.0285878	0.008	0.015	0.0062511
Iqce	2.54176e-07	0.0380129	0.319	0.282	0.0062789
Khdrbs2	2.55078e-07	0.0740632	0.808	0.773	0.0063012
Wipf2	2.57497e-07	0.0645342	0.316	0.282	0.00636095
Rab5a	2.57883e-07	0.0236821	0.266	0.233	0.00637048
Zc3h12c	2.60142e-07	0.0416175	0.386	0.347	0.0064263
Kif13b	2.60174e-07	0.0424232	0.414	0.373	0.00642708
Eps8	2.60653e-07	0.0188782	0.322	0.286	0.00643892
Kdm1a	2.60973e-07	0.032215	0.466	0.423	0.00644681
Fam76a	2.62537e-07	0.0297547	0.245	0.213	0.00648544
Zkscan8	2.63297e-07	0.011544	0.109	0.088	0.00650422
Pptc7	2.648e-07	0.0297029	0.224	0.194	0.00654136
Zfp90	2.66729e-07	0.0214477	0.08	0.062	0.00658901
Ylpm1	2.69135e-07	0.0423027	0.799	0.757	0.00664844
Phlpp1	2.69995e-07	0.0729595	0.654	0.608	0.00666968
Ints10	2.7095e-07	0.0395541	0.337	0.299	0.00669328
Uchl5	2.72374e-07	0.0280064	0.162	0.137	0.00672845
Upf2	2.73013e-07	0.0510704	0.496	0.453	0.00674424
Prkca	2.73181e-07	0.0374346	0.652	0.61	0.00674839
Dusp22	2.74739e-07	0.0262552	0.24	0.209	0.00678688
Prkag2	2.76204e-07	0.037945	0.492	0.448	0.00682306
Fbxw8	2.765e-07	0.0282176	0.335	0.298	0.00683037
Nup214	2.83479e-07	0.0329038	0.331	0.295	0.00700278
Ythdf3	2.84849e-07	0.0298231	0.676	0.627	0.00703663
Ids	2.85033e-07	-0.0892639	0.205	0.228	0.00704116
Rpl27a	2.85857e-07	-0.0829322	0.141	0.163	0.00706153
Chtop	2.86843e-07	0.0277692	0.195	0.167	0.00708588
Spink10	2.87819e-07	0.0488924	0.352	0.315	0.00711
Zfp263	2.90282e-07	0.0398072	0.102	0.082	0.00717084
Usp25	2.94149e-07	0.0228954	0.418	0.374	0.00726636
Mlycd	2.94711e-07	0.0232087	0.101	0.08	0.00728026
4930412C18Rik	2.98067e-07	0.0155203	0.083	0.065	0.00736315
Cfdp1	2.99353e-07	0.0435715	0.365	0.327	0.00739491
Mterf3	2.99581e-07	0.0109304	0.299	0.262	0.00740054
Lrriq1	3.00996e-07	0.0331465	0.138	0.115	0.00743549
Nucks1	3.01195e-07	0.0362873	0.294	0.259	0.00744043
6720427I07Rik	3.03664e-07	0.0369068	0.241	0.21	0.00750142
Syt1	3.0548e-07	0.0673133	0.931	0.926	0.00754628
Nptxr	3.06576e-07	-0.0713398	0.145	0.168	0.00757334
Trim44	3.07035e-07	0.0367165	0.653	0.601	0.00758468
G630016G05Rik	3.0882e-07	-0.0308499	0.015	0.025	0.00762878
Ppfibp1	3.10489e-07	0.0200037	0.249	0.217	0.00767
Ankrd6	3.10783e-07	0.0358791	0.359	0.321	0.00767727
Zbbx	3.11843e-07	0.0190587	0.124	0.101	0.00770347
Cwc27	3.11931e-07	0.032231	0.631	0.584	0.00770564
Fsd1l	3.12126e-07	0.0242656	0.472	0.427	0.00771046
Lynx1	3.14016e-07	-0.0631367	0.1	0.12	0.00775714
Mtpap	3.15593e-07	0.0233173	0.278	0.245	0.0077961
Gls	3.16301e-07	0.0470036	0.913	0.888	0.00781358
Srek1ip1	3.16681e-07	0.0270631	0.167	0.141	0.00782297
Prdm2	3.18341e-07	0.0391682	0.481	0.441	0.00786398
Tpk1	3.19397e-07	0.0363231	0.4	0.36	0.00789006
Kdm3b	3.19756e-07	0.0325071	0.464	0.422	0.00789893
Wwc2	3.2161e-07	0.0340188	0.25	0.219	0.00794473
Epm2aip1	3.22651e-07	0.0215961	0.168	0.141	0.00797045
Pcdhb17	3.24937e-07	0.0315159	0.053	0.039	0.00802691
Mcm9	3.26425e-07	0.0267068	0.14	0.117	0.00806367
Gm40841	3.29309e-07	0.0319837	0.358	0.319	0.00813492
Camk1d	3.29499e-07	-0.0704745	0.822	0.829	0.00813962
Kif13a	3.29645e-07	0.0347932	0.437	0.394	0.00814323
Mkln1	3.30306e-07	0.0232795	0.729	0.681	0.00815954
Elac1	3.33127e-07	0.00936847	0.164	0.137	0.00822925
Rab27a	3.37226e-07	0.0373159	0.295	0.26	0.0083305
Kdm4c	3.38816e-07	0.0437992	0.74	0.694	0.00836977
Catsperg1	3.41839e-07	0.0313216	0.059	0.044	0.00844446
Cspg5	3.43985e-07	-0.114667	0.296	0.318	0.00849746
Wwp2	3.44238e-07	0.0483779	0.318	0.283	0.00850372
Fam13a	3.44586e-07	0.0476616	0.434	0.393	0.0085123
Zranb1	3.45722e-07	0.0344449	0.529	0.479	0.00854036
Bcar1	3.47031e-07	0.0473996	0.17	0.144	0.00857271
Plekha3	3.47228e-07	0.00207026	0.186	0.157	0.00857758
Lmf1	3.47806e-07	0.0374241	0.136	0.113	0.00859185
Pcdhga7	3.49788e-07	0.0158711	0.029	0.018	0.00864082
Dennd5a	3.50072e-07	0.0125745	0.453	0.409	0.00864783
Sparc	3.5021e-07	-0.058644	0.046	0.061	0.00865125
Fam124a	3.50783e-07	0.0400067	0.201	0.173	0.00866539
Tomm6	3.52344e-07	-0.045033	0.041	0.055	0.00870396
Utp14b	3.5289e-07	0.0296134	0.058	0.043	0.00871744
Map3k4	3.5612e-07	0.0614038	0.495	0.451	0.00879723
Platr25	3.57138e-07	0.0592747	0.202	0.174	0.00882238
Mau2	3.57828e-07	0.0261026	0.383	0.343	0.00883944
Rnaseh2b	3.582e-07	0.024875	0.15	0.126	0.00884862
Dhx32	3.59339e-07	0.0427595	0.267	0.235	0.00887675
Ubxn2a	3.60473e-07	0.0293147	0.199	0.171	0.00890476
Ip6k1	3.63503e-07	0.0442944	0.589	0.538	0.0089796
Cend1	3.63818e-07	-0.0382838	0.052	0.067	0.00898739
Gm16638	3.66393e-07	0.0237099	0.075	0.058	0.009051
Auh	3.69024e-07	0.0298773	0.311	0.276	0.00911599
Cdkl2	3.73891e-07	0.0277188	0.384	0.343	0.00923622
Tor1aip2	3.74346e-07	0.036912	0.327	0.289	0.00924747
Ssh1	3.74487e-07	0.0517571	0.231	0.201	0.00925095
Zfp317	3.75071e-07	0.0426953	0.208	0.18	0.00926538
Ctnnal1	3.75746e-07	0.0309352	0.397	0.356	0.00928205
Adamtsl1	3.75763e-07	0.141067	0.236	0.208	0.00928248
St6gal2	3.77697e-07	0.0441906	0.258	0.229	0.00933024
Snrk	3.78754e-07	0.0278416	0.353	0.316	0.00935636
Slc35a3	3.79002e-07	0.0288006	0.29	0.257	0.00936249
Gm11613	3.79024e-07	0.0293563	0.108	0.087	0.00936302
Bicd2	3.80531e-07	0.0336502	0.125	0.103	0.00940025
Mbtps1	3.83672e-07	0.0328427	0.346	0.306	0.00947786
B3galt1	3.86725e-07	0.0650139	0.824	0.795	0.00955327
Fer	3.89326e-07	0.0247931	0.728	0.68	0.00961752
Cyb561	3.92169e-07	-0.0595091	0.071	0.088	0.00968776
Mon2	4.03964e-07	0.0353026	0.57	0.521	0.00997913
Ndufs8	4.05854e-07	-0.0381277	0.036	0.05	0.0100258
Kif16b	4.0665e-07	0.041388	0.53	0.487	0.0100455
Ggnbp2	4.0749e-07	0.0291485	0.64	0.59	0.0100662
6530401F13Rik	4.07594e-07	0.025187	0.089	0.07	0.0100688
Lias	4.0835e-07	0.0279256	0.241	0.21	0.0100875
Foxr2	4.12186e-07	0.0324652	0.056	0.042	0.0101822
Nipa1	4.1488e-07	0.0389718	0.37	0.332	0.0102488
Bptf	4.19252e-07	0.0525939	0.658	0.611	0.0103568
Gtf2e2	4.20429e-07	0.0226291	0.146	0.122	0.0103859
Rbm4	4.24669e-07	0.0237935	0.284	0.252	0.0104906
Pcdh8	4.33373e-07	-0.0343779	0.035	0.049	0.0107056
Chd1	4.33399e-07	0.0338168	0.394	0.354	0.0107063
Gm41409	4.36682e-07	0.0151058	0.036	0.024	0.0107874
Mex3c	4.37163e-07	0.0265672	0.122	0.101	0.0107992
Sae1	4.3883e-07	0.0307951	0.276	0.244	0.0108404
1700025G04Rik	4.39475e-07	0.0379202	0.592	0.543	0.0108564
Slc22a21	4.45496e-07	0.0247371	0.131	0.108	0.0110051
Rerg	4.49095e-07	0.0561447	0.384	0.349	0.011094
Pepd	4.50041e-07	0.0221597	0.184	0.157	0.0111174
Sobp	4.55332e-07	0.0342169	0.724	0.681	0.0112481
Ttll7	4.55747e-07	0.0296903	0.486	0.441	0.0112583
Zfp788	4.59566e-07	0.0409226	0.283	0.249	0.0113526
Prmt7	4.61025e-07	0.0405931	0.306	0.271	0.0113887
Sema6a	4.68414e-07	0.0683077	0.379	0.344	0.0115712
Arhgdig	4.68513e-07	-0.0570618	0.074	0.091	0.0115737
Sugp2	4.70013e-07	0.0310136	0.349	0.31	0.0116107
Hif1a	4.70626e-07	0.0251803	0.331	0.295	0.0116259
Snrpd2	4.70998e-07	-0.0356501	0.041	0.055	0.0116351
Pcf11	4.71961e-07	0.0218589	0.438	0.396	0.0116589
Hfm1	4.7836e-07	0.0161693	0.214	0.185	0.0118169
Eif4ebp2	4.79087e-07	0.0241492	0.134	0.111	0.0118349
Ccdc88a	4.79507e-07	0.0470815	0.885	0.843	0.0118453
Mlh3	4.80049e-07	0.0343348	0.137	0.114	0.0118587
Slco3a1	4.82641e-07	0.0407957	0.566	0.524	0.0119227
Gm42567	4.83596e-07	0.0244784	0.063	0.047	0.0119463
Mier1	4.86707e-07	0.0287319	0.558	0.513	0.0120231
Gng12	4.86888e-07	0.0431328	0.111	0.091	0.0120276
Tomm20	4.90703e-07	-0.0781759	0.173	0.195	0.0121218
Eprs	4.99958e-07	0.0435673	0.508	0.464	0.0123505
Cfap61	5.02219e-07	0.0357416	0.093	0.074	0.0124063
Scn7a	5.07533e-07	0.0168773	0.107	0.086	0.0125376
Gm5148	5.08539e-07	0.0134978	0.066	0.05	0.0125624
Ppp6r3	5.11045e-07	0.036548	0.606	0.559	0.0126244
Gm20342	5.1815e-07	0.0412381	0.14	0.117	0.0127999
Usp45	5.18174e-07	0.0297009	0.577	0.533	0.0128004
Cops3	5.18341e-07	0.0375867	0.287	0.253	0.0128046
Mief1	5.22771e-07	0.0222749	0.096	0.077	0.012914
Tmem179	5.23165e-07	-0.070446	0.16	0.183	0.0129237
Ift57	5.256e-07	0.0418069	0.24	0.211	0.0129839
Zfp827	5.27922e-07	0.0526908	0.404	0.368	0.0130413
Gm3604	5.29396e-07	0.0158775	0.036	0.024	0.0130777
Flot2	5.32193e-07	0.0551021	0.304	0.271	0.0131468
Zfp329	5.34755e-07	0.0189166	0.212	0.183	0.0132101
Vps37a	5.39963e-07	0.0333989	0.407	0.364	0.0133387
Mob1a	5.4745e-07	0.0194217	0.097	0.078	0.0135237
Ube2r2	5.51335e-07	0.0327986	0.511	0.463	0.0136196
1110002L01Rik	5.52582e-07	0.0261355	0.14	0.116	0.0136504
Adam11	5.5377e-07	-0.0565992	0.164	0.188	0.0136798
Catsper2	5.55779e-07	0.0270472	0.126	0.104	0.0137294
Myrip	5.5819e-07	0.0699149	0.452	0.413	0.013789
2610008E11Rik	5.5871e-07	0.0186865	0.237	0.206	0.0138018
Dnttip2	5.58758e-07	0.0244367	0.069	0.052	0.013803
Snd1	5.66815e-07	0.0263799	0.691	0.642	0.014002
Disp3	5.66862e-07	0.0394219	0.21	0.182	0.0140032
3830406C13Rik	5.68934e-07	0.0117923	0.152	0.127	0.0140544
Larp4	5.69776e-07	0.037912	0.406	0.365	0.0140752
Bdh1	5.71211e-07	0.0207562	0.138	0.114	0.0141106
Gfpt1	5.71254e-07	0.0372408	0.325	0.292	0.0141117
Abhd16a	5.75116e-07	-0.0776114	0.209	0.234	0.0142071
Slc4a4	5.77518e-07	0.0563457	0.141	0.118	0.0142664
Pcolce2	5.78166e-07	0.0416732	0.191	0.165	0.0142824
Hint1	5.80941e-07	-0.0737979	0.134	0.155	0.014351
Tspoap1	5.82428e-07	-0.0973155	0.564	0.576	0.0143877
Tgs1	5.84226e-07	0.0251494	0.3	0.267	0.0144321
Rab2a	5.86232e-07	0.0263735	0.525	0.479	0.0144817
B3gat3	5.86353e-07	-0.0627723	0.128	0.149	0.0144847
Cep295	5.88551e-07	0.0355765	0.346	0.308	0.014539
Snx24	5.98082e-07	0.0442335	0.38	0.341	0.0147744
Zscan26	6.04926e-07	0.0230118	0.355	0.319	0.0149435
Rpl39	6.05874e-07	-0.0324807	0.038	0.051	0.0149669
Rragd	6.06125e-07	0.0413898	0.155	0.13	0.0149731
Snx18	6.06998e-07	0.0249951	0.107	0.087	0.0149947
Phf20l1	6.13058e-07	0.0394332	0.851	0.81	0.0151444
Ttc21b	6.14217e-07	0.0172117	0.5	0.455	0.015173
Uimc1	6.19948e-07	0.0440935	0.389	0.353	0.0153146
Nsun3	6.30223e-07	0.0246685	0.124	0.102	0.0155684
Zcchc3	6.36822e-07	0.0169741	0.029	0.018	0.0157314
Gm12353	6.42152e-07	0.0318692	0.35	0.314	0.0158631
Mpped2	6.45626e-07	0.031486	0.394	0.356	0.0159489
Blzf1	6.49079e-07	0.0273426	0.157	0.133	0.0160342
Cspp1	6.55653e-07	0.0368082	0.724	0.676	0.0161966
BC005537	6.61641e-07	0.0329544	0.437	0.395	0.0163445
Kdm2a	6.63147e-07	0.0344018	0.672	0.627	0.0163817
As3mt	6.72914e-07	0.0185083	0.14	0.116	0.016623
6330403K07Rik	6.73901e-07	-0.115491	0.344	0.364	0.0166474
Amz2	6.77261e-07	0.0158212	0.177	0.151	0.0167304
Mrpl48	6.78862e-07	0.0206987	0.219	0.189	0.0167699
Prxl2c	6.80643e-07	0.0363622	0.199	0.172	0.0168139
Bcl6	6.84032e-07	0.0269286	0.085	0.067	0.0168976
Numa1	6.84319e-07	0.0430164	0.414	0.373	0.0169047
Gm26760	6.87485e-07	0.0214944	0.068	0.052	0.0169829
Gtf2h1	6.87597e-07	0.0259956	0.264	0.233	0.0169857
Mphosph8	7.01286e-07	0.0447202	0.327	0.293	0.0173239
Armc8	7.01624e-07	0.0338831	0.592	0.542	0.0173322
Ift81	7.01905e-07	0.0281538	0.413	0.371	0.0173392
[truncated: 12,912 more rows]

## Sheet: ESMT1b_Hypo_Oligo_DEA
ESM Table 1b
Hypothalamus Oligodendrocytes_table_DEA_RHvsAH
gene	p_val	avg_log2FC	pct.1	pct.2	p_val_adj
Gm42418	6.47624e-155	-0.838725	0.919	0.962	1.59983e-150
Plp1	3.00847e-124	-0.847673	0.872	0.911	7.43182e-120
Scd2	4.97607e-64	-0.936042	0.494	0.643	1.22924e-59
Ptgds	3.32295e-59	-1.23744	0.606	0.7	8.20868e-55
Aplp1	3.08078e-54	-0.925468	0.407	0.563	7.61046e-50
Apod	2.88171e-40	-0.766417	0.451	0.573	7.11868e-36
Mal	8.01625e-39	-0.941903	0.361	0.486	1.98025e-34
Trf	1.22691e-34	-0.708775	0.532	0.62	3.03085e-30
Robo1	3.78212e-27	0.339212	0.769	0.633	9.34297e-23
Cldn11	8.1799e-26	-0.767228	0.336	0.435	2.02068e-21
Cd81	3.7302e-24	-0.835236	0.282	0.377	9.2147e-20
Dpyd	5.0472e-23	0.390424	0.512	0.372	1.24681e-18
Cadm2	2.56744e-21	0.250525	0.851	0.739	6.34235e-17
Sox2ot	3.83995e-21	0.293827	0.733	0.577	9.48583e-17
AC149090.1	4.34805e-19	-0.57241	0.241	0.333	1.0741e-14
Cobl	1.17429e-18	0.303315	0.334	0.22	2.90085e-14
Npas3	2.79312e-18	0.27603	0.704	0.562	6.89985e-14
Prkca	1.19341e-17	0.24775	0.493	0.361	2.94808e-13
Pcdh15	1.72728e-17	0.441866	0.516	0.39	4.26689e-13
Itm2b	1.75697e-17	-0.675269	0.351	0.421	4.34025e-13
Apoe	1.05528e-16	-0.79142	0.308	0.378	2.60686e-12
St6galnac3	1.30299e-16	-0.30686	0.86	0.879	3.21878e-12
Tmem132d	2.22487e-16	0.312709	0.326	0.222	5.4961e-12
Nav2	7.15649e-16	0.35714	0.373	0.266	1.76787e-11
Tanc2	2.13404e-15	0.25893	0.424	0.306	5.27172e-11
Gm26917	2.90385e-15	0.225599	0.266	0.171	7.17337e-11
Tns3	5.19974e-15	0.215658	0.327	0.222	1.28449e-10
Dcc	8.84309e-15	0.291215	0.583	0.466	2.18451e-10
Dock1	1.72086e-14	0.202956	0.6	0.464	4.25105e-10
Nav3	2.05836e-14	0.343691	0.448	0.34	5.08476e-10
Elp4	2.27705e-14	0.238636	0.322	0.222	5.62501e-10
Magi1	2.43116e-14	0.180333	0.499	0.368	6.00569e-10
Tnrc6b	3.49016e-14	0.166413	0.436	0.314	8.62175e-10
Sfpq	8.22276e-14	0.200603	0.361	0.256	2.03127e-09
Syt11	9.41835e-14	-0.549534	0.432	0.487	2.32661e-09
Lamp1	1.10675e-13	-0.667292	0.159	0.229	2.73401e-09
Ndufs4	1.10716e-13	0.316569	0.152	0.087	2.73501e-09
Gfra1	1.24608e-13	0.268327	0.14	0.077	3.07818e-09
Zup1	1.36226e-13	0.27204	0.164	0.097	3.36519e-09
Mag	2.09631e-13	-0.463104	0.501	0.541	5.17851e-09
Dmd	2.61681e-13	0.255228	0.385	0.282	6.46429e-09
Arhgap24	3.07031e-13	0.266507	0.247	0.165	7.58459e-09
Cttnbp2	4.15874e-13	0.165167	0.456	0.336	1.02733e-08
Cdh10	5.94424e-13	0.240382	0.56	0.441	1.46841e-08
Ctnnd2	6.05292e-13	0.319584	0.398	0.297	1.49525e-08
Tenm2	6.63559e-13	0.199054	0.466	0.355	1.63919e-08
Map2	6.691e-13	0.26827	0.347	0.25	1.65288e-08
Ralyl	1.15869e-12	0.290213	0.487	0.384	2.86231e-08
Tnpo1	1.43784e-12	0.225839	0.268	0.185	3.55189e-08
Ralgapa2	1.44528e-12	0.226195	0.232	0.152	3.57028e-08
Gab2	1.84136e-12	0.17722	0.379	0.273	4.5487e-08
Kcnq1ot1	2.01857e-12	0.35826	0.267	0.187	4.98649e-08
Pias1	2.24335e-12	0.17818	0.293	0.204	5.54174e-08
Adamtsl1	2.42252e-12	0.157635	0.355	0.25	5.98435e-08
Gigyf2	2.89553e-12	0.117237	0.315	0.219	7.15283e-08
Hdac8	3.4777e-12	0.248287	0.256	0.175	8.59095e-08
Fut9	3.7432e-12	0.27231	0.157	0.095	9.24682e-08
Bach2	3.95033e-12	0.143341	0.432	0.318	9.75851e-08
Itga9	3.95269e-12	0.39696	0.127	0.072	9.76434e-08
Atp9b	3.97236e-12	0.198223	0.287	0.2	9.81291e-08
Cdkal1	4.03299e-12	0.149343	0.387	0.283	9.96269e-08
Epn2	4.1403e-12	0.175181	0.457	0.343	1.02278e-07
Dennd2a	4.53295e-12	0.140335	0.226	0.147	1.11977e-07
Adgrl3	4.84648e-12	0.271332	0.432	0.328	1.19723e-07
Arhgap31	5.38379e-12	0.236436	0.291	0.204	1.32996e-07
Map2k5	6.27221e-12	0.149364	0.284	0.196	1.54943e-07
Stxbp5	7.20606e-12	0.137336	0.241	0.161	1.78011e-07
Senp7	8.4469e-12	0.202647	0.257	0.175	2.08664e-07
Sf3b1	8.588e-12	0.15647	0.299	0.208	2.12149e-07
Hip1	9.56879e-12	0.188489	0.422	0.316	2.36378e-07
Negr1	1.05473e-11	0.176495	0.454	0.345	2.60551e-07
Nbeal1	1.08387e-11	0.111292	0.315	0.221	2.67749e-07
Lcorl	1.14313e-11	0.205791	0.341	0.244	2.82389e-07
Specc1	1.20833e-11	0.216856	0.258	0.177	2.98493e-07
Cdh20	1.32352e-11	0.22385	0.647	0.546	3.2695e-07
Lsamp	1.37647e-11	0.343275	0.61	0.505	3.40028e-07
Fth1	1.38581e-11	-0.6121	0.177	0.242	3.42336e-07
Xylt1	1.39014e-11	0.549299	0.184	0.12	3.43407e-07
Fmn1	1.4614e-11	0.255024	0.259	0.179	3.6101e-07
Bcas1	1.51398e-11	0.180647	0.574	0.449	3.73997e-07
Pik3r1	1.61674e-11	0.121187	0.453	0.337	3.99384e-07
Cdk8	2.60201e-11	0.220255	0.226	0.152	6.42775e-07
Zfp950	2.94943e-11	0.14222	0.223	0.148	7.28597e-07
Prpf4b	2.99882e-11	0.137608	0.322	0.23	7.40798e-07
Mbtd1	3.04756e-11	0.142879	0.237	0.158	7.52839e-07
E130307A14Rik	3.06611e-11	0.166729	0.299	0.213	7.57422e-07
Tdrd3	3.22473e-11	0.176892	0.219	0.145	7.96604e-07
Sorcs3	3.29299e-11	0.199596	0.313	0.224	8.13467e-07
Vcan	3.59339e-11	0.548984	0.155	0.098	8.87676e-07
Ankrd11	3.84134e-11	0.166108	0.338	0.246	9.48926e-07
Fyn	4.28962e-11	0.177987	0.347	0.254	1.05967e-06
Trps1	4.43946e-11	0.169928	0.413	0.312	1.09668e-06
Zfp462	4.57577e-11	0.246158	0.275	0.196	1.13035e-06
Creb5	5.38388e-11	0.203095	0.466	0.357	1.32998e-06
Dync1li1	6.15027e-11	0.168228	0.136	0.081	1.5193e-06
BC005561	7.11013e-11	0.176913	0.099	0.052	1.75641e-06
Nlgn1	7.19115e-11	0.220017	0.741	0.639	1.77643e-06
Zfp704	7.39034e-11	0.12821	0.286	0.2	1.82563e-06
Crtc3	7.92882e-11	0.200406	0.111	0.062	1.95866e-06
Sptbn1	8.20756e-11	0.141504	0.418	0.313	2.02751e-06
Rapgef1	8.60313e-11	0.184887	0.16	0.099	2.12523e-06
Csmd3	8.89625e-11	0.13488	0.927	0.863	2.19764e-06
Abtb2	9.00591e-11	0.183936	0.295	0.21	2.22473e-06
Zfp445	9.1442e-11	0.113819	0.267	0.185	2.25889e-06
Stard13	9.72146e-11	0.12129	0.599	0.471	2.40149e-06
Pcsk1n	1.01938e-10	-0.625859	0.128	0.185	2.51818e-06
St3gal3	1.21228e-10	0.167971	0.339	0.247	2.99469e-06
Shc4	1.2273e-10	0.166434	0.093	0.048	3.03181e-06
Sema6d	1.29453e-10	0.241871	0.388	0.298	3.19788e-06
Tsga10	1.36795e-10	0.189385	0.115	0.065	3.37924e-06
Cab39l	1.49244e-10	0.137287	0.359	0.264	3.68677e-06
Fto	1.49415e-10	0.115704	0.468	0.353	3.691e-06
Arnt2	1.51811e-10	0.0922617	0.324	0.233	3.75019e-06
Snx24	1.59252e-10	0.107112	0.414	0.308	3.93401e-06
Rbm26	1.63809e-10	0.104004	0.364	0.268	4.04658e-06
Mga	1.8738e-10	0.149128	0.225	0.153	4.62884e-06
Cdk12	1.87387e-10	0.150758	0.274	0.193	4.62903e-06
Cpq	1.94701e-10	0.320601	0.148	0.093	4.8097e-06
Myt1	1.95638e-10	0.254197	0.114	0.065	4.83285e-06
Mpdz	1.97447e-10	0.0736328	0.263	0.182	4.87753e-06
Hdgfl3	2.12813e-10	0.166426	0.178	0.115	5.25711e-06
St3gal6	2.35729e-10	0.194781	0.085	0.043	5.82322e-06
4732471J01Rik	2.38335e-10	0.15851	0.188	0.122	5.88759e-06
Ccser1	2.40743e-10	0.181677	0.498	0.39	5.94708e-06
Slc9a9	2.47537e-10	0.164702	0.422	0.32	6.1149e-06
Grid2	2.66677e-10	0.170909	0.799	0.706	6.58773e-06
Pnisr	2.67442e-10	0.134227	0.396	0.299	6.60661e-06
Cdk5rap2	2.95445e-10	0.18154	0.233	0.159	7.29837e-06
Cables1	2.97075e-10	0.205231	0.074	0.036	7.33863e-06
Csmd2	3.13386e-10	0.274463	0.219	0.151	7.74158e-06
Gm4876	3.43052e-10	0.512463	0.164	0.108	8.47442e-06
Etv1	3.72515e-10	0.122416	0.18	0.116	9.20223e-06
Cuedc1	3.73991e-10	0.182382	0.225	0.154	9.23869e-06
Sema3d	4.12507e-10	0.284276	0.155	0.099	1.01902e-05
Slc4a10	4.56968e-10	0.122903	0.404	0.301	1.12885e-05
Ankrd12	4.60479e-10	0.122967	0.29	0.208	1.13752e-05
Sltm	4.68896e-10	0.111481	0.303	0.219	1.15831e-05
Fbxw8	4.70346e-10	0.165557	0.089	0.046	1.1619e-05
Wipf1	4.89486e-10	0.162111	0.451	0.345	1.20918e-05
Kdm4c	5.28647e-10	0.148386	0.261	0.185	1.30592e-05
Ralgapa1	5.30667e-10	0.11406	0.505	0.388	1.31091e-05
Ep300	5.42444e-10	0.165619	0.225	0.156	1.34e-05
Ppfia2	5.73136e-10	0.156442	0.375	0.284	1.41582e-05
Dnah5	5.73145e-10	0.107323	0.036	0.011	1.41584e-05
Foxp1	5.87583e-10	0.142406	0.481	0.37	1.45151e-05
Arap2	6.03668e-10	0.159735	0.507	0.397	1.49124e-05
Setx	6.11843e-10	0.204471	0.161	0.103	1.51143e-05
Tshz3	6.58713e-10	0.178289	0.079	0.04	1.62722e-05
Pbx1	6.62882e-10	0.204733	0.268	0.192	1.63752e-05
9930021J03Rik	6.67797e-10	0.207319	0.249	0.177	1.64966e-05
Clasp1	6.96432e-10	0.157264	0.209	0.143	1.72039e-05
Shtn1	7.60795e-10	0.154681	0.42	0.319	1.87939e-05
Aopep	7.85799e-10	0.100414	0.346	0.255	1.94116e-05
Ppp1cb	8.23775e-10	0.113965	0.144	0.089	2.03497e-05
Zdhhc14	8.49418e-10	0.104913	0.474	0.364	2.09832e-05
Anks1b	8.70171e-10	0.25199	0.595	0.492	2.14958e-05
Sox5	8.74767e-10	0.328621	0.184	0.124	2.16094e-05
Tafa5	9.2446e-10	0.084647	0.368	0.274	2.28369e-05
Spats2l	9.8118e-10	0.170751	0.067	0.032	2.42381e-05
Sbno1	1.00606e-09	0.193457	0.202	0.138	2.48528e-05
Thrb	1.02879e-09	0.185617	0.173	0.114	2.54141e-05
Ptprj	1.04947e-09	0.1602	0.324	0.239	2.5925e-05
Itpr2	1.10181e-09	0.280613	0.168	0.11	2.72181e-05
Map4	1.11568e-09	0.0857038	0.376	0.281	2.75607e-05
Gatad2b	1.11653e-09	0.0964864	0.288	0.207	2.75816e-05
Esyt2	1.13977e-09	0.200387	0.237	0.167	2.81557e-05
Tom1l2	1.18111e-09	0.161142	0.302	0.222	2.91771e-05
Micu2	1.19319e-09	0.176521	0.215	0.148	2.94753e-05
C2cd5	1.26781e-09	0.129241	0.246	0.173	3.13188e-05
Chst11	1.27711e-09	0.388094	0.155	0.101	3.15486e-05
Spata5	1.4826e-09	0.147284	0.225	0.156	3.66246e-05
Luzp2	1.48968e-09	0.378947	0.292	0.222	3.67995e-05
Arl15	1.50859e-09	0.262179	0.191	0.13	3.72668e-05
Spon1	1.53041e-09	0.282231	0.16	0.104	3.78058e-05
Grik4	1.61185e-09	0.235452	0.208	0.144	3.98176e-05
Tmlhe	1.62203e-09	0.159977	0.157	0.1	4.00689e-05
Ap2b1	1.62509e-09	0.142112	0.173	0.114	4.01446e-05
Pak7	1.63095e-09	0.1484	0.652	0.54	4.02893e-05
Mapt	1.65475e-09	0.151442	0.709	0.588	4.08773e-05
Acyp2	1.68568e-09	0.17815	0.295	0.218	4.16414e-05
Ikzf2	1.78311e-09	0.149296	0.523	0.409	4.40482e-05
Hook3	1.88273e-09	0.0649498	0.393	0.296	4.6509e-05
Kif13a	1.9039e-09	0.113648	0.491	0.377	4.70321e-05
Itch	2.00044e-09	0.104955	0.382	0.286	4.94168e-05
Ppp1r12a	2.05583e-09	0.097287	0.385	0.29	5.07851e-05
Dpp8	2.0922e-09	0.113793	0.134	0.082	5.16836e-05
Camkmt	2.12294e-09	0.107619	0.362	0.273	5.24429e-05
Plpp4	2.15519e-09	0.212499	0.092	0.051	5.32398e-05
Cdc73	2.18388e-09	0.134829	0.255	0.181	5.39484e-05
Rock1	2.26092e-09	0.0788535	0.327	0.241	5.58514e-05
Degs1	2.29572e-09	-0.606271	0.088	0.136	5.67111e-05
Peli2	2.51629e-09	0.142001	0.154	0.098	6.21599e-05
Ncoa1	2.53283e-09	0.10042	0.372	0.278	6.25686e-05
Ncam2	2.79154e-09	0.151403	0.852	0.765	6.89594e-05
Asb3	2.84171e-09	0.129001	0.196	0.133	7.01987e-05
2610035D17Rik	2.93812e-09	0.118387	0.489	0.379	7.25804e-05
Ppm1h	3.06749e-09	0.160233	0.166	0.109	7.57763e-05
Nsd3	3.13821e-09	0.104651	0.343	0.258	7.75232e-05
Spire1	3.18198e-09	0.130979	0.264	0.188	7.86043e-05
Afap1l2	3.19342e-09	0.230676	0.084	0.045	7.8887e-05
Farp1	3.26133e-09	0.177544	0.254	0.183	8.05646e-05
Trim24	3.418e-09	0.086553	0.181	0.12	8.44349e-05
Zfp148	3.42287e-09	0.145863	0.26	0.186	8.45551e-05
Scaper	3.44579e-09	0.10443	0.359	0.268	8.51214e-05
Pdlim5	3.56564e-09	0.167289	0.186	0.126	8.80819e-05
Tbc1d23	3.57934e-09	0.115627	0.156	0.101	8.84206e-05
Ptpn4	3.63884e-09	0.14613	0.248	0.177	8.98903e-05
Fbxo42	3.66137e-09	0.216381	0.096	0.055	9.04469e-05
Maml2	3.68592e-09	0.266879	0.232	0.167	9.10533e-05
Aebp2	3.76669e-09	0.14799	0.143	0.09	9.30485e-05
Sh3bp4	3.8493e-09	0.141703	0.076	0.039	9.50892e-05
Ttll5	4.0826e-09	0.138841	0.416	0.318	0.000100852
Akap9	4.13786e-09	0.103945	0.293	0.212	0.000102217
Gm28320	4.14583e-09	0.202436	0.144	0.091	0.000102414
Syne1	4.33351e-09	0.254471	0.243	0.177	0.000107051
Abhd2	4.4152e-09	0.166587	0.143	0.091	0.000109069
Sh3d19	4.60145e-09	0.0778837	0.388	0.293	0.00011367
Atxn10	4.88733e-09	0.166488	0.187	0.128	0.000120732
Tcp11l1	5.15495e-09	0.10535	0.144	0.091	0.000127343
Ppp4r1	5.17287e-09	0.0759371	0.267	0.192	0.000127785
St6gal1	5.17786e-09	0.12299	0.447	0.348	0.000127909
Pten	5.19851e-09	0.164358	0.236	0.169	0.000128419
Fam13c	5.25315e-09	0.0954946	0.163	0.106	0.000129769
Sorbs1	5.64356e-09	0.179576	0.157	0.102	0.000139413
Arih1	5.64731e-09	0.094433	0.387	0.296	0.000139505
Dgkb	6.01831e-09	0.275792	0.19	0.132	0.00014867
Camta1	6.12408e-09	0.0951854	0.315	0.233	0.000151283
Pex5l	6.38254e-09	0.202309	0.844	0.851	0.000157668
Trip11	6.46665e-09	0.101927	0.28	0.204	0.000159746
Adam12	6.59664e-09	0.255996	0.109	0.065	0.000162957
Wwox	6.70771e-09	0.10027	0.449	0.349	0.0001657
Amph	6.72463e-09	0.097928	0.328	0.244	0.000166119
Fktn	6.80248e-09	0.132309	0.178	0.119	0.000168042
Cmtm5	6.94162e-09	-0.550638	0.109	0.158	0.000171479
Grm7	7.03125e-09	0.235664	0.777	0.691	0.000173693
Pde7b	7.04321e-09	0.38958	0.147	0.097	0.000173988
Zhx3	7.32609e-09	0.147461	0.207	0.143	0.000180976
Atrx	7.46675e-09	0.0998891	0.38	0.288	0.000184451
Add3	8.08317e-09	0.127494	0.455	0.355	0.000199678
Dnajc13	8.50139e-09	0.0323059	0.197	0.133	0.00021001
Pibf1	9.10193e-09	0.154516	0.235	0.168	0.000224845
Zfp292	9.81195e-09	0.149546	0.236	0.168	0.000242385
Pcnx	9.95592e-09	0.150544	0.154	0.101	0.000245941
Prex1	1.03027e-08	0.0765727	0.188	0.127	0.000254508
Usp45	1.03768e-08	0.180861	0.135	0.086	0.000256338
Xiap	1.0407e-08	0.0874393	0.167	0.111	0.000257085
Fat4	1.06011e-08	0.0947593	0.04	0.015	0.00026188
Ggnbp2	1.06861e-08	0.151456	0.191	0.132	0.000263979
Srgap1	1.07094e-08	0.0703944	0.329	0.244	0.000264554
Mmp16	1.16313e-08	0.451041	0.215	0.157	0.000287327
Rbm33	1.1657e-08	0.104055	0.24	0.173	0.000287963
Ncald	1.17267e-08	0.18463	0.279	0.207	0.000289684
Upf2	1.2005e-08	0.188097	0.15	0.098	0.000296559
Pitpnb	1.22874e-08	0.122845	0.078	0.041	0.000303535
Ctnna2	1.23335e-08	0.144019	0.768	0.683	0.000304675
Phip	1.2411e-08	0.120749	0.376	0.285	0.00030659
Dnajc1	1.28318e-08	0.149817	0.327	0.248	0.000316984
Smad1	1.32069e-08	0.15496	0.172	0.116	0.00032625
Sox6	1.32676e-08	0.453084	0.172	0.119	0.00032775
Cacna2d3	1.3554e-08	0.157501	0.227	0.161	0.000334824
Inpp5f	1.36949e-08	0.127581	0.271	0.197	0.000338306
Scai	1.40381e-08	0.144532	0.19	0.131	0.000346784
Spred1	1.41852e-08	0.0948614	0.285	0.21	0.000350417
Gm4258	1.43655e-08	0.142251	0.543	0.44	0.000354871
Appl1	1.44621e-08	0.0833591	0.16	0.105	0.000357257
Pid1	1.45613e-08	0.258892	0.14	0.092	0.000359707
Gm12743	1.48984e-08	0.18336	0.068	0.035	0.000368034
Thsd7a	1.58357e-08	0.109569	0.323	0.242	0.00039119
Nckap5	1.61062e-08	0.223167	0.22	0.159	0.000397872
Stag2	1.6619e-08	0.0787749	0.302	0.221	0.00041054
9330182L06Rik	1.69065e-08	0.155235	0.267	0.196	0.000417641
Ptpn14	1.70965e-08	0.121949	0.032	0.01	0.000422336
Serbp1	1.73775e-08	0.13095	0.134	0.085	0.000429277
Slco3a1	1.76263e-08	0.100367	0.481	0.38	0.000435424
9330159F19Rik	1.76627e-08	0.14343	0.41	0.316	0.000436321
Gbf1	1.77357e-08	0.0848875	0.273	0.201	0.000438126
Sema6a	1.78064e-08	0.14032	0.334	0.253	0.00043987
Gm20754	1.84074e-08	0.225114	0.173	0.118	0.000454718
Gna13	1.89204e-08	0.139314	0.08	0.044	0.000467391
Tgfa	1.98366e-08	0.0854515	0.115	0.069	0.000490023
Oga	2.03289e-08	0.136301	0.24	0.173	0.000502185
Ints9	2.05581e-08	0.134429	0.084	0.046	0.000507847
Ankhd1	2.07128e-08	0.0533094	0.348	0.262	0.000511668
Ube2h	2.08777e-08	0.0911158	0.237	0.17	0.000515743
Sbf2	2.0933e-08	0.0963202	0.565	0.453	0.000517108
4930402H24Rik	2.10282e-08	0.0985432	0.462	0.362	0.000519458
Mrtfb	2.10326e-08	0.105538	0.288	0.214	0.000519568
Rasal2	2.12815e-08	0.0718316	0.351	0.267	0.000525716
Cyp2j9	2.13897e-08	0.111724	0.086	0.047	0.00052839
Agfg1	2.16189e-08	0.116568	0.202	0.141	0.000534052
Add1	2.19933e-08	0.0865791	0.441	0.342	0.0005433
Ntn1	2.2269e-08	0.177803	0.084	0.047	0.000550111
Cadps	2.23718e-08	0.1402	0.369	0.283	0.00055265
Ank	2.2527e-08	0.0914749	0.299	0.223	0.000556484
Cttnbp2nl	2.29668e-08	0.125814	0.15	0.098	0.000567348
Nlk	2.29856e-08	0.101839	0.306	0.228	0.000567812
Tmem135	2.42876e-08	0.0761989	0.33	0.246	0.000599978
Mertk	2.46859e-08	0.230202	0.137	0.089	0.000609816
D130040H23Rik	2.49213e-08	0.193693	0.104	0.063	0.00061563
Nmnat2	2.52244e-08	0.271766	0.156	0.106	0.000623118
Setd5	2.56278e-08	0.0818964	0.495	0.389	0.000633084
Cpeb3	2.68089e-08	0.0725495	0.309	0.23	0.000662261
AW554918	2.70466e-08	0.132037	0.29	0.216	0.000668132
Fam172a	2.73796e-08	0.0733914	0.529	0.418	0.000676359
Sgms1	2.74375e-08	0.172993	0.195	0.137	0.000677788
N4bp2l2	2.75975e-08	0.0814565	0.285	0.21	0.000681741
Galnt10	2.80639e-08	0.172168	0.096	0.056	0.000693262
Gm10701	2.81778e-08	0.209667	0.11	0.066	0.000696075
Exoc2	2.82234e-08	0.173866	0.183	0.126	0.000697202
Akap13	2.84841e-08	0.142243	0.134	0.086	0.000703643
Gm46218	2.889e-08	0.153339	0.091	0.052	0.000713669
Fign	2.90737e-08	0.0582783	0.38	0.288	0.000718209
Pan3	3.0975e-08	0.0570299	0.319	0.239	0.000765175
Sptlc2	3.1045e-08	0.0648989	0.187	0.129	0.000766905
Phf20l1	3.15956e-08	0.129424	0.404	0.315	0.000780507
Atad2b	3.17545e-08	0.0762499	0.339	0.257	0.00078443
Fndc3b	3.26112e-08	0.119754	0.125	0.079	0.000805594
Wdr41	3.43215e-08	0.143677	0.1	0.06	0.000847845
Gsk3b	3.48914e-08	0.15231	0.294	0.221	0.000861922
Usp47	3.49525e-08	0.0622261	0.235	0.168	0.000863432
Rab11fip2	3.58482e-08	0.142832	0.167	0.113	0.000885557
Tnpo3	3.61472e-08	0.127402	0.183	0.127	0.000892945
Fkbp5	3.649e-08	0.0902213	0.436	0.34	0.000901412
Rcan2	3.66713e-08	0.123194	0.633	0.526	0.000905892
Rfx3	3.67115e-08	0.0584642	0.325	0.242	0.000906885
Apba1	3.78018e-08	0.123703	0.358	0.276	0.000933818
2010315B03Rik	3.86635e-08	0.15177	0.091	0.053	0.000955103
Ranbp2	3.89612e-08	0.10904	0.211	0.15	0.00096246
Alcam	3.95848e-08	0.141053	0.465	0.369	0.000977862
Ift74	3.97573e-08	0.10269	0.077	0.042	0.000982125
Plcl1	4.0466e-08	-0.16625	0.93	0.945	0.000999631
Fchsd2	4.05571e-08	0.272531	0.174	0.122	0.00100188
Taf15	4.31049e-08	0.0774286	0.27	0.199	0.00106482
Tstd2	4.3968e-08	0.141856	0.046	0.02	0.00108614
Dscam	4.42232e-08	0.354094	0.265	0.202	0.00109245
Opcml	4.49116e-08	0.268869	0.502	0.415	0.00110945
Kif3c	4.53342e-08	0.0754081	0.211	0.149	0.00111989
Cdh8	4.63301e-08	0.200016	0.194	0.137	0.00114449
Prkcb	4.74288e-08	0.162052	0.281	0.211	0.00117163
Man1a2	4.7475e-08	0.0942365	0.161	0.107	0.00117278
Stxbp4	4.79338e-08	0.110779	0.1	0.059	0.00118411
Rb1cc1	4.91347e-08	0.101312	0.277	0.206	0.00121377
Zeb1	5.02686e-08	0.528255	0.194	0.143	0.00124179
Itgb8	5.08857e-08	0.175276	0.206	0.147	0.00125703
Kcmf1	5.09769e-08	0.194092	0.152	0.102	0.00125928
Tnrc6c	5.10308e-08	0.11014	0.318	0.24	0.00126061
Dync1li2	5.18694e-08	0.0995653	0.198	0.139	0.00128133
Tor1aip1	5.1901e-08	0.133119	0.148	0.098	0.00128211
Tmem108	5.23976e-08	0.185534	0.169	0.117	0.00129438
Gpcpd1	5.2429e-08	0.181226	0.204	0.145	0.00129515
Ccnt1	5.29812e-08	0.133431	0.14	0.092	0.00130879
Lima1	5.3108e-08	0.0978718	0.096	0.056	0.00131193
Ppp3ca	5.3304e-08	0.0793301	0.466	0.368	0.00131677
Asap1	5.35345e-08	0.0912449	0.237	0.172	0.00132246
Ino80d	5.36208e-08	0.0598649	0.169	0.114	0.00132459
Meis1	5.36797e-08	0.101509	0.229	0.163	0.00132605
Sash1	5.43794e-08	0.142072	0.246	0.18	0.00134333
Srsf11	5.58282e-08	0.0694669	0.334	0.254	0.00137912
Gnaq	5.64789e-08	0.0682229	0.43	0.336	0.0013952
Ankrd10	5.75584e-08	0.113029	0.176	0.12	0.00142186
Brinp3	5.76378e-08	0.323275	0.273	0.209	0.00142383
Fmn2	5.84998e-08	0.178466	0.171	0.118	0.00144512
Adam22	5.86167e-08	0.0426673	0.367	0.279	0.00144801
Slc1a3	5.91288e-08	0.138252	0.173	0.118	0.00146066
Mir9-3hg	6.2039e-08	0.216174	0.118	0.075	0.00153255
Dennd1a	6.3306e-08	0.0909256	0.516	0.408	0.00156385
Tafa1	6.37101e-08	0.422774	0.144	0.097	0.00157383
Setbp1	6.41424e-08	0.0669095	0.296	0.222	0.00158451
Prkd1	6.51005e-08	0.150677	0.146	0.097	0.00160818
Sarnp	6.62035e-08	0.114563	0.15	0.1	0.00163543
Ctnnbl1	6.76788e-08	0.105074	0.086	0.049	0.00167187
Prmt3	6.90037e-08	0.212204	0.102	0.062	0.0017046
Kcnip3	7.12317e-08	0.262997	0.109	0.068	0.00175964
Aff2	7.13255e-08	0.216627	0.201	0.143	0.00176195
Frmd6	7.1866e-08	0.107428	0.071	0.038	0.00177531
Rc3h1	7.19913e-08	0.0749593	0.255	0.187	0.0017784
Ninj2	7.3135e-08	0.140955	0.241	0.174	0.00180665
Gpt2	7.3211e-08	0.0928208	0.158	0.106	0.00180853
Cipc	7.39177e-08	0.0662432	0.351	0.266	0.00182599
Ppp4r3a	7.45684e-08	0.132944	0.163	0.111	0.00184206
Snx13	7.46021e-08	0.162862	0.184	0.128	0.0018429
Fam219a	7.53789e-08	0.136314	0.145	0.097	0.00186208
Tet3	7.55925e-08	0.12426	0.222	0.161	0.00186736
Gm6712	7.61974e-08	0.104235	0.063	0.032	0.0018823
Chd9	7.92394e-08	0.094789	0.333	0.254	0.00195745
Scfd2	7.98617e-08	0.110802	0.251	0.182	0.00197282
Dnm1l	7.99972e-08	0.104139	0.211	0.15	0.00197617
Atf7	8.19348e-08	0.0672314	0.243	0.177	0.00202403
Grik2	8.39775e-08	0.116628	0.814	0.707	0.0020745
Rptor	8.43557e-08	0.0939921	0.195	0.137	0.00208384
Sap130	8.54324e-08	0.088938	0.15	0.1	0.00211044
Atxn7	8.54709e-08	0.149807	0.18	0.125	0.00211139
Piga	8.58345e-08	0.147127	0.115	0.072	0.00212037
Dnttip1	8.93252e-08	0.146586	0.063	0.032	0.0022066
Rap1gds1	9.0145e-08	0.162715	0.248	0.185	0.00222685
Prdm5	9.17637e-08	0.109182	0.223	0.16	0.00226684
Pde1c	9.23862e-08	0.146814	0.306	0.233	0.00228222
Chic2	9.24474e-08	0.194133	0.077	0.043	0.00228373
Ube3c	9.29841e-08	0.129693	0.238	0.174	0.00229699
Rora	9.30646e-08	0.323225	0.311	0.247	0.00229897
Gapdh	9.31689e-08	-0.412882	0.03	0.06	0.00230155
Smarcad1	9.34432e-08	0.0657498	0.181	0.125	0.00230833
Plppr1	9.35569e-08	0.155815	0.084	0.048	0.00231114
Tsc22d2	9.47029e-08	0.112048	0.219	0.158	0.00233945
Snrnp48	9.60164e-08	0.156736	0.136	0.09	0.00237189
Lrrtm3	9.70232e-08	0.147488	0.361	0.279	0.00239676
Plcb4	9.7165e-08	0.138594	0.19	0.134	0.00240027
Zcchc24	9.87399e-08	0.093795	0.243	0.177	0.00243917
Adamts6	9.90109e-08	0.128472	0.241	0.175	0.00244587
Dhx15	1.00077e-07	0.0962053	0.196	0.139	0.00247219
Cep350	1.00335e-07	0.0919555	0.238	0.175	0.00247858
Gprasp1	1.01343e-07	0.0759548	0.252	0.185	0.00250348
Fndc3a	1.025e-07	0.0989603	0.228	0.166	0.00253205
Cep170	1.0345e-07	0.0710449	0.288	0.215	0.00255552
Eya1	1.05021e-07	0.153707	0.064	0.033	0.00259433
Mthfd1l	1.0551e-07	0.155386	0.169	0.117	0.0026064
Myo9a	1.06228e-07	0.053404	0.427	0.33	0.00262416
Mtmr1	1.07979e-07	0.0677692	0.167	0.114	0.00266741
Xrn1	1.08142e-07	0.0651736	0.311	0.236	0.00267143
Cog5	1.10813e-07	0.0879189	0.328	0.249	0.00273741
Uhrf2	1.10935e-07	0.122143	0.199	0.142	0.00274044
Cadm1	1.12756e-07	0.0909541	0.517	0.409	0.00278542
Nr6a1	1.12948e-07	0.196587	0.184	0.131	0.00279016
Xkr4	1.1574e-07	0.109492	0.533	0.434	0.00285912
Rps6ka3	1.19066e-07	0.0810672	0.144	0.095	0.00294129
Nalcn	1.19979e-07	0.101841	0.307	0.233	0.00296385
Chm	1.20237e-07	0.0403309	0.244	0.178	0.00297021
Megf9	1.20647e-07	0.159061	0.194	0.137	0.00298034
Serinc1	1.20924e-07	-0.560106	0.127	0.172	0.00298719
Dtna	1.21257e-07	0.0806424	0.499	0.393	0.0029954
Tcea1	1.21566e-07	0.114679	0.131	0.085	0.00300304
Tacc2	1.25204e-07	0.137201	0.056	0.027	0.00309291
Col27a1	1.25705e-07	0.122201	0.063	0.033	0.00310529
Pam	1.26448e-07	0.065643	0.279	0.207	0.00312364
Thumpd2	1.27587e-07	0.139259	0.047	0.021	0.00315177
Arhgap5	1.29463e-07	0.0627303	0.344	0.264	0.00319813
Chchd3	1.30017e-07	0.0530933	0.252	0.184	0.00321181
Cdh6	1.30134e-07	0.189847	0.106	0.065	0.0032147
Rin2	1.30316e-07	0.147632	0.107	0.066	0.00321919
Tent2	1.3075e-07	0.0779036	0.236	0.172	0.00322991
Hivep2	1.35407e-07	0.06468	0.369	0.285	0.00334497
Sipa1l1	1.36832e-07	0.138194	0.198	0.142	0.00338015
Znhit6	1.38545e-07	0.120224	0.048	0.022	0.00342248
Vti1a	1.39866e-07	0.112382	0.379	0.296	0.0034551
Tle4	1.40041e-07	0.119405	0.179	0.125	0.00345943
Gm16759	1.40675e-07	0.126437	0.169	0.116	0.00347511
Macrod2	1.40745e-07	0.137247	0.498	0.404	0.00347682
Ints6	1.42545e-07	0.147634	0.188	0.133	0.00352128
Ldlrad3	1.44293e-07	0.0423168	0.202	0.141	0.00356446
Pde4b	1.46302e-07	0.134568	0.975	0.97	0.0036141
Pkig	1.46759e-07	0.157064	0.123	0.079	0.00362539
Brd1	1.47524e-07	0.100482	0.089	0.052	0.00364427
Gucy1a2	1.48142e-07	0.139829	0.117	0.075	0.00365954
Btbd7	1.49701e-07	0.121245	0.234	0.171	0.00369806
Nrxn1	1.50753e-07	0.31557	0.386	0.315	0.00372404
Wwp1	1.51948e-07	0.102446	0.206	0.148	0.00375358
Gm39469	1.52225e-07	0.0936275	0.07	0.038	0.00376041
Gm3764	1.52988e-07	0.24134	0.139	0.093	0.00377925
Cyp2j6	1.59221e-07	0.13436	0.138	0.091	0.00393323
Usp24	1.60839e-07	0.162247	0.359	0.282	0.0039732
Il18	1.61447e-07	0.0525375	0.262	0.194	0.00398823
Tnks	1.63186e-07	0.100336	0.261	0.194	0.00403119
Kirrel3	1.69016e-07	0.153558	0.45	0.358	0.00417521
1810013L24Rik	1.6931e-07	0.0947703	0.173	0.119	0.00418246
Epc2	1.70155e-07	0.0744488	0.234	0.17	0.00420333
Skap2	1.71136e-07	0.112677	0.214	0.155	0.00422757
Ptprz1	1.71223e-07	0.428904	0.185	0.135	0.00422972
Rab3gap1	1.72208e-07	0.076926	0.184	0.129	0.00425406
Folh1	1.72222e-07	0.184942	0.228	0.169	0.0042544
Rabep1	1.7373e-07	0.157582	0.223	0.165	0.00429165
Klf12	1.75243e-07	0.314571	0.184	0.133	0.00432903
Zmiz1	1.76928e-07	0.171095	0.12	0.077	0.00437066
Farp2	1.77359e-07	0.0767886	0.136	0.089	0.00438129
Acadsb	1.8193e-07	0.129412	0.132	0.087	0.00449421
Igf1r	1.83614e-07	0.100407	0.405	0.318	0.00453581
Rabgap1	1.84495e-07	0.0785869	0.355	0.274	0.00455759
Atf7ip	1.87326e-07	0.0792468	0.358	0.277	0.0046275
Scaf4	1.87662e-07	0.102367	0.161	0.11	0.00463581
Mapkap1	1.94739e-07	0.0959408	0.205	0.147	0.00481065
Chsy3	1.9535e-07	0.197397	0.241	0.179	0.00482572
Csnk1a1	1.97102e-07	0.07303	0.318	0.243	0.004869
Usp6nl	1.9864e-07	0.173797	0.136	0.09	0.004907
Ralgapb	1.98907e-07	0.0800991	0.196	0.138	0.0049136
Rev3l	2.00056e-07	0.0489393	0.414	0.323	0.00494199
Lifr	2.00248e-07	0.0263147	0.211	0.149	0.00494672
Dlgap1	2.01695e-07	0.438282	0.195	0.145	0.00498248
Acin1	2.0291e-07	0.0519787	0.197	0.139	0.00501248
Hmbox1	2.04824e-07	0.139288	0.189	0.135	0.00505977
1700025G04Rik	2.04842e-07	0.107019	0.261	0.194	0.0050602
Brwd1	2.06343e-07	0.100278	0.328	0.251	0.00509729
Itpk1	2.14927e-07	0.122394	0.467	0.371	0.00530934
Scmh1	2.16563e-07	0.0895517	0.259	0.193	0.00534974
Desi2	2.18713e-07	0.0349212	0.172	0.118	0.00540286
Cyp4f13	2.20165e-07	0.0943675	0.141	0.093	0.00543873
St7	2.22081e-07	0.128359	0.143	0.097	0.00548607
Wasf3	2.22718e-07	0.131751	0.175	0.122	0.00550179
Adarb2	2.23633e-07	0.384503	0.199	0.147	0.0055244
Dok6	2.26885e-07	0.246877	0.154	0.107	0.00560474
Unc13c	2.28093e-07	0.211739	0.119	0.077	0.00563458
Stard9	2.32626e-07	0.0873045	0.161	0.111	0.00574657
Paqr8	2.33198e-07	0.155054	0.21	0.153	0.00576068
Gpatch8	2.40097e-07	0.0837112	0.447	0.353	0.00593111
Top1	2.40674e-07	0.0925443	0.23	0.169	0.00594536
Plce1	2.4284e-07	0.190795	0.096	0.059	0.00599888
Gtdc1	2.49072e-07	0.0975322	0.379	0.301	0.00615282
Pds5a	2.49192e-07	0.133556	0.253	0.189	0.0061558
Hnrnpr	2.51162e-07	0.0689982	0.217	0.157	0.00620447
2007-03-01	2.52146e-07	0.122991	0.209	0.152	0.00622876
Fam120c	2.54889e-07	0.202042	0.219	0.16	0.00629653
Ccdc50	2.5762e-07	0.0777065	0.474	0.376	0.00636398
Oxct1	2.58627e-07	0.12073	0.169	0.118	0.00638887
Csnk1g3	2.58658e-07	0.0647424	0.311	0.236	0.00638963
Mkln1	2.58674e-07	0.0663686	0.411	0.325	0.00639001
Slc15a2	2.59599e-07	0.240731	0.064	0.034	0.00641287
Dock4	2.60948e-07	0.0653552	0.501	0.402	0.0064462
Cul3	2.65714e-07	0.0640348	0.219	0.159	0.00656394
Nrxn2	2.67531e-07	0.120647	0.325	0.25	0.00660882
Relch	2.68078e-07	0.0630963	0.397	0.31	0.00662233
Fbxw11	2.7104e-07	0.0761759	0.137	0.091	0.0066955
Ankib1	2.71924e-07	0.0782606	0.412	0.323	0.00671733
Nxpe4	2.75945e-07	0.0746139	0.146	0.098	0.00681667
Mff	2.82781e-07	0.0724611	0.255	0.19	0.00698554
Adgrv1	2.83838e-07	0.0912656	0.119	0.076	0.00701166
Smc3	2.91662e-07	0.104428	0.134	0.089	0.00720493
Srbd1	2.93046e-07	0.138709	0.13	0.085	0.0072391
Psd3	2.94719e-07	0.0462065	0.405	0.317	0.00728044
Zfpm2	2.99482e-07	0.168553	0.24	0.181	0.00739811
Agps	3.02396e-07	0.077296	0.239	0.177	0.0074701
Slc22a23	3.05961e-07	0.122171	0.198	0.143	0.00755815
Hnrnpm	3.07441e-07	0.013963	0.261	0.193	0.00759472
Tox	3.11764e-07	0.223295	0.157	0.109	0.0077015
1700012D14Rik	3.11931e-07	0.135115	0.126	0.082	0.00770564
Abi2	3.16198e-07	0.117449	0.174	0.123	0.00781103
Mtcl1	3.19727e-07	0.161602	0.071	0.04	0.00789823
Gpbp1l1	3.21586e-07	0.158045	0.145	0.099	0.00794413
Ilrun	3.22833e-07	0.13624	0.089	0.053	0.00797494
Zzz3	3.25185e-07	0.0761373	0.27	0.202	0.00803305
Gsap	3.25569e-07	0.0765304	0.063	0.033	0.00804253
Sntg1	3.27614e-07	0.430082	0.195	0.146	0.00809306
Zfp280c	3.2901e-07	0.10187	0.28	0.212	0.00812753
Sgk1	3.39357e-07	-0.336606	0.654	0.641	0.00838314
Cntn4	3.54155e-07	0.312552	0.196	0.144	0.00874869
Gpatch2	3.5875e-07	0.101613	0.18	0.127	0.0088622
0610040J01Rik	3.611e-07	0.101194	0.038	0.016	0.00892026
Ubr2	3.63241e-07	0.0496928	0.272	0.205	0.00897315
Lhfpl3	3.65761e-07	0.421489	0.204	0.153	0.0090354
Mosmo	3.67491e-07	0.0915157	0.116	0.075	0.00907813
Hira	3.71031e-07	0.094674	0.12	0.078	0.00916557
Jmjd1c	3.71563e-07	0.112018	0.403	0.32	0.00917872
Slc38a9	3.72552e-07	0.116439	0.173	0.122	0.00920315
Plekhm3	3.73127e-07	0.0574834	0.18	0.127	0.00921735
Stx8	3.76141e-07	0.0986105	0.167	0.117	0.00929181
Tnr	3.79018e-07	0.44267	0.181	0.133	0.00936289
Hunk	3.89576e-07	0.0983423	0.069	0.038	0.00962369
Insr	3.94609e-07	0.0815746	0.293	0.222	0.00974803
Gfpt2	3.95345e-07	0.13756	0.068	0.038	0.0097662
Sos2	3.95529e-07	0.093725	0.171	0.12	0.00977074
Dis3l2	3.95676e-07	0.0326187	0.367	0.284	0.00977439
Kcnh8	3.97762e-07	0.260413	0.109	0.07	0.00982592
Ylpm1	4.00656e-07	-0.0212485	0.296	0.221	0.00989741
Ankfy1	4.02721e-07	0.160031	0.139	0.094	0.00994842
Zfp608	4.06843e-07	0.101129	0.254	0.19	0.0100502
Brd9	4.10357e-07	0.0874278	0.119	0.078	0.010137
Coro1c	4.1115e-07	0.139962	0.173	0.122	0.0101566
Pcm1	4.16517e-07	0.0614762	0.317	0.244	0.0102892
Gpr137c	4.23887e-07	0.129189	0.295	0.227	0.0104713
Copg2	4.28707e-07	0.0857065	0.228	0.169	0.0105903
Evi2a	4.48488e-07	-0.458896	0.063	0.1	0.011079
Pafah1b1	4.51159e-07	0.0406369	0.555	0.446	0.011145
Nsd2	4.55599e-07	0.0695653	0.183	0.13	0.0112547
3300002I08Rik	4.5569e-07	0.112109	0.056	0.028	0.0112569
Fbxl7	4.55982e-07	0.349431	0.067	0.037	0.0112641
Gls	4.59614e-07	0.134096	0.308	0.24	0.0113538
Bclaf1	4.65565e-07	0.0770531	0.304	0.234	0.0115009
Slc4a1ap	4.66553e-07	0.0798048	0.067	0.037	0.0115253
Gm816	4.77121e-07	0.24675	0.144	0.099	0.0117863
Ppp1r9a	4.82317e-07	0.0746327	0.358	0.279	0.0119147
Tbck	4.92229e-07	0.0766966	0.211	0.154	0.0121595
Far1	4.937e-07	0.0659513	0.271	0.204	0.0121959
Nbea	4.9564e-07	0.122822	0.779	0.668	0.0122438
Gmps	4.96409e-07	0.0885677	0.101	0.063	0.0122628
Nrcam	4.9748e-07	0.233101	0.158	0.111	0.0122893
Eif4g3	5.06061e-07	0.0642448	0.307	0.235	0.0125012
Ntm	5.0736e-07	0.37068	0.214	0.163	0.0125333
Golga5	5.15231e-07	0.177078	0.078	0.046	0.0127278
Lcor	5.27967e-07	0.0354698	0.298	0.227	0.0130424
Rhoj	5.28769e-07	0.122873	0.395	0.312	0.0130622
Ppp6r3	5.28933e-07	0.0556839	0.292	0.221	0.0130662
Cdh13	5.39911e-07	0.262969	0.154	0.108	0.0133374
Vps13d	5.45562e-07	0.0788363	0.213	0.156	0.013477
Nhlrc2	5.49504e-07	0.0857358	0.116	0.075	0.0135744
Zfp638	5.58598e-07	0.0742215	0.472	0.373	0.0137991
Ap1g1	5.58654e-07	0.153525	0.184	0.133	0.0138004
Brd4	5.5972e-07	0.071177	0.288	0.219	0.0138268
Glmn	5.66374e-07	0.179301	0.073	0.042	0.0139911
Med13	5.74492e-07	0.0532198	0.259	0.193	0.0141917
Cntn6	5.76424e-07	0.202521	0.133	0.09	0.0142394
Scfd1	5.80592e-07	0.0814746	0.138	0.093	0.0143424
Mapk1	5.91615e-07	0.0802488	0.192	0.139	0.0146147
Zfp346	5.92703e-07	0.153632	0.084	0.05	0.0146415
Setd2	5.9348e-07	0.111985	0.238	0.179	0.0146607
Tmem132b	5.969e-07	0.116426	0.349	0.275	0.0147452
Sgip1	5.97215e-07	0.166882	0.312	0.246	0.014753
Cpsf6	5.97564e-07	0.0472586	0.344	0.264	0.0147616
Gm48678	6.01381e-07	0.122073	0.321	0.251	0.0148559
Rapgef2	6.17766e-07	0.0812006	0.43	0.339	0.0152607
Ptprt	6.35489e-07	0.363674	0.181	0.134	0.0156985
Tbc1d12	6.38964e-07	0.136256	0.134	0.091	0.0157843
Ankub1	6.45936e-07	0.183244	0.125	0.083	0.0159566
Arhgap32	6.61311e-07	0.00248903	0.307	0.232	0.0163364
Kank1	6.62195e-07	0.161412	0.115	0.075	0.0163582
Fermt2	6.65755e-07	0.0850867	0.226	0.166	0.0164462
Daam1	6.65917e-07	0.0309777	0.504	0.401	0.0164501
Urgcp	6.66603e-07	0.140719	0.132	0.088	0.0164671
Bcl2	6.7143e-07	0.0677068	0.116	0.076	0.0165863
3830406C13Rik	6.78936e-07	0.0975608	0.063	0.034	0.0167718
Cyth1	6.83423e-07	0.0722768	0.393	0.307	0.0168826
Setd7	6.86338e-07	0.0842067	0.22	0.162	0.0169546
Slc22a15	6.98764e-07	0.0911971	0.056	0.029	0.0172616
Lrba	7.03826e-07	0.0816054	0.472	0.376	0.0173866
Ap3b1	7.03835e-07	0.0302165	0.335	0.257	0.0173868
Adra1a	7.13776e-07	0.137802	0.075	0.043	0.0176324
Rsrc1	7.32753e-07	0.0327737	0.387	0.302	0.0181012
Arid1b	7.34027e-07	0.0848963	0.483	0.39	0.0181327
Reck	7.36018e-07	0.167134	0.092	0.057	0.0181818
Ttc7b	7.40683e-07	0.0977243	0.225	0.168	0.0182971
Pkd2	7.40767e-07	0.11751	0.188	0.136	0.0182992
Med23	7.48278e-07	0.112246	0.103	0.065	0.0184847
Thada	7.57826e-07	0.0515881	0.213	0.155	0.0187206
Dcaf6	7.59365e-07	0.0678284	0.275	0.207	0.0187586
Fggy	7.65363e-07	0.0494348	0.188	0.134	0.0189068
Cdk13	7.67981e-07	0.0420633	0.318	0.242	0.0189714
Scn2a	7.69521e-07	0.112426	0.148	0.102	0.0190095
Eml1	7.72611e-07	0.0973	0.206	0.149	0.0190858
Ppp2r2d	7.72877e-07	0.0715779	0.098	0.061	0.0190924
Cc2d2a	7.77464e-07	0.0960248	0.134	0.09	0.0192057
Fam126a	7.79276e-07	0.0588409	0.183	0.129	0.0192505
Mtpap	7.86001e-07	0.0547809	0.114	0.074	0.0194166
Mipol1	7.95448e-07	0.0976097	0.151	0.104	0.01965
Dock5	7.95869e-07	0.0701074	0.244	0.18	0.0196604
Fut8	8.10491e-07	0.0776717	0.307	0.234	0.0200216
Kcnab1	8.19351e-07	0.0469684	0.331	0.252	0.0202404
Amy1	8.27769e-07	0.07347	0.222	0.164	0.0204484
Ptprg	8.3245e-07	0.220261	0.194	0.143	0.020564
Ssbp2	8.34726e-07	0.132693	0.237	0.18	0.0206202
Ldlrad4	8.42865e-07	0.0262856	0.406	0.319	0.0208213
Cep295	8.43079e-07	0.127886	0.112	0.073	0.0208266
Tap2	8.46805e-07	0.0680368	0.014	0.002	0.0209186
Lrmda	8.49514e-07	0.113601	0.262	0.2	0.0209856
Carnmt1	8.70155e-07	0.111348	0.086	0.052	0.0214954
Smchd1	8.74142e-07	0.0557022	0.205	0.15	0.0215939
Svil	8.85371e-07	0.0932585	0.16	0.113	0.0218713
Cul1	9.03635e-07	0.0304345	0.284	0.214	0.0223225
Syne2	9.05563e-07	0.119255	0.072	0.042	0.0223701
Phkb	9.06911e-07	0.0104742	0.268	0.202	0.0224034
Grip1	9.12093e-07	0.204954	0.146	0.101	0.0225314
Btbd3	9.13529e-07	0.121412	0.101	0.064	0.0225669
Soga3	9.14256e-07	0.104834	0.186	0.134	0.0225849
Evi5l	9.1749e-07	0.0821527	0.19	0.136	0.0226648
Sh3rf3	9.18585e-07	0.183279	0.086	0.053	0.0226918
Tcf7l2	9.20927e-07	0.0512501	0.127	0.084	0.0227497
Mef2a	9.21521e-07	0.058927	0.32	0.247	0.0227643
Pde4dip	9.27869e-07	0.0834715	0.275	0.21	0.0229212
A230001M10Rik	9.41823e-07	0.162373	0.518	0.436	0.0232659
Ttc14	9.45678e-07	0.0739408	0.334	0.261	0.0233611
Kctd1	9.46177e-07	0.106204	0.054	0.028	0.0233734
Fer	9.48234e-07	0.0160303	0.246	0.183	0.0234242
Ncoa2	9.5238e-07	0.0306737	0.467	0.371	0.0235266
D5Ertd579e	9.5416e-07	0.0504201	0.173	0.121	0.0235706
Zfp811	9.70498e-07	0.11315	0.046	0.023	0.0239742
Clock	9.85095e-07	0.102251	0.223	0.167	0.0243348
Gm1976	1.02458e-06	0.166422	0.099	0.063	0.0253101
Unc13b	1.02528e-06	0.109405	0.082	0.049	0.0253274
Ppfibp1	1.03477e-06	0.159341	0.134	0.091	0.0255619
Ptpdc1	1.06097e-06	0.0306717	0.309	0.235	0.0262091
Elf2	1.06608e-06	0.0402336	0.209	0.151	0.0263353
Sipa1l2	1.08036e-06	0.0630605	0.091	0.056	0.0266883
Wrn	1.09262e-06	0.131666	0.163	0.116	0.0269909
Msantd2	1.09463e-06	0.113144	0.169	0.12	0.0270406
Mapk10	1.09689e-06	0.117473	0.188	0.136	0.0270966
Mboat2	1.12725e-06	0.17051	0.295	0.23	0.0278465
Tia1	1.13849e-06	0.0508363	0.348	0.271	0.0281241
Atrn	1.15404e-06	0.0709299	0.276	0.211	0.0285082
Lrch3	1.15508e-06	0.0369925	0.404	0.318	0.028534
Smg6	1.16174e-06	0.089347	0.284	0.217	0.0286986
Lpp	1.16217e-06	0.208123	0.127	0.087	0.028709
Git2	1.16305e-06	0.0640135	0.184	0.131	0.0287308
Tut7	1.16444e-06	0.0711803	0.101	0.064	0.0287652
Dapk2	1.16636e-06	0.160039	0.09	0.055	0.0288127
Atp1a2	1.16801e-06	0.0880153	0.127	0.085	0.0288533
Pld1	1.19434e-06	-0.00198642	0.331	0.254	0.0295037
Rp9	1.20013e-06	0.0799498	0.092	0.057	0.0296469
Kat6b	1.20585e-06	0.019592	0.205	0.15	0.0297882
Ppp2r2b	1.20713e-06	0.324218	0.195	0.148	0.0298198
Adnp	1.2218e-06	0.0959649	0.164	0.116	0.0301822
Fam49b	1.23973e-06	0.0565429	0.272	0.208	0.0306249
Zfp521	1.27344e-06	0.181732	0.111	0.073	0.0314577
Kcnd3	1.2776e-06	0.211105	0.126	0.085	0.0315605
Btbd1	1.28473e-06	0.10393	0.106	0.068	0.0317366
Kmt5b	1.28723e-06	0.0399943	0.211	0.154	0.0317984
Trpm7	1.29731e-06	0.095798	0.383	0.304	0.0320474
Xrcc4	1.32902e-06	0.132181	0.259	0.199	0.0328308
Rufy1	1.3335e-06	0.11564	0.102	0.066	0.0329414
Usp32	1.34448e-06	0.0543773	0.271	0.206	0.0332127
Thoc2	1.3636e-06	0.0626713	0.326	0.253	0.033685
Snx30	1.39699e-06	0.102655	0.229	0.171	0.0345099
Rb1	1.42138e-06	0.0688369	0.325	0.253	0.0351123
Phf21a	1.43065e-06	0.0783994	0.376	0.299	0.0353414
Mycbp2	1.43432e-06	0.0839058	0.685	0.565	0.0354319
Hsp90aa1	1.43911e-06	-0.562499	0.138	0.178	0.0355504
Trim44	1.44102e-06	0.0996318	0.268	0.206	0.0355976
Kdm5a	1.47708e-06	0.0754584	0.207	0.153	0.0364882
Gpc5	1.51916e-06	0.440082	0.19	0.144	0.0375277
Grin3a	1.52331e-06	0.149862	0.112	0.074	0.0376302
Diaph2	1.52593e-06	0.0683861	0.378	0.3	0.037695
Ttc28	1.52613e-06	0.0517829	0.227	0.168	0.0377001
2610008E11Rik	1.5323e-06	0.0939019	0.126	0.084	0.0378524
Tbc1d22b	1.5437e-06	0.115227	0.074	0.044	0.0381341
Tango6	1.55183e-06	0.156375	0.053	0.028	0.0383348
Rab3gap2	1.55382e-06	0.118852	0.159	0.113	0.0383841
Eif2s3y	1.56217e-06	0.0265309	0.216	0.158	0.0385902
Abcc5	1.56291e-06	0.00945974	0.314	0.244	0.0386086
Dip2c	1.56586e-06	0.0614462	0.423	0.337	0.0386814
Orc3	1.56781e-06	0.136854	0.142	0.098	0.0387295
Gm37494	1.58117e-06	0.099208	0.221	0.164	0.0390595
Rmdn2	1.59036e-06	0.0896603	0.079	0.047	0.0392868
Snap91	1.59089e-06	0.141578	0.184	0.136	0.0392998
Mpped2	1.59599e-06	0.13323	0.09	0.056	0.0394256
Ash1l	1.59714e-06	0.0720998	0.334	0.259	0.0394542
Eml4	1.59883e-06	0.100997	0.119	0.08	0.0394959
Lrch1	1.60486e-06	0.149482	0.125	0.085	0.0396448
Megf11	1.62597e-06	0.252548	0.135	0.094	0.0401664
Malt1	1.63895e-06	0.119212	0.065	0.036	0.0404869
Shc3	1.64784e-06	0.0998414	0.059	0.032	0.0407067
Ccnl1	1.6566e-06	0.0488543	0.177	0.127	0.040923
Firre	1.65882e-06	0.0509197	0.18	0.129	0.0409779
Rfx4	1.66797e-06	0.0846463	0.04	0.019	0.0412039
Jakmip2	1.70211e-06	0.0748932	0.178	0.129	0.0420472
Rsu1	1.71097e-06	0.0543774	0.204	0.149	0.0422661
Pgbd5	1.71921e-06	0.0487357	0.204	0.148	0.0424695
Ppp4r3b	1.72545e-06	0.067517	0.221	0.164	0.0426237
Kdm2a	1.73361e-06	0.0581218	0.251	0.188	0.0428254
Phka1	1.74304e-06	0.103004	0.169	0.122	0.0430583
Astn2	1.74342e-06	0.190812	0.215	0.162	0.0430676
Rnf180	1.78166e-06	0.134649	0.078	0.047	0.0440124
Mtr	1.78343e-06	0.179162	0.049	0.025	0.044056
Dcp1a	1.79219e-06	0.0847856	0.106	0.068	0.0442725
Cwf19l2	1.79551e-06	0.142359	0.169	0.122	0.0443545
Thsd4	1.79674e-06	0.13282	0.207	0.153	0.0443847
Gmds	1.8137e-06	0.104195	0.286	0.222	0.0448037
Polr2b	1.82932e-06	0.149294	0.049	0.025	0.0451898
Atf1	1.83361e-06	0.110581	0.071	0.041	0.0452957
Tmeff2	1.83806e-06	0.138014	0.905	0.885	0.0454057
Kidins220	1.8502e-06	0.0699406	0.324	0.253	0.0457055
Nfx1	1.85063e-06	0.0779513	0.158	0.112	0.0457162
Asrgl1	1.86191e-06	0.0840833	0.094	0.059	0.0459948
Fsd1l	1.8679e-06	0.0375379	0.376	0.296	0.0461428
Gm4924	1.87542e-06	0.0530558	0.118	0.078	0.0463286
Ddi2	1.89585e-06	0.106054	0.088	0.054	0.0468333
Adk	1.91142e-06	0.077008	0.297	0.23	0.0472179
Kcnd2	1.92028e-06	0.451297	0.242	0.193	0.0474367
Tmem241	1.92235e-06	0.107664	0.048	0.024	0.0474878
Pcmtd1	1.92793e-06	0.0162112	0.346	0.27	0.0476257
Zfp64	1.93487e-06	0.109941	0.055	0.029	0.047797
Uri1	1.9389e-06	0.0425448	0.196	0.142	0.0478967
Sil1	1.99092e-06	0.0512618	0.184	0.133	0.0491816
Itgb3bp	2.0003e-06	0.0769462	0.11	0.072	0.0494133
Fbxl2	2.00194e-06	0.103146	0.07	0.041	0.049454
Arhgef12	2.01223e-06	0.0502723	0.324	0.251	0.0497081
Scly	2.03214e-06	0.145209	0.061	0.033	0.0502001
Kpna3	2.07155e-06	0.122675	0.123	0.084	0.0511734
Ostf1	2.09339e-06	0.101803	0.083	0.051	0.051713
Rab30	2.10306e-06	0.097168	0.12	0.08	0.0519519
Dcbld2	2.13931e-06	0.0607267	0.127	0.085	0.0528474
Slc16a7	2.1517e-06	0.0963198	0.228	0.171	0.0531533
Gpld1	2.15766e-06	0.104314	0.092	0.058	0.0533007
Mbd2	2.15813e-06	0.107173	0.13	0.089	0.0533124
Dnajc8	2.17569e-06	0.147324	0.054	0.029	0.0537462
Stimate	2.17957e-06	0.153827	0.151	0.106	0.0538419
Med1	2.2115e-06	0.110872	0.09	0.056	0.0546307
Zfp398	2.2128e-06	0.0912236	0.089	0.056	0.0546627
Mindy3	2.21314e-06	0.09156	0.175	0.126	0.0546711
Nek7	2.23025e-06	-0.0414743	0.291	0.22	0.0550939
Cops5	2.23874e-06	0.0816665	0.084	0.051	0.0553035
Mark3	2.24804e-06	0.07461	0.248	0.188	0.0555334
Rif1	2.25098e-06	0.11545	0.201	0.149	0.0556061
Mvb12b	2.2513e-06	0.0562013	0.276	0.212	0.0556138
Pde4d	2.2534e-06	0.193986	0.306	0.246	0.0556658
Ddx50	2.26151e-06	0.0845449	0.172	0.123	0.0558661
Bbs9	2.27293e-06	0.0851839	0.228	0.172	0.0561481
Tln2	2.27663e-06	0.0972359	0.205	0.151	0.0562396
Fam135a	2.29434e-06	0.0371792	0.298	0.232	0.0566771
Akap8l	2.31597e-06	0.0754799	0.205	0.153	0.0572114
Prpf3	2.3172e-06	0.141478	0.066	0.038	0.0572418
Ebf1	2.32592e-06	0.0865392	0.069	0.04	0.0574572
Tnik	2.33619e-06	0.0786654	0.35	0.278	0.057711
Fam193a	2.34651e-06	0.0171641	0.317	0.245	0.0579659
Pik3c2a	2.36489e-06	0.128607	0.259	0.199	0.05842
Cul5	2.38346e-06	0.150763	0.143	0.1	0.0588786
Dleu2	2.41568e-06	0.0561031	0.456	0.364	0.0596745
Ccny	2.42866e-06	0.0564093	0.246	0.187	0.0599952
Tox3	2.42891e-06	0.126012	0.093	0.059	0.0600015
Wac	2.451e-06	0.061589	0.364	0.29	0.0605471
Cd46	2.46143e-06	0.0521819	0.1	0.064	0.0608048
Rab2b	2.46439e-06	0.140398	0.081	0.049	0.0608779
Nufip2	2.51686e-06	0.11138	0.152	0.108	0.0621741
Rbbp6	2.52086e-06	0.0621802	0.2	0.147	0.0622728
Cblb	2.57767e-06	0.0436786	0.198	0.144	0.0636761
Naa15	2.60075e-06	0.0566973	0.181	0.131	0.0642463
Mgat5b	2.60427e-06	0.12372	0.061	0.034	0.0643332
2610020C07Rik	2.6209e-06	0.147663	0.057	0.031	0.0647441
Parp8	2.62424e-06	0.0548095	0.274	0.209	0.0648267
Klhl13	2.62533e-06	0.0746505	0.073	0.043	0.0648536
Cers5	2.63037e-06	0.162549	0.13	0.09	0.0649781
Hnrnpd	2.63683e-06	0.134467	0.139	0.097	0.0651377
Ppia	2.63814e-06	-0.499875	0.086	0.123	0.0651699
Aftph	2.65797e-06	0.0816482	0.174	0.126	0.0656598
Cdc14a	2.6755e-06	0.0725164	0.07	0.041	0.0660928
5330434G04Rik	2.68009e-06	0.063443	0.224	0.168	0.0662063
Adamtsl3	2.69777e-06	0.186514	0.031	0.013	0.066643
Arhgap35	2.7144e-06	0.0429538	0.217	0.161	0.0670538
Klhdc10	2.76767e-06	0.0846717	0.195	0.144	0.0683697
Samd4	2.77499e-06	0.028531	0.248	0.188	0.0685506
Wdfy2	2.80594e-06	0.0414869	0.204	0.15	0.0693151
Ubxn7	2.82797e-06	0.101406	0.178	0.13	0.0698594
Rtl4	2.83785e-06	0.239264	0.131	0.091	0.0701035
Khdrbs2	2.84786e-06	0.207773	0.136	0.095	0.0703508
Tlk1	2.91162e-06	0.0591758	0.197	0.144	0.0719258
Rbmx	2.91833e-06	0.176218	0.104	0.068	0.0720914
Spen	2.91922e-06	0.00849641	0.142	0.098	0.0721135
Gpr107	2.92702e-06	0.0442823	0.086	0.053	0.0723062
Nt5dc3	2.96401e-06	0.104246	0.096	0.062	0.07322
Ythdf2	2.98173e-06	0.135079	0.058	0.032	0.0736576
Rsrc2	2.98685e-06	0.0431176	0.206	0.153	0.0737841
Dscaml1	3.00924e-06	0.101416	0.756	0.656	0.0743373
Ublcp1	3.07403e-06	0.114075	0.071	0.042	0.0759379
Ddx24	3.09661e-06	0.122182	0.083	0.051	0.0764955
Fgf12	3.11927e-06	0.142937	0.342	0.275	0.0770553
Nsmce2	3.12925e-06	0.0566067	0.294	0.227	0.0773018
Gpc6	3.13826e-06	0.333841	0.19	0.142	0.0775244
Fat3	3.13842e-06	0.137211	0.144	0.102	0.0775284
Me3	3.1752e-06	0.150175	0.083	0.052	0.0784369
Ube3a	3.19207e-06	0.0134164	0.38	0.298	0.0788538
Kdm1a	3.20271e-06	0.0261754	0.118	0.079	0.0791166
Rpl19	3.21239e-06	-0.323347	0.021	0.044	0.0793556
Rcbtb2	3.21915e-06	0.0739178	0.04	0.019	0.0795226
Ttc17	3.22292e-06	0.085605	0.146	0.102	0.0796158
Dnajb6	3.23935e-06	0.0898453	0.143	0.1	0.0800218
Tet2	3.24104e-06	0.0249759	0.195	0.142	0.0800633
Ccdc88a	3.24354e-06	0.0573273	0.542	0.443	0.0801253
Pot1b	3.24498e-06	0.0838283	0.115	0.077	0.0801607
Eya3	3.24914e-06	0.107887	0.166	0.12	0.0802636
Upp2	3.25129e-06	0.0932475	0.18	0.132	0.0803167
Bcap29	3.25216e-06	0.140541	0.095	0.061	0.0803382
Zbtb37	3.26223e-06	0.086924	0.112	0.074	0.080587
Ddx17	3.27625e-06	0.0119567	0.497	0.391	0.0809332
Vcl	3.28129e-06	0.0975041	0.065	0.037	0.0810577
Efemp1	3.29167e-06	0.155896	0.123	0.083	0.0813142
Syncrip	3.29214e-06	0.040557	0.15	0.104	0.0813259
Calcrl	3.31363e-06	0.0921297	0.081	0.049	0.0818566
Mb21d2	3.34097e-06	0.109683	0.145	0.101	0.082532
Etv5	3.34101e-06	0.128178	0.073	0.044	0.082533
2002-03-01	3.35262e-06	0.126016	0.08	0.049	0.0828198
Apc	3.37796e-06	0.0547142	0.38	0.301	0.0834458
Phf14	3.40182e-06	0.0557506	0.458	0.371	0.0840351
Zfp62	3.42983e-06	0.0855412	0.101	0.065	0.0847272
Large1	3.48585e-06	0.120158	0.253	0.196	0.0861109
Cenpc1	3.54942e-06	0.104144	0.149	0.106	0.0876812
Igsf11	3.5527e-06	0.0661953	0.282	0.216	0.0877623
Chpt1	3.558e-06	0.00959404	0.133	0.091	0.0878932
Kmt2c	3.56239e-06	0.0300392	0.515	0.415	0.0880018
Kazn	3.56502e-06	0.0285187	0.215	0.16	0.0880668
Dnmt3a	3.60084e-06	0.0247493	0.223	0.167	0.0889515
Rev1	3.60217e-06	0.101897	0.172	0.126	0.0889845
Xpa	3.60966e-06	0.134576	0.092	0.058	0.0891694
Wdr70	3.62624e-06	0.0833977	0.152	0.108	0.089579
Tex2	3.62708e-06	0.0709537	0.133	0.091	0.0895997
5031425E22Rik	3.63589e-06	0.0859554	0.209	0.156	0.0898173
Tlk2	3.72119e-06	0.0215279	0.196	0.144	0.0919246
Tra2a	3.74843e-06	0.0485926	0.348	0.276	0.0925975
Cdc14b	3.79634e-06	0.0975002	0.091	0.058	0.0937811
Psap	3.8239e-06	-0.459581	0.279	0.317	0.0944617
Nav1	3.82742e-06	0.145334	0.405	0.335	0.0945487
App	3.82882e-06	-0.327592	0.686	0.66	0.0945833
Nkx2-2os	3.84339e-06	0.10496	0.127	0.087	0.0949433
Dpp10	3.88365e-06	0.211897	0.18	0.134	0.0959378
Pds5b	3.88451e-06	0.0781987	0.22	0.165	0.0959591
Prkcq	3.89137e-06	0.0446372	0.232	0.173	0.0961285
Epc1	3.89535e-06	-0.00809482	0.29	0.224	0.0962268
Lnx1	3.90754e-06	0.0729532	0.082	0.051	0.0965279
Fip1l1	3.99391e-06	0.0727463	0.249	0.191	0.0986614
Pex2	3.99573e-06	0.0858965	0.132	0.09	0.0987064
Usp37	4.03186e-06	0.0415427	0.167	0.12	0.0995989
Gk	4.07421e-06	0.12616	0.098	0.064	0.100645
Zmym5	4.07848e-06	0.0885473	0.119	0.08	0.100751
Lrrtm4	4.12029e-06	0.294071	0.23	0.18	0.101783
Usp34	4.14397e-06	-0.000892813	0.491	0.393	0.102369
Ust	4.16187e-06	0.192393	0.146	0.105	0.102811
Nr6a1os	4.1982e-06	0.0930445	0.041	0.02	0.103708
C030029H02Rik	4.22455e-06	0.0824651	0.309	0.241	0.104359
Zfp942	4.25415e-06	0.123971	0.075	0.045	0.10509
4932438A13Rik	4.29007e-06	0.0658165	0.401	0.322	0.105978
Tomm70a	4.29504e-06	0.104784	0.099	0.064	0.1061
Cdk14	4.34398e-06	0.163983	0.193	0.146	0.107309
Slc35f1	4.37953e-06	0.255382	0.226	0.176	0.108188
Cwc27	4.43771e-06	0.0875513	0.189	0.14	0.109625
Zfp788	4.458e-06	0.0664235	0.132	0.091	0.110126
Frmd4a	4.48633e-06	-0.0567252	0.265	0.206	0.110826
Adcy9	4.48743e-06	0.0603604	0.233	0.176	0.110853
Supt3	4.50608e-06	0.0896955	0.241	0.184	0.111314
Rassf8	4.51233e-06	0.0307726	0.213	0.159	0.111468
Pdzd2	4.556e-06	0.175091	0.084	0.052	0.112547
Irf2	4.57386e-06	0.0348796	0.203	0.15	0.112988
Ccnt2	4.57471e-06	0.0174642	0.252	0.19	0.113009
Mlh3	4.57885e-06	0.0160124	0.083	0.051	0.113111
Atm	4.62316e-06	0.0665115	0.092	0.059	0.114206
Fars2	4.65687e-06	0.112584	0.256	0.198	0.115039
Pgap2	4.6589e-06	0.142533	0.105	0.07	0.115089
Psma3	4.65929e-06	0.106695	0.139	0.098	0.115099
Smg7	4.70884e-06	0.0532359	0.237	0.179	0.116323
Wsb1	4.73554e-06	0.0663998	0.169	0.122	0.116982
Arhgap21	4.73954e-06	0.0636535	0.638	0.525	0.117081
Lncpint	4.80758e-06	0.0230732	0.347	0.272	0.118762
Armc8	4.82664e-06	0.0120885	0.194	0.142	0.119232
Serpine2	4.8383e-06	0.122768	0.112	0.075	0.119521
Inpp4b	4.85657e-06	0.196038	0.153	0.11	0.119972
Pard3	4.86096e-06	0.0511179	0.541	0.435	0.12008
Zfp407	4.88227e-06	0.0437001	0.276	0.213	0.120607
Cpsf7	4.95917e-06	0.0666213	0.173	0.127	0.122506
Slc25a36	4.96107e-06	0.0116577	0.187	0.137	0.122553
Prkacb	4.96557e-06	0.0709803	0.277	0.214	0.122664
Sesn3	4.96863e-06	0.0928349	0.157	0.112	0.12274
Stk38	4.98851e-06	0.120422	0.123	0.084	0.123231
Gng12	5.01664e-06	0.00179375	0.254	0.193	0.123926
Btrc	5.07149e-06	0.0478929	0.259	0.201	0.125281
Hipk2	5.07321e-06	0.0637023	0.586	0.482	0.125324
Spag9	5.11052e-06	0.0433525	0.453	0.365	0.126245
Gtf2e2	5.13641e-06	0.0952806	0.05	0.027	0.126885
Angpt1	5.14737e-06	0.130225	0.052	0.028	0.127156
Utp4	5.16166e-06	0.0787291	0.028	0.011	0.127508
Rgs20	5.22325e-06	0.104979	0.068	0.04	0.12903
Pum2	5.25739e-06	0.0219221	0.286	0.222	0.129873
Gm16168	5.30264e-06	0.150589	0.657	0.576	0.130991
Bcl9	5.31249e-06	0.120738	0.146	0.104	0.131234
Rictor	5.32339e-06	0.0188037	0.286	0.221	0.131504
Rftn2	5.36917e-06	0.0809718	0.081	0.05	0.132634
2001-03-01	5.40158e-06	0.104977	0.809	0.708	0.133435
Avl9	5.47542e-06	0.0461654	0.126	0.086	0.135259
Ptprm	5.49281e-06	0.0632	0.278	0.217	0.135689
C130071C03Rik	5.56864e-06	0.0527216	0.197	0.146	0.137562
Nfat5	5.56924e-06	0.0373404	0.307	0.241	0.137577
Psme4	5.58349e-06	0.0123532	0.353	0.279	0.137929
Tcf4	5.6498e-06	0.0828802	0.731	0.621	0.139567
Cmip	5.69133e-06	0.0146649	0.275	0.212	0.140593
1110059E24Rik	5.70496e-06	0.117127	0.108	0.072	0.14093
Stxbp6	5.73012e-06	0.0794756	0.38	0.303	0.141551
Faf1	5.74631e-06	0.029153	0.4	0.315	0.141951
Lars	5.78072e-06	0.0879432	0.119	0.081	0.142801
Zc2hc1a	5.81542e-06	0.0911855	0.058	0.033	0.143658
Vwa8	5.83613e-06	0.075628	0.208	0.156	0.14417
Snx29	5.95155e-06	0.0100377	0.305	0.238	0.147021
Zmynd8	5.97312e-06	0.0173348	0.316	0.247	0.147554
Rbm25	5.97942e-06	0.034339	0.476	0.386	0.14771
Kdm3b	5.99145e-06	-0.0182639	0.175	0.127	0.148007
Sec24a	6.00457e-06	0.0680586	0.115	0.078	0.148331
Camk2g	6.06815e-06	0.0805204	0.095	0.062	0.149902
Stox2	6.0946e-06	0.0152991	0.314	0.243	0.150555
Ubr1	6.13388e-06	0.0172723	0.277	0.212	0.151525
Ehbp1	6.13906e-06	0.00971024	0.503	0.409	0.151653
Sgcd	6.15001e-06	0.382471	0.181	0.138	0.151924
Pex3	6.25954e-06	0.14065	0.071	0.043	0.154629
Zfp438	6.30535e-06	0.0721534	0.135	0.094	0.155761
Ptk2	6.31628e-06	0.0394849	0.551	0.448	0.156031
Spopl	6.37592e-06	-0.00844883	0.193	0.142	0.157504
Sp4	6.39934e-06	0.0470158	0.196	0.144	0.158083
Ppil4	6.55139e-06	0.0597795	0.093	0.06	0.161839
Arsb	6.58225e-06	0.0715543	0.191	0.142	0.162601
Cp	6.59814e-06	0.0324668	0.064	0.037	0.162994
Cnot4	6.61092e-06	-0.0200276	0.342	0.266	0.163309
Stau2	6.63726e-06	0.126847	0.167	0.121	0.16396
Ankrd17	6.6548e-06	0.0493274	0.425	0.34	0.164393
Krit1	6.68295e-06	0.0255422	0.309	0.241	0.165089
Scaf11	6.68753e-06	0.0511207	0.152	0.108	0.165202
Ufl1	6.72988e-06	0.0639535	0.152	0.108	0.166248
Smyd3	6.74413e-06	0.0871663	0.351	0.281	0.1666
Pcmtd2	6.79485e-06	0.148687	0.203	0.155	0.167853
Zfp40	6.79644e-06	0.160346	0.122	0.084	0.167893
Wdr5	6.80402e-06	0.097948	0.039	0.019	0.16808
Gria3	6.82051e-06	0.169295	0.15	0.108	0.168487
Tmem260	6.85107e-06	0.0573347	0.219	0.165	0.169242
Smarcc1	6.8689e-06	0.0884614	0.135	0.095	0.169682
Dpp6	6.86903e-06	0.236368	0.196	0.15	0.169686
Pcdh11x	6.89168e-06	0.0997299	0.7	0.61	0.170245
Zfp617	6.89671e-06	0.0681434	0.052	0.028	0.170369
Zfp451	6.90875e-06	0.133896	0.138	0.098	0.170667
4930544I03Rik	6.90908e-06	0.134516	0.022	0.008	0.170675
Tpk1	6.92789e-06	0.132727	0.129	0.091	0.17114
Micu3	6.93361e-06	0.0544638	0.211	0.159	0.171281
Spata7	7.03954e-06	0.131177	0.075	0.046	0.173898
Hnrnpc	7.20064e-06	-0.000126207	0.278	0.214	0.177878
Rere	7.21235e-06	0.0198562	0.587	0.476	0.178167
Prkar2a	7.30192e-06	0.086706	0.064	0.037	0.180379
Plagl1	7.32183e-06	0.126833	0.119	0.082	0.180871
Sobp	7.34794e-06	0.0792353	0.116	0.079	0.181516
Thoc1	7.41222e-06	0.0820277	0.144	0.102	0.183104
Plekha5	7.4352e-06	0.0665662	0.42	0.338	0.183672
Bicra	7.45284e-06	0.134705	0.119	0.082	0.184108
Pkn2	7.45841e-06	0.0994816	0.225	0.173	0.184245
Pdpk1	7.46381e-06	0.088367	0.129	0.09	0.184378
9330199G10Rik	7.50248e-06	0.108959	0.123	0.084	0.185334
Map4k3	7.50451e-06	0.0642294	0.177	0.13	0.185384
Pvt1	7.50619e-06	0.137739	0.192	0.144	0.185425
Rbm6	7.51457e-06	0.0527939	0.399	0.322	0.185633
Cadps2	7.5284e-06	0.0266184	0.119	0.081	0.185974
Stk3	7.55182e-06	0.0796117	0.232	0.178	0.186553
Pde7a	7.55286e-06	0.141799	0.151	0.109	0.186578
Nxph1	7.61025e-06	0.505382	0.171	0.13	0.187996
Arhgef28	7.62044e-06	0.0524928	0.392	0.317	0.188248
Kansl1	7.62169e-06	0.00642073	0.469	0.378	0.188279
Zmat1	7.68287e-06	0.0614747	0.237	0.181	0.18979
Yme1l1	7.71803e-06	0.0645749	0.222	0.169	0.190659
Adgrb3	7.75591e-06	0.152351	0.501	0.431	0.191594
Rnf150	7.7718e-06	0.138896	0.073	0.045	0.191987
Bod1l	7.87804e-06	0.0483742	0.136	0.096	0.194611
Kif2a	7.93155e-06	0.10993	0.113	0.077	0.195933
5031439G07Rik	7.99502e-06	0.0882957	0.318	0.252	0.197501
Pcsk6	7.99958e-06	0.0707145	0.128	0.088	0.197614
Cpne2	8.03736e-06	0.0391162	0.027	0.011	0.198547
Eprs	8.082e-06	0.0992896	0.123	0.085	0.19965
Kcnrg	8.12238e-06	0.107988	0.021	0.007	0.200647
Uap1	8.12408e-06	0.084049	0.048	0.025	0.200689
Gm33680	8.21458e-06	0.13396	0.08	0.05	0.202925
Cdc23	8.22661e-06	0.125633	0.076	0.047	0.203222
Extl3	8.26236e-06	0.0863128	0.109	0.073	0.204105
Zfp266	8.30837e-06	0.0667566	0.138	0.097	0.205242
Il15	8.42705e-06	0.0627487	0.017	0.005	0.208173
Nr3c2	8.4298e-06	0.0608745	0.253	0.194	0.208241
Mast2	8.46262e-06	0.0946894	0.203	0.153	0.209052
Wdr7	8.53873e-06	0.0276322	0.276	0.213	0.210932
Alkbh3	8.6576e-06	0.0924598	0.086	0.055	0.213869
Smarca2	9.01491e-06	0.0191265	0.257	0.196	0.222695
Itpkb	9.02083e-06	0.0819304	0.041	0.021	0.222842
Klhl5	9.03967e-06	0.0635747	0.113	0.076	0.223307
Cerk	9.07258e-06	0.0771679	0.161	0.116	0.22412
Usp12	9.09619e-06	0.112922	0.05	0.027	0.224703
Mysm1	9.13775e-06	0.0800346	0.18	0.133	0.22573
Braf	9.20167e-06	0.00976477	0.333	0.262	0.227309
Fads2	9.21046e-06	0.0726676	0.04	0.02	0.227526
Ghr	9.23644e-06	0.047246	0.083	0.053	0.228168
Emid1	9.27836e-06	0.130082	0.063	0.037	0.229203
Fam184a	9.30182e-06	0.0744872	0.113	0.077	0.229783
Pi4ka	9.41777e-06	0.0531959	0.198	0.148	0.232647
Tmem87a	9.44769e-06	0.0290378	0.153	0.109	0.233386
Tmtc2	9.52063e-06	0.10129	0.65	0.551	0.235188
Zfx	9.54743e-06	0.0326003	0.138	0.097	0.23585
Ss18	9.56452e-06	0.104109	0.128	0.09	0.236272
Utrn	9.61567e-06	0.148847	0.087	0.056	0.237536
Insyn2b	9.63183e-06	0.0908919	0.055	0.031	0.237935
Arhgef26	9.64211e-06	0.0486247	0.048	0.025	0.238189
Cntn1	9.68612e-06	0.219246	0.245	0.195	0.239276
Helz	9.69146e-06	0.113228	0.118	0.082	0.239408
Shroom4	9.70071e-06	0.116799	0.047	0.025	0.239637
Pak3	9.72008e-06	0.0649032	0.201	0.153	0.240115
Snd1	9.72587e-06	0.001907	0.264	0.203	0.240258
Dmtf1	9.76599e-06	0.0157741	0.167	0.121	0.241249
Hs2st1	9.79896e-06	0.0956312	0.157	0.114	0.242064
Mdm4	9.80975e-06	0.0310063	0.307	0.242	0.24233
Trmt13	9.85242e-06	0.0981301	0.15	0.108	0.243384
Eif3e	9.88906e-06	0.107523	0.094	0.062	0.244289
Tbc1d32	9.931e-06	0.121253	0.121	0.084	0.245325
Phactr2	9.93399e-06	0.0140324	0.184	0.134	0.245399
Prkg1	9.96065e-06	0.244672	0.19	0.144	0.246058
Dennd4c	1.00043e-05	0.0119598	0.152	0.109	0.247137
Usp9x	1.00245e-05	0.0229001	0.323	0.255	0.247636
Bicc1	1.01022e-05	0.115755	0.145	0.103	0.249556
Dicer1	1.01094e-05	0.017245	0.208	0.156	0.249733
Elovl6	1.0266e-05	0.10139	0.166	0.122	0.253602
Virma	1.0352e-05	0.133952	0.144	0.103	0.255726
Pcdh17	1.03551e-05	0.114846	0.233	0.179	0.255802
Rlim	1.03791e-05	0.139989	0.099	0.066	0.256395
Pcdh7	1.03801e-05	0.209926	0.267	0.216	0.25642
Orc5	1.0415e-05	0.15565	0.104	0.071	0.257281
Nfix	1.04194e-05	0.0361515	0.225	0.17	0.257391
Ep400	1.04803e-05	0.0602247	0.195	0.146	0.258896
Pepd	1.05035e-05	0.0987956	0.076	0.047	0.259468
Senp2	1.05988e-05	0.0663001	0.15	0.108	0.261821
Ankrd13c	1.06123e-05	0.0775761	0.119	0.082	0.262155
Zkscan3	1.06911e-05	0.0367365	0.151	0.108	0.264103
Gm2164	1.07251e-05	0.0893007	0.123	0.085	0.264941
Zc3h12b	1.07275e-05	0.131012	0.144	0.103	0.265001
9430091E24Rik	1.07338e-05	0.0741009	0.025	0.009	0.265158
Strn3	1.07711e-05	0.0167541	0.45	0.363	0.266078
Nell2	1.07776e-05	0.0884692	0.088	0.057	0.26624
F3	1.08765e-05	0.125364	0.065	0.039	0.268683
Nckap1	1.08884e-05	0.0319588	0.355	0.285	0.268976
Prag1	1.10032e-05	0.0851979	0.092	0.06	0.271811
Vps41	1.10141e-05	0.0752264	0.234	0.179	0.27208
Camsap2	1.10403e-05	0.0585166	0.255	0.197	0.272728
Tnrc6a	1.10721e-05	0.0213157	0.472	0.38	0.273513
Lrp6	1.11086e-05	0.0100197	0.167	0.121	0.274415
Zfp609	1.12014e-05	0.103461	0.24	0.187	0.276707
Efcab7	1.12363e-05	0.105054	0.062	0.036	0.277569
Arhgap12	1.12978e-05	0.0893003	0.16	0.117	0.27909
Cobll1	1.13112e-05	0.0214496	0.435	0.348	0.279421
Tbc1d9b	1.13592e-05	0.121224	0.1	0.067	0.280607
Kctd8	1.13654e-05	0.193399	0.112	0.078	0.28076
Ncor1	1.13788e-05	0.0393457	0.42	0.34	0.281089
Herc4	1.14772e-05	0.00196801	0.269	0.208	0.283521
Mtss2	1.14813e-05	0.0714877	0.077	0.048	0.283622
Zfp281	1.15049e-05	0.0917907	0.084	0.053	0.284205
Gas2	1.15203e-05	0.0354312	0.11	0.075	0.284585
Cd63	1.16121e-05	-0.341575	0.04	0.067	0.286854
Slain2	1.16359e-05	0.0711934	0.102	0.068	0.287442
Golim4	1.16522e-05	0.116569	0.108	0.073	0.287844
Bcat1	1.16609e-05	-0.019577	0.222	0.166	0.28806
Ppig	1.17047e-05	0.07232	0.175	0.13	0.28914
Rnf146	1.1751e-05	0.0477567	0.075	0.046	0.290285
Timp3	1.18072e-05	0.138006	0.083	0.053	0.291673
Crot	1.19294e-05	0.0609315	0.097	0.064	0.294692
Vta1	1.19333e-05	0.0246302	0.129	0.09	0.294789
Kcnma1	1.19359e-05	0.187801	0.229	0.179	0.294853
Fam120a	1.19756e-05	0.0643536	0.169	0.125	0.295833
Hsf2	1.19847e-05	0.114757	0.062	0.036	0.296059
Tmod1	1.20305e-05	0.0894638	0.142	0.1	0.297188
Ubr3	1.20599e-05	0.034946	0.451	0.367	0.297915
Gtf2h1	1.20702e-05	0.103031	0.085	0.055	0.29817
Cald1	1.21051e-05	0.056702	0.125	0.087	0.299031
Cyld	1.22104e-05	0.0211279	0.254	0.196	0.301632
Hat1	1.22181e-05	0.0967557	0.076	0.047	0.301823
Aqr	1.22265e-05	0.0679435	0.119	0.082	0.30203
Plcb1	1.22437e-05	0.332319	0.207	0.162	0.302456
Usp25	1.22867e-05	0.0131772	0.22	0.166	0.303519
Txndc11	1.23282e-05	0.0617378	0.101	0.067	0.304544
Celf1	1.23793e-05	0.0732213	0.253	0.198	0.305805
Wdr26	1.26806e-05	0.0517091	0.242	0.186	0.31325
Ano10	1.26846e-05	0.0571643	0.074	0.045	0.313347
Pkia	1.27035e-05	0.17656	0.108	0.074	0.313816
Mphosph9	1.27116e-05	0.0743971	0.091	0.059	0.314016
Dync1i1	1.27297e-05	0.0783679	0.175	0.129	0.314463
Zhx2	1.27457e-05	0.114103	0.103	0.069	0.314856
Klhl8	1.28477e-05	0.0552066	0.046	0.025	0.317378
Ralgps2	1.29039e-05	0.0679572	0.077	0.048	0.318766
Mark1	1.29105e-05	0.127604	0.09	0.059	0.318928
Trim33	1.31287e-05	0.0573204	0.173	0.128	0.324318
Rbks	1.31883e-05	0.109721	0.072	0.045	0.325791
Casc4	1.32255e-05	0.124756	0.111	0.077	0.32671
Rbfox2	1.32962e-05	0.0727914	0.196	0.148	0.328456
Abhd18	1.33062e-05	0.117316	0.149	0.108	0.328704
Arid4a	1.34473e-05	0.112532	0.126	0.089	0.332189
Sdk1	1.34583e-05	0.120823	0.125	0.087	0.332459
Trappc9	1.34844e-05	0.051112	0.187	0.14	0.333106
Ogt	1.3614e-05	-0.00486456	0.406	0.324	0.336306
Tesk2	1.36246e-05	0.0752166	0.132	0.093	0.336568
Metap1d	1.36396e-05	0.0845375	0.185	0.137	0.336939
Gnai3	1.3648e-05	0.112679	0.092	0.06	0.337147
Dennd6a	1.36917e-05	0.0687146	0.225	0.173	0.338226
Tmem19	1.38385e-05	0.109643	0.085	0.055	0.341851
Pqlc1	1.38402e-05	0.0597827	0.014	0.003	0.341894
Cpne8	1.38657e-05	0.0743425	0.055	0.031	0.342525
Lrif1	1.39691e-05	0.0683515	0.141	0.101	0.345078
Fryl	1.39956e-05	0.0516423	0.53	0.433	0.345733
Egfem1	1.40959e-05	0.240262	0.139	0.1	0.34821
Grid1	1.41257e-05	0.214972	0.197	0.152	0.348948
1810024B03Rik	1.41709e-05	0.0908945	0.024	0.009	0.350064
Hnrnpul1	1.41726e-05	0.134382	0.086	0.056	0.350107
Fam155a	1.42712e-05	0.189804	0.239	0.187	0.352542
Rnf144a	1.43109e-05	0.0381359	0.239	0.184	0.353522
Col11a2	1.43467e-05	0.140263	0.09	0.059	0.354407
Hdac4	1.43624e-05	0.0321103	0.126	0.088	0.354794
Vgll4	1.44012e-05	0.0673201	0.168	0.123	0.355752
Birc6	1.44612e-05	-0.00629701	0.434	0.347	0.357235
Clk1	1.45175e-05	0.0390661	0.336	0.265	0.358625
Nt5dc1	1.45685e-05	0.107713	0.111	0.076	0.359885
Umad1	1.45741e-05	0.0466647	0.287	0.227	0.360024
Kif3a	1.45752e-05	0.00936084	0.196	0.146	0.360052
Pcdhgb4	1.45921e-05	0.0589107	0.015	0.004	0.360468
Atxn2	1.46467e-05	0.0510946	0.235	0.181	0.361817
Tenm1	1.47335e-05	0.269484	0.155	0.116	0.363961
Pik3cb	1.47463e-05	0.051187	0.095	0.063	0.364279
Cap2	1.48523e-05	0.0734757	0.047	0.025	0.366896
Atp11c	1.48721e-05	0.12826	0.142	0.102	0.367384
Mtmr10	1.48848e-05	0.0589263	0.152	0.11	0.3677
Cbl	1.4997e-05	0.0187556	0.173	0.127	0.37047
Hspa8	1.50372e-05	-0.394471	0.072	0.104	0.371463
B3galt1	1.51079e-05	0.0628972	0.688	0.585	0.37321
Caap1	1.51217e-05	0.0793753	0.132	0.093	0.37355
Cdo1	1.51573e-05	0.0799366	0.039	0.019	0.374431
A330076H08Rik	1.52131e-05	0.0617971	0.282	0.222	0.375809
Etfa	1.53495e-05	0.109919	0.094	0.063	0.37918
Ypel2	1.54039e-05	0.0661801	0.363	0.291	0.380523
Asic2	1.54092e-05	0.0387679	0.182	0.136	0.380653
Sema5a	1.54726e-05	0.120922	0.146	0.107	0.382219
Oma1	1.54993e-05	0.0427908	0.111	0.075	0.382878
Tmem196	1.56066e-05	0.0711047	0.107	0.073	0.385529
Fbxo28	1.56213e-05	0.0637385	0.099	0.066	0.385893
Wnk1	1.58472e-05	0.0200229	0.614	0.509	0.391472
Mcm9	1.60137e-05	0.114397	0.092	0.061	0.395587
Foxj3	1.61117e-05	0.0765934	0.116	0.08	0.398007
Rasa2	1.61228e-05	0.0761856	0.119	0.083	0.398282
Nr2c2	1.61334e-05	0.0175408	0.232	0.177	0.398543
Arhgef18	1.61767e-05	0.0826216	0.058	0.034	0.399614
Mapk4	1.63568e-05	0.11805	0.071	0.044	0.404062
1500004A13Rik	1.63907e-05	0.0337693	0.278	0.216	0.404899
Fam160a2	1.64002e-05	0.0716557	0.052	0.029	0.405134
4632427E13Rik	1.65394e-05	0.012353	0.242	0.187	0.408572
Ranbp17	1.65786e-05	0.0617382	0.18	0.135	0.40954
Emc2	1.66158e-05	0.0103502	0.144	0.103	0.410461
Mettl14	1.66845e-05	0.0704203	0.036	0.018	0.412157
Srr	1.67589e-05	0.101757	0.088	0.057	0.413994
Src	1.67669e-05	0.0781507	0.049	0.027	0.414193
Fmr1	1.68145e-05	0.0311303	0.166	0.121	0.415368
Tbl1xr1	1.68527e-05	0.0402708	0.253	0.195	0.416313
Babam2	1.69357e-05	-0.003104	0.366	0.29	0.418362
Rab10	1.6993e-05	0.029437	0.329	0.262	0.419777
Bcas1os2	1.70462e-05	0.129976	0.07	0.043	0.421093
Zbtb25	1.70593e-05	0.126189	0.062	0.037	0.421415
Pacrg	1.71843e-05	0.0551501	0.29	0.227	0.424504
Rffl	1.723e-05	0.0364221	0.325	0.257	0.425632
Csgalnact1	1.74751e-05	0.0990542	0.096	0.064	0.431687
Crppa	1.75104e-05	0.0290403	0.349	0.278	0.432559
Nova1	1.76429e-05	0.0611995	0.318	0.256	0.435834
Tab2	1.77133e-05	0.108344	0.186	0.14	0.437571
Rps6ka5	1.77939e-05	0.0552501	0.304	0.241	0.439563
Asb7	1.78561e-05	0.0623662	0.052	0.029	0.441099
Kpna1	1.79329e-05	0.0909241	0.095	0.064	0.442997
Zfp951	1.7996e-05	0.153403	0.029	0.013	0.444555
Matn2	1.8038e-05	0.14562	0.056	0.032	0.445592
Jak2	1.80803e-05	-0.0342505	0.251	0.192	0.446637
Cog3	1.80823e-05	0.0918516	0.125	0.088	0.446686
C130073E24Rik	1.81091e-05	0.141586	0.112	0.077	0.447348
Tmcc1	1.81574e-05	0.0445862	0.644	0.541	0.448543
Snx25	1.82135e-05	0.133012	0.096	0.064	0.449927
Fgf14	1.82869e-05	0.14656	0.255	0.202	0.45174
Ptar1	1.83051e-05	0.107128	0.09	0.059	0.452191
Ap2a2	1.83461e-05	0.0163407	0.122	0.085	0.453205
Mettl15	1.85242e-05	0.046461	0.177	0.131	0.457604
Dtwd2	1.85973e-05	0.100303	0.101	0.068	0.459409
Ola1	1.86335e-05	0.133104	0.117	0.082	0.460303
Ctps2	1.86439e-05	0.084141	0.057	0.033	0.46056
Lats2	1.88388e-05	0.0469755	0.064	0.038	0.465374
Pdzd8	1.88671e-05	0.0199975	0.084	0.054	0.466075
Snx2	1.89491e-05	0.0093907	0.164	0.12	0.468099
Ppp2r5c	1.92748e-05	-0.0350523	0.226	0.172	0.476146
Map3k3	1.94622e-05	0.0666686	0.159	0.118	0.480775
Lrfn5	1.94684e-05	0.123134	0.144	0.104	0.480928
Zfp644	1.95002e-05	0.00985613	0.238	0.183	0.481713
Slc8a3	1.95175e-05	0.125738	0.166	0.124	0.482141
Tsg101	1.95298e-05	0.113266	0.086	0.056	0.482445
Ercc5	1.99325e-05	0.0909985	0.083	0.053	0.492391
Syt16	1.99481e-05	0.102557	0.087	0.057	0.492779
Pwwp2a	2.00026e-05	-0.0190617	0.175	0.129	0.494125
Nrf1	2.00168e-05	0.0574678	0.193	0.146	0.494475
Nfkb1	2.00668e-05	0.00543665	0.14	0.1	0.495711
Rnf32	2.01341e-05	0.0673477	0.038	0.019	0.497374
Gm20732	2.03628e-05	0.0874432	0.161	0.118	0.503023
4933406I18Rik	2.04105e-05	0.0672634	0.061	0.036	0.504201
Wwc2	2.04255e-05	0.108007	0.094	0.062	0.504571
Cdh11	2.04536e-05	0.0883765	0.138	0.099	0.505265
Zfp846	2.0597e-05	0.106938	0.067	0.041	0.508808
Ap4s1	2.06234e-05	0.0390295	0.092	0.06	0.509461
Strbp	2.06699e-05	0.0797	0.248	0.194	0.51061
Hcfc2	2.07745e-05	0.102734	0.078	0.05	0.513193
1110032A03Rik	2.08066e-05	0.0506316	0.025	0.01	0.513986
Asxl2	2.08321e-05	0.0199974	0.319	0.253	0.514615
Nipbl	2.09283e-05	0.0114536	0.518	0.422	0.516992
Vezt	2.10883e-05	0.0858296	0.201	0.154	0.520945
Ube2e2	2.15476e-05	0.0737558	0.692	0.594	0.53229
Rasa1	2.16331e-05	0.025786	0.211	0.16	0.534401
Top2b	2.16517e-05	0.000539508	0.256	0.198	0.534863
Tbc1d4	2.16611e-05	0.117252	0.051	0.029	0.535095
Sh3kbp1	2.17065e-05	0.00691819	0.3	0.235	0.536215
Per3	2.17738e-05	0.113191	0.061	0.037	0.537878
Abcg2	2.18544e-05	0.0834661	0.057	0.033	0.539869
Phactr3	2.20455e-05	0.0162886	0.495	0.4	0.544591
Ybx3	2.22856e-05	0.0850329	0.057	0.033	0.550521
Epb41l4a	2.23606e-05	-0.0247485	0.087	0.056	0.552374
B4galt6	2.2467e-05	0.0884936	0.094	0.063	0.555002
Nin	2.26183e-05	0.096877	0.067	0.041	0.55874
Maf	2.26202e-05	0.110667	0.028	0.012	0.558786
Map3k7	2.26207e-05	0.0486517	0.157	0.115	0.5588
Rapgef4	2.26686e-05	0.192061	0.128	0.093	0.559982
Clint1	2.27036e-05	0.0765731	0.108	0.074	0.560848
Eif3j1	2.28051e-05	0.0651259	0.076	0.048	0.563354
Fbxw7	2.28408e-05	0.0719023	0.13	0.093	0.564236
Tmem161b	2.29265e-05	0.0463086	0.154	0.112	0.566354
Mir99ahg	2.29802e-05	0.0504064	0.589	0.492	0.567679
Sclt1	2.30066e-05	0.0243603	0.183	0.137	0.568331
Gucy1a1	2.30766e-05	0.0964724	0.024	0.009	0.570062
Kcnip1	2.31241e-05	0.177358	0.132	0.095	0.571234
Mapk9	2.31611e-05	0.11931	0.121	0.085	0.572149
Pclo	2.31665e-05	0.0315387	0.316	0.252	0.572281
Ubn1	2.32929e-05	0.0864973	0.14	0.101	0.575404
Qser1	2.34127e-05	0.0587462	0.081	0.052	0.578364
Vrk2	2.36492e-05	0.0883727	0.054	0.031	0.584205
Afdn	2.37008e-05	0.0625519	0.216	0.166	0.585481
Ssh1	2.38497e-05	0.0523661	0.043	0.023	0.589159
Aldh1l1	2.39972e-05	0.0515954	0.038	0.019	0.592802
Zc3h13	2.40377e-05	0.0635722	0.142	0.102	0.593804
Nr3c1	2.40399e-05	0.0958346	0.251	0.197	0.593857
Ppp1r13b	2.40781e-05	0.037565	0.328	0.261	0.594801
Ext1	2.408e-05	0.0178139	0.464	0.378	0.594848
Cstf3	2.42074e-05	0.0701735	0.225	0.173	0.597996
Dnah7b	2.43169e-05	0.0674278	0.064	0.039	0.6007
Nfib	2.43213e-05	0.0149006	0.437	0.355	0.600809
Pitpnc1	2.44422e-05	0.103214	0.102	0.069	0.603796
Actn4	2.49512e-05	0.0221172	0.255	0.198	0.616369
Map2k1	2.49713e-05	0.0107428	0.105	0.072	0.616865
Ankrd44	2.50139e-05	0.0652401	0.234	0.18	0.617918
Plekha8	2.51289e-05	0.0351871	0.042	0.022	0.620759
Pofut1	2.51873e-05	0.0624714	0.052	0.03	0.622202
Trio	2.52162e-05	0.302666	0.184	0.144	0.622916
Fam120b	2.52246e-05	0.0881215	0.109	0.075	0.623124
Rims2	2.54331e-05	0.1687	0.27	0.218	0.628275
Poldip3	2.54339e-05	0.0949317	0.054	0.031	0.628294
Galnt17	2.55443e-05	0.0518903	0.146	0.105	0.631021
Per2	2.57572e-05	0.0595684	0.061	0.037	0.636279
Disc1	2.57989e-05	0.143384	0.078	0.05	0.63731
Gm13052	2.58374e-05	0.148616	0.102	0.07	0.638261
Akap10	2.59602e-05	0.0462341	0.167	0.124	0.641296
Tjp1	2.5984e-05	0.0272572	0.428	0.346	0.641883
Akap12	2.5988e-05	0.102305	0.031	0.014	0.641982
Fgf1	2.60824e-05	0.0916975	0.073	0.046	0.644314
Peak1	2.62088e-05	0.0130739	0.172	0.127	0.647435
Zfhx4	2.63087e-05	0.0437718	0.294	0.234	0.649904
Ino80	2.64366e-05	0.0621253	0.182	0.137	0.653062
Uty	2.64853e-05	-0.0195953	0.397	0.316	0.654267
BC005537	2.67301e-05	0.0731909	0.154	0.113	0.660315
Cntln	2.67725e-05	0.117622	0.188	0.143	0.661361
2610316D01Rik	2.70776e-05	0.143122	0.119	0.084	0.668898
Mnat1	2.72291e-05	0.0111556	0.228	0.174	0.67264
Tug1	2.74116e-05	0.133663	0.09	0.06	0.677149
Atxn1	2.74929e-05	0.0207028	0.26	0.203	0.679156
Adat1	2.75398e-05	0.0740845	0.034	0.016	0.680315
Smad5	2.80193e-05	0.129118	0.067	0.041	0.69216
Ctdspl	2.8108e-05	0.0195397	0.233	0.18	0.694353
Rhobtb3	2.82982e-05	0.094773	0.144	0.105	0.699051
Nedd4	2.84305e-05	0.0482851	0.319	0.255	0.702318
Golga4	2.84672e-05	0.0313288	0.147	0.107	0.703226
Lrp1b	2.84762e-05	0.0652056	0.98	0.971	0.703449
Scaf8	2.85023e-05	0.0319973	0.283	0.224	0.704092
Eri3	2.86604e-05	0.0739052	0.191	0.146	0.707999
Grm5	2.87263e-05	0.224715	0.192	0.149	0.709627
Hdgfl2	2.87616e-05	0.0763778	0.114	0.079	0.710498
Maml3	2.87901e-05	0.0437686	0.187	0.141	0.711201
Ddhd1	2.88023e-05	0.0242879	0.226	0.174	0.711503
Cdh2	2.88844e-05	-0.00105344	0.294	0.23	0.713532
Wdfy3	2.88867e-05	0.00283103	0.382	0.306	0.713587
Dnm3	2.89562e-05	0.0608375	0.884	0.795	0.715305
Ptpn13	2.90253e-05	0.191416	0.055	0.032	0.717011
Smap1	2.91322e-05	0.0718956	0.157	0.116	0.719653
Pcif1	2.92555e-05	0.103299	0.064	0.039	0.722699
Ttc3	2.9621e-05	0.00571689	0.283	0.221	0.731728
Fry	2.96692e-05	0.127144	0.348	0.289	0.732917
Wapl	2.97581e-05	0.0389913	0.226	0.175	0.735115
Zdhhc1	2.9853e-05	0.0743686	0.056	0.032	0.73746
Gm47591	2.99043e-05	0.0886827	0.048	0.027	0.738725
4930522L14Rik	2.99094e-05	0.0828828	0.042	0.022	0.738852
Mipep	3.01446e-05	0.0656726	0.045	0.025	0.744661
Alg13	3.01517e-05	0.0482629	0.057	0.033	0.744836
Rlf	3.02288e-05	-0.0546216	0.16	0.117	0.746742
Erc2	3.02805e-05	0.134287	0.151	0.112	0.74802
Atg4c	3.03078e-05	-0.00130298	0.299	0.234	0.748694
Fbxl5	3.05154e-05	0.00342122	0.338	0.269	0.753821
Zfp1	3.05767e-05	0.116376	0.061	0.037	0.755337
Gjb1	3.0671e-05	-0.28098	0.026	0.047	0.757667
Rnf169	3.09055e-05	0.0332173	0.168	0.125	0.76346
Bnip2	3.11075e-05	0.0788588	0.069	0.043	0.768449
Chd7	3.12015e-05	0.0172146	0.426	0.342	0.770771
Pcgf5	3.1568e-05	0.0885648	0.076	0.049	0.779825
Klhl15	3.18325e-05	0.116884	0.092	0.062	0.786359
Pold3	3.18806e-05	0.0375218	0.067	0.041	0.787547
1110051M20Rik	3.21926e-05	0.0213122	0.196	0.147	0.795253
Lrrc49	3.22137e-05	0.0747603	0.15	0.111	0.795774
Pdgfra	3.22676e-05	0.0151409	0.132	0.094	0.797106
Cd9	3.24315e-05	-0.50467	0.13	0.164	0.801155
Synrg	3.25003e-05	0.0910017	0.144	0.105	0.802854
Vps13c	3.28301e-05	0.0171937	0.193	0.146	0.811002
Rc3h2	3.31212e-05	0.0753714	0.227	0.178	0.818193
Dlgap4	3.315e-05	0.0689776	0.073	0.046	0.818903
Zfp560	3.36046e-05	0.074516	0.054	0.031	0.830134
Brap	3.36059e-05	0.0554792	0.061	0.036	0.830167
Wdpcp	3.36412e-05	0.0280175	0.21	0.16	0.831039
Fbn1	3.37149e-05	0.120429	0.067	0.041	0.832859
Slx4ip	3.38122e-05	0.0344869	0.12	0.084	0.835262
A630089N07Rik	3.38249e-05	0.114331	0.052	0.03	0.835577
Chd1	3.38939e-05	0.0665143	0.116	0.082	0.837281
Acan	3.39775e-05	0.0380032	0.019	0.007	0.839347
Shisa6	3.4039e-05	0.0862104	0.074	0.047	0.840865
Tasor	3.4205e-05	0.0183379	0.477	0.389	0.844965
Chd2	3.42393e-05	-0.0116086	0.319	0.251	0.845814
Ryr3	3.45311e-05	0.113267	0.111	0.077	0.853021
Usp39	3.4812e-05	0.0363297	0.023	0.009	0.859961
Gm48371	3.50388e-05	0.0824238	0.092	0.061	0.865565
Cachd1	3.52605e-05	0.10554	0.073	0.047	0.871041
AY036118	3.54475e-05	-0.461203	0.274	0.3	0.87566
Glcci1	3.54595e-05	0.0399858	0.214	0.164	0.875955
Slf1	3.54621e-05	0.125976	0.171	0.129	0.876019
Taf3	3.55383e-05	0.0223763	0.146	0.105	0.877903
Fau	3.56576e-05	-0.330284	0.028	0.05	0.880851
Rrm2b	3.56706e-05	0.0461653	0.06	0.036	0.881171
Pspc1	3.59713e-05	-0.0313997	0.243	0.189	0.888599
Nfia	3.61334e-05	0.0364116	0.704	0.601	0.892603
Arhgef11	3.62525e-05	0.126444	0.194	0.15	0.895546
Zkscan6	3.62866e-05	0.0825776	0.02	0.007	0.896389
Ccnh	3.63473e-05	0.0748265	0.111	0.077	0.897889
Agfg2	3.6408e-05	0.0858488	0.07	0.044	0.899387
Pitpnm2	3.65918e-05	0.0674371	0.065	0.04	0.903928
Slc25a12	3.66991e-05	0.0980089	0.213	0.166	0.906579
Ubn2	3.67019e-05	0.0217856	0.387	0.313	0.906648
Supt6	3.68245e-05	-0.0160663	0.118	0.082	0.909675
Alkbh5	3.69874e-05	0.0542949	0.043	0.023	0.913699
Zzef1	3.71164e-05	0.0107792	0.244	0.189	0.916887
Cacnb4	3.7309e-05	0.106281	0.313	0.253	0.921644
Cask	3.73573e-05	0.0663468	0.268	0.215	0.922837
Glce	3.75522e-05	0.0694059	0.057	0.034	0.927653
Sema5b	3.75647e-05	0.122251	0.079	0.052	0.927962
Angel2	3.75766e-05	0.0790117	0.073	0.046	0.928254
Upf3b	3.75913e-05	0.0951305	0.114	0.08	0.928618
Arfgef1	3.76066e-05	0.0448709	0.267	0.212	0.928996
Zdhhc17	3.76812e-05	0.00942876	0.237	0.184	0.930838
Prkd3	3.77209e-05	0.000127231	0.211	0.161	0.931819
Fbn2	3.77922e-05	0.071282	0.1	0.068	0.933581
Sox8	3.78898e-05	0.0799179	0.094	0.064	0.935992
Tmem132e	3.79089e-05	0.0658214	0.022	0.009	0.936464
Uggt2	3.80271e-05	0.118177	0.126	0.091	0.939382
Phc3	3.83617e-05	-0.0253347	0.263	0.204	0.947648
Ccnjl	3.87206e-05	0.0947506	0.08	0.052	0.956515
Mxi1	3.95397e-05	-0.0365784	0.156	0.114	0.976748
Ago3	3.97566e-05	0.0272231	0.327	0.261	0.982106
Emsy	4.03829e-05	0.0515621	0.172	0.129	0.99758
Rngtt	4.04977e-05	0.031274	0.258	0.203	1
Mpv17l	4.05798e-05	0.0364108	0.079	0.051	1
Hnrnpl	4.06485e-05	0.0195574	0.145	0.106	1
Smarcal1	4.09467e-05	0.0770292	0.088	0.058	1
Bcor	4.13688e-05	0.0694261	0.034	0.017	1
Srsf3	4.18019e-05	0.0672287	0.134	0.097	1
Gm48742	4.188e-05	0.0618645	0.05	0.028	1
Elmsan1	4.19433e-05	0.095593	0.22	0.17	1
Ccdc59	4.21162e-05	0.0579226	0.055	0.032	1
Lnpk	4.21613e-05	0.0326265	0.161	0.12	1
Mob3b	4.21675e-05	0.0682386	0.092	0.061	1
Zfyve9	4.24106e-05	0.0851138	0.226	0.177	1
Mrtfa	4.24125e-05	0.0424206	0.129	0.093	1
Pstpip2	4.25027e-05	-0.00189691	0.446	0.364	1
Adamts20	4.25903e-05	0.0549838	0.131	0.094	1
Lsm14a	4.27035e-05	0.0358012	0.123	0.087	1
Cnot6l	4.27558e-05	0.0737204	0.158	0.118	1
Macf1	4.33835e-05	0.0357491	0.524	0.436	1
Lipa	4.39085e-05	0.0388499	0.112	0.078	1
Paip1	4.4102e-05	0.110164	0.073	0.047	1
Bcl6	4.41464e-05	0.0539465	0.053	0.031	1
Mon2	4.44795e-05	-0.0159488	0.241	0.187	1
Unk	4.46485e-05	0.0212737	0.14	0.101	1
Epas1	4.46623e-05	0.0712586	0.064	0.04	1
Rubcn	4.51125e-05	0.0508081	0.119	0.084	1
Gm2824	4.51752e-05	0.0861031	0.049	0.028	1
Zfp423	4.52814e-05	0.0801626	0.068	0.043	1
Prickle1	4.53039e-05	0.0325705	0.23	0.179	1
Ntrk3	4.59663e-05	0.145591	0.171	0.13	1
Tmcc3	4.61248e-05	-0.0316872	0.528	0.426	1
Zbtb20	4.6386e-05	0.0737376	0.918	0.849	1
Mtrex	4.67921e-05	0.0216199	0.121	0.086	1
Rgcc	4.70716e-05	0.0877704	0.048	0.027	1
Cacng4	4.71065e-05	0.183654	0.113	0.08	1
Pias2	4.71533e-05	0.0629816	0.249	0.198	1
Ell2	4.71813e-05	-0.00741505	0.23	0.177	1
Wdr37	4.75634e-05	-0.00197543	0.172	0.129	1
Tasor2	4.76917e-05	0.089468	0.161	0.12	1
Pknox1	4.77068e-05	0.125697	0.058	0.035	1
Papola	4.80126e-05	0.0455274	0.255	0.201	1
Micu1	4.82284e-05	0.055045	0.137	0.099	1
Reps1	4.83742e-05	0.000800219	0.167	0.124	1
Rbfox1	4.84869e-05	0.20367	0.232	0.188	1
Gm20646	4.85093e-05	0.0946818	0.049	0.028	1
Tfcp2	4.85522e-05	0.0671966	0.101	0.07	1
Plaa	4.85994e-05	0.0772589	0.083	0.055	1
Stx16	4.87761e-05	0.0937727	0.173	0.131	1
Nfyc	4.90512e-05	0.0800527	0.153	0.114	1
Zfp961	4.96265e-05	0.0461373	0.078	0.05	1
Zfp652	4.96724e-05	0.0323149	0.117	0.082	1
Tex9	4.97948e-05	0.0516835	0.039	0.021	1
Bmp2k	5.00233e-05	0.0336083	0.226	0.174	1
Clasrp	5.00253e-05	0.0107183	0.18	0.136	1
Zfp518a	5.06527e-05	0.0549944	0.066	0.041	1
Rhog	5.07798e-05	-0.324809	0.042	0.066	1
Srp72	5.08823e-05	0.0823804	0.079	0.051	1
Lyst	5.14303e-05	0.0267808	0.166	0.124	1
Chordc1	5.15903e-05	0.0787752	0.113	0.08	1
Shisa7	5.18043e-05	0.0468039	0.039	0.02	1
Ythdc1	5.20363e-05	0.0529788	0.218	0.168	1
Zfp945	5.20472e-05	0.0856712	0.063	0.039	1
Hipk1	5.23395e-05	-0.00556098	0.216	0.166	1
Gm49797	5.26118e-05	0.0730506	0.148	0.11	1
Prrx1	5.26604e-05	0.0897462	0.033	0.016	1
Lrrfip2	5.27135e-05	0.0630688	0.225	0.177	1
Casp8ap2	5.28019e-05	0.0269242	0.073	0.046	1
Lgr4	5.29233e-05	0.0538884	0.114	0.08	1
Tbc1d19	5.30619e-05	0.036039	0.148	0.109	1
Osbpl11	5.31846e-05	0.112446	0.088	0.06	1
Ptpa	5.32746e-05	0.0668275	0.067	0.042	1
Usp40	5.40668e-05	0.104758	0.133	0.098	1
Klhl7	5.46908e-05	0.0616378	0.164	0.123	1
Brf1	5.47679e-05	0.0567884	0.097	0.066	1
Taok1	5.5166e-05	0.0182558	0.254	0.199	1
Ralgps1	5.57817e-05	0.0105643	0.388	0.315	1
Zfp605	5.5848e-05	0.0767694	0.04	0.021	1
Abca2	5.63732e-05	-0.414593	0.385	0.4	1
Cox16	5.67448e-05	0.0326893	0.348	0.28	1
Arrb1	5.70335e-05	0.0470495	0.052	0.031	1
Phactr4	5.70923e-05	8.50945e-05	0.291	0.229	1
Kcnh5	5.73093e-05	0.113847	0.112	0.08	1
Grtp1	5.74703e-05	0.0476363	0.016	0.005	1
Slc12a6	5.75199e-05	-0.0146384	0.255	0.199	1
Memo1	5.7637e-05	0.0222615	0.152	0.113	1
A330049N07Rik	5.77444e-05	0.0666718	0.365	0.296	1
Heatr6	5.82364e-05	0.103763	0.07	0.045	1
Ifnar1	5.82741e-05	0.061225	0.044	0.024	1
R3hcc1l	5.84321e-05	0.0519185	0.142	0.104	1
Gorasp2	5.8536e-05	0.0783974	0.08	0.053	1
Zfp318	5.85631e-05	0.0642018	0.08	0.053	1
Hif1a	5.88118e-05	0.0847317	0.111	0.078	1
Vav2	5.88337e-05	0.0853133	0.07	0.045	1
Ecpas	5.90481e-05	0.00642822	0.344	0.277	1
Acsl4	5.91955e-05	0.0280757	0.081	0.053	1
Sptan1	5.93044e-05	0.0508176	0.219	0.171	1
Sec63	5.97143e-05	0.0587481	0.158	0.118	1
Mitf	5.97981e-05	0.0824505	0.274	0.219	1
Sec23a	5.98576e-05	0.0798521	0.084	0.056	1
Galnt13	6.01458e-05	0.215395	0.184	0.144	1
Kat6a	6.01468e-05	0.0399321	0.247	0.195	1
Rprd1a	6.02343e-05	0.0257964	0.18	0.136	1
Aco1	6.05042e-05	0.0792628	0.056	0.034	1
Gria2	6.06721e-05	0.15722	0.264	0.213	1
Slc39a9	6.1093e-05	0.100461	0.068	0.043	1
Ptbp3	6.11821e-05	0.0115029	0.125	0.09	1
Pros1	6.11958e-05	0.0872411	0.038	0.02	1
Atp6v0c	6.12307e-05	-0.369154	0.094	0.126	1
Fbxl20	6.15138e-05	0.0902612	0.144	0.107	1
Rgs7	6.15689e-05	0.127402	0.153	0.115	1
Lonp2	6.16096e-05	0.0575503	0.248	0.197	1
Ift80	6.18366e-05	0.0623399	0.086	0.058	1
Npat	6.19665e-05	0.011748	0.228	0.175	1
Tubgcp3	6.20178e-05	0.063174	0.065	0.041	1
Map3k5	6.20189e-05	0.0508597	0.097	0.067	1
Taf4b	6.20943e-05	0.0694379	0.023	0.01	1
Slc2a3	6.25931e-05	0.0870361	0.055	0.033	1
Klf7	6.26318e-05	-0.0176789	0.367	0.295	1
Ino80dos	6.27147e-05	0.0930111	0.113	0.08	1
Sh3rf1	6.27885e-05	0.081854	0.225	0.177	1
Cyfip1	6.29848e-05	0.0995233	0.144	0.107	1
Dusp10	6.33162e-05	0.0850736	0.154	0.114	1
Cpeb2	6.3556e-05	0.0195433	0.463	0.381	1
Sgce	6.35599e-05	0.036725	0.209	0.163	1
Lrrc56	6.37147e-05	0.0505236	0.015	0.005	1
Crebbp	6.38622e-05	0.0116889	0.349	0.282	1
Wasf2	6.39539e-05	0.0557284	0.125	0.09	1
Sf1	6.4017e-05	0.0665774	0.165	0.123	1
Prdm10	6.40242e-05	0.0707099	0.073	0.047	1
Mast3	6.42003e-05	-0.295428	0.546	0.543	1
Tet1	6.42757e-05	0.0395634	0.089	0.06	1
Zfp963	6.43706e-05	0.0545016	0.031	0.015	1
Zfp24	6.49333e-05	0.0640008	0.053	0.031	1
Akap6	6.49423e-05	0.0513764	0.551	0.459	1
Sh3glb2	6.50967e-05	0.0330025	0.046	0.026	1
Lurap1	6.51812e-05	0.0567185	0.011	0.003	1
Vps13a	6.52305e-05	0.0453938	0.165	0.124	1
Map3k9	6.52452e-05	0.0487899	0.017	0.006	1
Dclk1	6.52881e-05	-0.013571	0.182	0.137	1
2610037D02Rik	6.56288e-05	0.0770128	0.084	0.056	1
Ptpn9	6.61039e-05	0.0762106	0.106	0.074	1
Lancl1	6.62466e-05	0.0376442	0.104	0.072	1
Xrn2	6.63103e-05	-0.00878257	0.192	0.146	1
Rap1a	6.63146e-05	0.0034627	0.248	0.194	1
Pip4p2	6.65406e-05	0.0301564	0.081	0.054	1
Ascc3	6.68358e-05	0.0056351	0.283	0.226	1
Stk32a	6.70081e-05	0.122883	0.092	0.063	1
Mbtps2	6.75935e-05	0.0815016	0.083	0.055	1
Nr2c1	6.75944e-05	0.0495164	0.094	0.064	1
Syn2	6.76751e-05	0.0764486	0.125	0.09	1
Cd101	6.77085e-05	0.0401415	0.014	0.004	1
Ephb1	6.77436e-05	0.0475664	0.353	0.287	1
2010-09-01	6.78433e-05	0.0989286	0.051	0.03	1
Myef2	6.79926e-05	0.0740076	0.226	0.178	1
Epb41l4b	6.80661e-05	0.0721238	0.152	0.114	1
Tafa2	6.85601e-05	0.237064	0.133	0.098	1
Slk	6.85624e-05	-0.0069938	0.261	0.204	1
Ampd3	6.87671e-05	0.142054	0.073	0.048	1
Ccdc82	6.91226e-05	0.0750356	0.106	0.074	1
Rbbp8	6.95702e-05	0.092873	0.029	0.014	1
Exoc6	6.97794e-05	0.0908523	0.119	0.086	1
T2	6.98345e-05	0.121739	0.088	0.059	1
Casd1	6.99781e-05	0.0816013	0.12	0.086	1
Luc7l3	7.01783e-05	0.0134764	0.269	0.215	1
Sybu	7.06828e-05	0.112817	0.155	0.117	1
Sec61a2	7.0756e-05	0.0313143	0.18	0.137	1
Galnt3	7.10626e-05	0.0856115	0.04	0.021	1
Zfp36l1	7.11298e-05	0.0516973	0.032	0.016	1
Tmem164	7.14973e-05	0.127444	0.053	0.032	1
Supt16	7.25056e-05	0.0787498	0.109	0.077	1
2700049A03Rik	7.25073e-05	0.10923	0.093	0.064	1
Gosr1	7.34436e-05	0.115785	0.084	0.056	1
Ddb2	7.37908e-05	0.0644174	0.075	0.049	1
Ddhd2	7.38002e-05	0.0689663	0.144	0.106	1
Itprid2	7.40454e-05	0.0340076	0.26	0.205	1
Gtf2a1	7.42683e-05	0.0481853	0.142	0.104	1
Stam	7.45487e-05	0.0480547	0.125	0.09	1
Arpc2	7.46622e-05	0.0714227	0.065	0.041	1
Klhl32	7.48148e-05	0.108626	0.104	0.074	1
Ak3	7.55435e-05	0.0773924	0.166	0.125	1
Senp6	7.55511e-05	0.0703691	0.29	0.234	1
Epb41l3	7.56153e-05	0.00331486	0.399	0.324	1
Eogt	7.58277e-05	0.0601187	0.04	0.021	1
Nxpe3	7.58934e-05	0.0548267	0.143	0.105	1
Srsf10	7.62683e-05	0.0978439	0.104	0.074	1
Slc1a2	7.64326e-05	0.174864	0.136	0.1	1
Bcl2l1	7.64943e-05	0.0321507	0.484	0.403	1
Ing3	7.67524e-05	0.0411982	0.058	0.035	1
Arhgef7	7.72111e-05	0.0817479	0.069	0.045	1
Nup155	7.75396e-05	0.0771264	0.063	0.039	1
Akt3	7.78269e-05	0.0108094	0.406	0.333	1
Ascc2	7.81326e-05	0.0501992	0.063	0.039	1
Nek9	7.86588e-05	0.0780984	0.134	0.099	1
Rmdn1	7.90613e-05	0.0913009	0.167	0.127	1
Trak1	7.92871e-05	0.107871	0.059	0.036	1
Rpl18	7.95257e-05	-0.303448	0.028	0.048	1
Sfswap	8.00192e-05	-0.0279221	0.18	0.136	1
Kcnb1	8.01483e-05	0.0562924	0.037	0.019	1
Kansl1l	8.04355e-05	0.0506269	0.256	0.204	1
Myo16	8.06008e-05	0.115362	0.076	0.05	1
Ttf1	8.08924e-05	0.0697474	0.046	0.027	1
Larp4b	8.10042e-05	0.00700018	0.207	0.161	1
Hint3	8.14199e-05	0.0716691	0.046	0.027	1
Kdm5d	8.15159e-05	0.00594425	0.151	0.113	1
Fcho2	8.16565e-05	-0.0314184	0.266	0.21	1
Lims1	8.18962e-05	0.00644923	0.203	0.157	1
Tdrd7	8.1915e-05	0.0595329	0.075	0.048	1
Pura	8.19204e-05	0.0375625	0.167	0.126	1
Gtf2h2	8.19279e-05	0.0318467	0.064	0.04	1
Zfp777	8.27949e-05	0.0773607	0.042	0.023	1
Rasa3	8.377e-05	0.0102834	0.164	0.123	1
Rnf144b	8.38724e-05	0.0765242	0.033	0.017	1
Anapc10	8.47303e-05	0.064975	0.129	0.094	1
Klhl4	8.4971e-05	0.0282004	0.243	0.192	1
Uso1	8.55301e-05	0.0510465	0.129	0.095	1
Gga3	8.55329e-05	0.0703738	0.071	0.046	1
Enpp2	8.55335e-05	-0.264423	0.701	0.672	1
Pum1	8.56863e-05	0.0204106	0.257	0.202	1
Frs2	8.6153e-05	0.0562858	0.147	0.11	1
Nmd3	8.63901e-05	0.0465562	0.068	0.043	1
Snx21	8.65426e-05	0.0436124	0.023	0.009	1
Supt20	8.70591e-05	-0.0254127	0.165	0.123	1
E2f5	8.71389e-05	0.0722019	0.037	0.02	1
3110009E18Rik	8.76685e-05	0.0499256	0.021	0.008	1
Cnst	8.8121e-05	0.0484236	0.054	0.033	1
Glrb	8.91271e-05	-0.0274793	0.292	0.23	1
Lbh	8.9306e-05	0.0729629	0.042	0.023	1
Slmap	8.95294e-05	-0.0191017	0.228	0.176	1
Gtpbp4	8.96306e-05	0.126395	0.05	0.029	1
Akap11	9.02095e-05	0.0321839	0.213	0.165	1
Ercc6l2	9.02753e-05	0.0393161	0.181	0.138	1
Cyb5r4	9.07503e-05	0.0929905	0.075	0.05	1
Sf3b3	9.07656e-05	0.0926006	0.092	0.064	1
Erbb4	9.08759e-05	0.0764883	0.91	0.855	1
Otulin	9.17742e-05	0.103138	0.065	0.042	1
Prim2	9.21097e-05	0.0947573	0.071	0.046	1
Epha5	9.21335e-05	0.12656	0.144	0.107	1
Gtf2f2	9.21638e-05	0.0527337	0.131	0.096	1
Lrrc7	9.21878e-05	0.152785	0.169	0.131	1
Pbrm1	9.23315e-05	0.060859	0.32	0.258	1
Fam192a	9.23349e-05	0.0931363	0.043	0.024	1
Dusp22	9.23835e-05	0.0412432	0.042	0.023	1
Gab3	9.23984e-05	0.117999	0.053	0.032	1
Ttc19	9.24035e-05	0.0965104	0.091	0.063	1
Lin52	9.25699e-05	0.0885743	0.213	0.168	1
Atr	9.28231e-05	0.0547884	0.154	0.115	1
Rnf111	9.28754e-05	0.0482146	0.144	0.108	1
Cavin4	9.31063e-05	0.0315713	0.083	0.055	1
Pja2	9.32181e-05	0.0405283	0.209	0.162	1
Apbb1ip	9.34716e-05	0.0969652	0.052	0.031	1
Gm11149	9.36092e-05	0.0335587	0.102	0.071	1
Gm36855	9.36174e-05	0.100986	0.079	0.052	1
Lmtk2	9.3664e-05	0.0940798	0.096	0.067	1
Pcyt1b	9.44944e-05	0.0269709	0.156	0.116	1
Naa40	9.46541e-05	0.0356389	0.064	0.04	1
Oaz2	9.4853e-05	0.035284	0.033	0.017	1
Pls3	9.50331e-05	0.148094	0.116	0.083	1
Fut10	9.5162e-05	0.064522	0.038	0.02	1
Asph	9.51785e-05	0.023892	0.082	0.055	1
Tuba1a	9.54543e-05	-0.382418	0.09	0.12	1
Grm3	9.654e-05	0.12939	0.678	0.619	1
Map4k5	9.65767e-05	-0.0194099	0.357	0.286	1
Gca	9.70911e-05	0.0810606	0.08	0.053	1
Nebl	9.74863e-05	0.12898	0.151	0.114	1
Btbd8	9.75072e-05	0.0751085	0.188	0.145	1
Nrip1	9.75471e-05	0.0750429	0.114	0.081	1
Tmem87b	9.76362e-05	0.0119386	0.125	0.091	1
Retreg1	9.77778e-05	-0.0132521	0.247	0.194	1
Gpm6b	9.81574e-05	-0.259837	0.728	0.701	1
Pskh1	9.81651e-05	0.091135	0.059	0.037	1
Gfpt1	9.9124e-05	0.100501	0.075	0.05	1
Kcnk10	9.93633e-05	0.104349	0.059	0.037	1
Trappc12	9.98803e-05	0.0887033	0.074	0.049	1
Adar	9.99132e-05	0.102878	0.099	0.069	1
Gm35188	9.9998e-05	0.0584472	0.082	0.055	1
Xpnpep1	0.000100031	0.128059	0.069	0.045	1
Arhgap17	0.000100154	0.0487714	0.134	0.099	1
Snx10	0.0001002	0.0632263	0.044	0.025	1
Fam49a	0.000100212	0.0473995	0.06	0.037	1
Map7d2	0.000100717	0.0260287	0.418	0.342	1
Eml6	0.000100836	-0.0451363	0.334	0.268	1
Vps53	0.00010149	0.0358315	0.082	0.055	1
Prdm11	0.000101747	0.0449886	0.026	0.012	1
Erich3	0.000101975	0.0894101	0.047	0.027	1
Rab8b	0.000102252	0.0432105	0.137	0.1	1
Sumo1	0.000102271	0.0344728	0.111	0.079	1
Gm5165	0.000102901	0.0320228	0.043	0.024	1
Tenm3	0.000103834	0.10941	0.118	0.086	1
BC052040	0.000103935	0.0186688	0.168	0.127	1
Zfp568	0.000103975	0.0136704	0.028	0.013	1
Ambra1	0.000104378	0.0385787	0.387	0.315	1
Reep5	0.000104946	-0.42868	0.141	0.172	1
Ube4a	0.000105594	0.00663684	0.148	0.109	1
Npepps	0.000106072	-0.0233709	0.396	0.32	1
Smc5	0.00010624	-0.0182502	0.184	0.14	1
Ano6	0.000107904	0.107932	0.048	0.028	1
Scg2	0.000108409	-0.137239	0.022	0.04	1
Ccar1	0.000108906	0.0228722	0.221	0.174	1
Gm26944	0.000109087	0.0550192	0.085	0.058	1
Mecp2	0.000109218	-0.00219453	0.344	0.278	1
Glud1	0.000109343	0.0711737	0.12	0.087	1
Zfp91	0.000110032	0.0680265	0.12	0.087	1
Psip1	0.000110594	0.0590804	0.113	0.082	1
Nemf	0.000111361	0.00609026	0.14	0.103	1
Dyrk1a	0.000111417	0.00557256	0.298	0.238	1
Trpm3	0.000111632	-0.00844418	0.156	0.118	1
Fam189a1	0.000111979	0.103941	0.091	0.063	1
Cep120	0.000112029	0.0183365	0.132	0.097	1
Atg10	0.00011299	0.0531057	0.176	0.135	1
Zfp871	0.000113163	0.0579807	0.135	0.1	1
Sfi1	0.000113508	0.0470942	0.078	0.052	1
Schip1	0.000114173	-0.0133585	0.318	0.257	1
Rims1	0.000114292	0.228252	0.189	0.149	1
Rad17	0.000114706	0.0794192	0.075	0.05	1
Entpd1	0.000114775	0.091154	0.042	0.023	1
Zfp800	0.000114993	0.0702725	0.099	0.069	1
Tle1	0.000115007	0.0978814	0.111	0.08	1
Mterf3	0.000115185	-0.00688378	0.088	0.059	1
Cox4i1	0.000115791	-0.328711	0.048	0.073	1
Copa	0.000115938	0.0142218	0.161	0.121	1
Metap2	0.000116437	0.0450421	0.087	0.059	1
Nup98	0.000117348	0.00443678	0.248	0.198	1
Pcgf3	0.000118012	0.0995349	0.066	0.042	1
Terf2	0.000118139	0.0740623	0.064	0.041	1
Mtm1	0.000118248	0.0206315	0.16	0.12	1
Ccdc6	0.000118467	0.0832253	0.051	0.03	1
Mcl1	0.000118613	0.0986251	0.038	0.02	1
Zfp729a	0.000118671	0.0757465	0.046	0.027	1
Rbm39	0.000118695	0.0278582	0.634	0.529	1
Slc4a7	0.000118711	0.103132	0.088	0.06	1
Purg	0.000118934	0.0436315	0.182	0.14	1
Cdc37l1	0.000119888	0.0627275	0.763	0.681	1
Yipf1	0.000120278	0.103975	0.081	0.055	1
Pms1	0.000120354	0.0413937	0.117	0.083	1
Mobp	0.000120983	-0.16661	0.753	0.761	1
Sirt1	0.000120993	0.0597359	0.074	0.049	1
Tmem245	0.000121904	0.0271847	0.175	0.134	1
Uchl5	0.000122017	0.0737627	0.048	0.028	1
Rufy3	0.000122158	-0.0192451	0.265	0.211	1
Pphln1	0.000122554	0.01297	0.113	0.081	1
Cnot1	0.000122685	-0.017794	0.246	0.195	1
Gmeb2	0.000122936	0.104322	0.071	0.047	1
Mxd4	0.000123294	0.0553997	0.175	0.133	1
Mfsd6	0.000123335	0.0261905	0.174	0.133	1
Gm38505	0.000123638	0.110121	0.068	0.044	1
Parp12	0.000123709	0.0560325	0.036	0.019	1
Ubr5	0.000124009	-0.0215446	0.285	0.23	1
Lpcat3	0.000124459	0.0268424	0.072	0.047	1
Ift46	0.000124954	0.0715563	0.061	0.038	1
Lpgat1	0.000125485	0.0254009	0.503	0.421	1
Lrrc28	0.000125521	0.038859	0.22	0.173	1
Cnot2	0.000126148	0.0166543	0.285	0.228	1
Spred2	0.000126925	0.0813154	0.095	0.066	1
Pcnp	0.00012705	0.026683	0.111	0.079	1
Trim26	0.000127081	0.0811601	0.05	0.03	1
Zeb2	0.000127405	0.0894561	0.873	0.81	1
Zfp976	0.000127493	0.0763792	0.035	0.018	1
Xkr6	0.000127702	0.018637	0.221	0.174	1
Rdx	0.000128376	0.0152196	0.18	0.137	1
D3Ertd751e	0.000128455	0.0429128	0.098	0.068	1
Rfesd	0.000128625	0.0931006	0.027	0.013	1
Vopp1	0.000128826	0.0882618	0.046	0.027	1
Ngly1	0.000129376	0.0714196	0.15	0.112	1
Pikfyve	0.000129582	0.0573951	0.186	0.144	1
Rps6kb1	0.000129781	0.0497399	0.255	0.204	1
Msi2	0.000129843	0.0745579	0.314	0.255	1
Wipf2	0.000130055	0.0280066	0.101	0.071	1
Prr14l	0.000130221	0.0680292	0.156	0.118	1
Neu4	0.00013027	0.0689675	0.058	0.036	1
Armh3	0.000130516	-0.0101617	0.175	0.134	1
G2e3	0.000130526	0.140008	0.085	0.058	1
Lhfpl2	0.000130563	0.13199	0.064	0.041	1
Sdhaf3	0.000132205	0.0916692	0.053	0.032	1
Bcan	0.000132441	0.0576444	0.131	0.096	1
Gm10863	0.000133036	0.0696444	0.1	0.07	1
A930009A15Rik	0.000133263	0.0619014	0.05	0.03	1
Atp11a	0.000133467	0.0341038	0.329	0.268	1
Fbxl12	0.00013373	0.0622005	0.067	0.043	1
Med12l	0.000134288	0.0622325	0.142	0.107	1
Zdhhc13	0.000134885	-0.0112464	0.053	0.032	1
Ick	0.000135802	-0.0175866	0.178	0.135	1
Mpp7	0.000136172	0.118616	0.059	0.037	1
Etv6	0.000137261	0.125624	0.119	0.087	1
E130308A19Rik	0.000137917	0.00540893	0.397	0.325	1
Sorbs2	0.000138459	0.0923047	0.109	0.078	1
Dnajc10	0.000138492	0.0580882	0.11	0.079	1
Gdpd5	0.000139074	0.0246138	0.078	0.051	1
Nek1	0.000139975	-0.00334633	0.246	0.194	1
Tatdn3	0.000140391	0.0633346	0.055	0.034	1
Zfp869	0.000140468	0.0873523	0.077	0.052	1
Mrpl1	0.000140937	0.0693963	0.091	0.063	1
Rabgap1l	0.000141596	0.0264206	0.606	0.504	1
Luc7l	0.000141843	0.142825	0.144	0.109	1
Ubb	0.000141973	-0.260495	0.053	0.079	1
Dgkh	0.00014205	0.0641131	0.082	0.056	1
Lrrcc1	0.000142196	0.0697605	0.1	0.071	1
Platr25	0.000142427	0.0290638	0.096	0.066	1
Aimp1	0.000142457	0.0532445	0.039	0.021	1
Aff1	0.000143097	-0.0345366	0.258	0.203	1
Efr3b	0.000143179	0.012524	0.166	0.126	1
Lrp4	0.000143255	0.0438211	0.123	0.089	1
Prpsap2	0.000143308	0.049691	0.078	0.052	1
Ndufb8	0.000143994	-0.229643	0.016	0.031	1
Mib1	0.000145825	-0.0190026	0.182	0.14	1
Lrrc58	0.000145941	0.0354383	0.101	0.071	1
Zfp251	0.000146592	0.0467115	0.039	0.021	1
Phka2	0.000146731	0.0281527	0.132	0.097	1
Gpr45	0.000146834	0.103513	0.053	0.032	1
Rnf38	0.000147062	-0.0599706	0.173	0.132	1
Dcaf10	0.000147413	0.0410337	0.078	0.052	1
Sgcz	0.000147515	0.0964514	0.221	0.177	1
Gas5	0.000147642	0.0525234	0.095	0.066	1
Hipk3	0.000150052	0.0316726	0.142	0.107	1
Pfdn4	0.000150568	0.0303117	0.013	0.004	1
Nectin3	0.000150615	0.0917679	0.096	0.067	1
Fbxo32	0.000150997	0.0994596	0.057	0.036	1
Cep85l	0.000151015	0.00250737	0.192	0.147	1
Stn1	0.000151281	0.0762232	0.035	0.019	1
Htt	0.000152138	0.012651	0.215	0.169	1
Sik2	0.000152452	-0.0262879	0.263	0.208	1
B230118H07Rik	0.000153401	0.0611755	0.13	0.096	1
D930016D06Rik	0.000153484	0.0281267	0.088	0.061	1
Arnt	0.000153659	0.00169662	0.208	0.162	1
Tmem243	0.000153783	0.0598361	0.088	0.061	1
Mia3	0.000153845	-0.0206804	0.126	0.091	1
Rab40c	0.000154193	-0.00876433	0.334	0.271	1
Pank3	0.000154369	0.109327	0.069	0.045	1
H2afv	0.000154452	0.0425236	0.045	0.026	1
Ppp3cc	0.000154578	0.039304	0.139	0.103	1
Kif6	0.000154937	0.0429468	0.244	0.193	1
B3glct	0.000155268	0.0515046	0.058	0.037	1
Kcnq3	0.000155328	0.0677157	0.667	0.576	1
Ugp2	0.000157155	0.0158552	0.11	0.078	1
Polg	0.000157705	0.084166	0.069	0.045	1
Csmd1	0.000157988	0.461633	0.234	0.197	1
Elavl1	0.00015838	-0.0189097	0.135	0.1	1
Fdft1	0.000158436	0.128169	0.07	0.046	1
Cnot7	0.00015878	0.0516134	0.122	0.089	1
Unc79	0.000159015	0.141634	0.124	0.092	1
Mrpl42	0.000159131	0.0579363	0.035	0.019	1
Zfand5	0.000159477	0.0547443	0.122	0.089	1
Rps6kc1	0.000159488	0.114794	0.119	0.087	1
Hepacam	0.000159708	-0.010529	0.254	0.201	1
Gpr158	0.00016	0.129464	0.149	0.114	1
Ivd	0.000160672	0.0447533	0.087	0.06	1
Fhit	0.000160751	0.0996254	0.232	0.187	1
Blmh	0.000161321	0.0549233	0.084	0.057	1
Pknox2	0.000161668	0.0673336	0.088	0.061	1
Msl2	0.00016185	0.0490584	0.107	0.077	1
Setd3	0.000161953	-0.0363403	0.142	0.105	1
Egln1	0.000162944	0.032343	0.046	0.027	1
Usp4	0.000163	0.047933	0.108	0.078	1
Atrnl1	0.000165252	0.0641634	0.114	0.083	1
Garem1	0.000166276	0.00514836	0.111	0.079	1
Cog4	0.000167009	0.00752288	0.076	0.051	1
Tmpo	0.000167179	0.0277644	0.09	0.062	1
Cd2ap	0.000167233	0.00518433	0.269	0.215	1
Hibadh	0.000167659	0.000275364	0.187	0.144	1
Gm42756	0.000167741	0.0664406	0.277	0.222	1
Kmt2e	0.000168329	0.0137546	0.449	0.369	1
Epb41l5	0.000168646	0.0812733	0.053	0.033	1
Ddx6	0.000169686	-0.0107209	0.173	0.133	1
Rbm41	0.000169755	0.0869141	0.095	0.066	1
Safb2	0.00017048	0.0714197	0.098	0.069	1
Zfp14	0.000171029	0.0559387	0.046	0.027	1
Trerf1	0.000171458	0.0848999	0.075	0.05	1
Zfp35	0.000171794	0.0763586	0.016	0.006	1
Cryab	0.000173357	-0.43582	0.07	0.096	1
Ints8	0.000173462	0.112904	0.149	0.113	1
Igsf21	0.000174135	0.132478	0.07	0.046	1
4930419G24Rik	0.000174579	0.0372781	0.165	0.125	1
Hacd1	0.000174734	0.0974886	0.086	0.06	1
Mro	0.000175287	0.0641224	0.037	0.02	1
Slc22a17	0.000175338	-0.426236	0.161	0.191	1
Rundc3b	0.000175566	0.081052	0.086	0.059	1
Dido1	0.000176116	0.0173224	0.14	0.105	1
Cyp7b1	0.000176641	0.0461217	0.069	0.045	1
Thoc5	0.000177291	0.0210367	0.041	0.023	1
Fbxo21	0.000177391	-0.0071759	0.099	0.069	1
Evi5	0.00017741	0.0549278	0.085	0.059	1
Asah1	0.000178218	0.0454339	0.099	0.07	1
Rpf2	0.000178615	0.0376398	0.029	0.014	1
Chd6	0.00017886	-0.0431276	0.332	0.269	1
E130114P18Rik	0.000180405	0.101552	0.044	0.025	1
BC051408	0.000180517	0.0929686	0.073	0.048	1
Gm10125	0.000180942	0.0731825	0.089	0.062	1
Tns1	0.000181005	0.0835986	0.043	0.025	1
Ppm1b	0.000181396	-0.0100421	0.269	0.216	1
Rnf41	0.000182143	0.104707	0.056	0.035	1
Trappc10	0.000182172	0.0408655	0.138	0.102	1
Klf3	0.000182186	0.0765987	0.077	0.051	1
Rassf2	0.000185247	-0.0341941	0.138	0.101	1
Yeats2	0.000185955	0.00628286	0.149	0.112	1
Mon1a	0.000186048	0.0917175	0.03	0.015	1
Taok3	0.000186621	0.0547699	0.096	0.068	1
Arf4	0.000186677	0.0818234	0.077	0.052	1
Med27	0.000187531	-0.0190551	0.115	0.082	1
A230057D06Rik	0.000188356	0.0486785	0.395	0.326	1
Rpe	0.000188906	0.0730115	0.106	0.076	1
Cdc40	0.000189129	0.0756805	0.102	0.073	1
Plekhg1	0.000189535	0.0390375	0.424	0.353	1
Tbcd	0.000190006	0.0274332	0.194	0.151	1
Gfm2	0.000190218	0.0535287	0.117	0.086	1
S1pr5	0.000190932	-0.294095	0.037	0.058	1
Zfc3h1	0.000191315	-0.028853	0.259	0.206	1
Btf3l4	0.000191338	0.0813211	0.056	0.035	1
Adnp2	0.00019153	0.0562316	0.03	0.015	1
Psmd14	0.000192103	-0.00698608	0.253	0.202	1
Tbca	0.000192193	0.0457364	0.075	0.05	1
Ndfip1	0.000192546	-0.0203654	0.227	0.178	1
Ubp1	0.00019286	0.0617388	0.122	0.09	1
Rspry1	0.000193239	0.0258025	0.174	0.134	1
4933400F21Rik	0.000193273	0.0414812	0.038	0.021	1
Erc1	0.000193899	0.0916587	0.147	0.112	1
2900026A02Rik	0.000195242	0.0586017	0.01	0.003	1
Rorb	0.000195956	0.083627	0.067	0.044	1
Map3k1	0.0001965	0.0612821	0.063	0.04	1
Fam13b	0.000197269	0.00855617	0.272	0.22	1
Gna12	0.000199037	0.0710533	0.218	0.173	1
Smg1	0.000199283	-0.0148176	0.293	0.236	1
Satb1	0.000199831	0.0684663	0.065	0.042	1
Xrcc5	0.000200007	0.0307761	0.121	0.089	1
Mtmr6	0.000200735	0.0322655	0.113	0.082	1
Dcaf5	0.000201047	0.000305334	0.156	0.118	1
Dnajc24	0.000201361	-0.0366626	0.158	0.119	1
Herc1	0.000202545	-0.0343707	0.41	0.329	1
Znrf3	0.000204424	-0.00377382	0.161	0.122	1
Rad23b	0.000204522	0.0648552	0.11	0.08	1
Hcrt	0.000205175	-0.130781	0.006	0.016	1
Hs3st1	0.000206299	0.134722	0.083	0.057	1
Dmxl2	0.000206392	0.0110706	0.218	0.173	1
Zfp68	0.000206976	0.0683681	0.059	0.037	1
Nom1	0.000207762	0.0643385	0.04	0.023	1
Prkn	0.000208554	0.0539292	0.65	0.558	1
Raph1	0.000208685	0.110342	0.093	0.066	1
Bicral	0.000209584	0.042835	0.186	0.144	1
Atg7	0.000209906	0.0571318	0.082	0.056	1
Btbd9	0.00021027	0.056743	0.268	0.218	1
Zfyve1	0.000210414	0.0558922	0.137	0.102	1
Ctnnal1	0.000210449	0.127312	0.152	0.117	1
Tmem167	0.000210656	0.0238779	0.139	0.104	1
Carmil1	0.000210844	0.0484256	0.101	0.072	1
Mthfd2l	0.000211316	0.0252104	0.039	0.022	1
Gm42463	0.000211932	0.0629996	0.02	0.009	1
Cdkl5	0.000212016	-0.0234662	0.309	0.247	1
Tcaim	0.000214614	0.0484292	0.059	0.037	1
Wbp1l	0.000216769	-0.0201516	0.131	0.096	1
Arhgef9	0.0002168	0.0635554	0.119	0.088	1
Rapgef6	0.00021772	-0.00838138	0.25	0.2	1
Inpp5a	0.000218804	0.0758234	0.198	0.156	1
Nudcd3	0.000219796	-0.0301879	0.16	0.121	1
Sema3e	0.000219945	0.107178	0.078	0.053	1
Gfod1	0.00021999	0.000688491	0.192	0.148	1
Lncppara	0.000221123	0.0366525	0.126	0.093	1
Plekha6	0.000221437	0.0820794	0.075	0.05	1
Acap2	0.000222388	-0.0242527	0.464	0.384	1
Pggt1b	0.000223161	0.0147662	0.079	0.054	1
Cacna1c	0.000223182	0.112907	0.191	0.152	1
Zfp971	0.000224885	0.0532298	0.02	0.009	1
Lgals8	0.00022626	0.0707607	0.076	0.051	1
Pum3	0.000227245	0.0527093	0.064	0.042	1
Cep57l1	0.000227287	0.0408433	0.065	0.042	1
Eri1	0.000227646	0.141456	0.033	0.018	1
Dync2h1	0.000227747	0.0200509	0.183	0.142	1
Tti2	0.000229802	0.0606209	0.028	0.014	1
Bmt2	0.000229848	0.027251	0.127	0.094	1
Rars2	0.000230285	0.124091	0.129	0.097	1
Trpc5	0.000230777	0.0272063	0.052	0.032	1
[truncated: 8,817 more rows]

## Sheet: ESMT1c_Hypo_Astro_DEA
ESM Table 1c
Hypothalamus Astrocytes_table_DEA_RHvsAH
gene	p_val	avg_log2FC	pct.1	pct.2	p_val_adj
Gm42418	2.30134e-36	-0.675062	0.984	0.994	5.68501e-32
Cst3	6.73353e-25	-1.05599	0.843	0.912	1.66338e-20
AC149090.1	2.49704e-21	-0.873988	0.374	0.572	6.16843e-17
Apoe	2.88739e-21	-0.800253	0.904	0.946	7.13271e-17
AY036118	3.50014e-12	-0.659017	0.493	0.614	8.64639e-08
Itm2b	3.87249e-12	-0.83103	0.433	0.574	9.56621e-08
Clu	1.32338e-11	-1.04973	0.435	0.557	3.26914e-07
Arap2	4.86792e-11	0.406385	0.571	0.374	1.20252e-06
Meis1	1.22533e-09	0.589903	0.322	0.173	3.02693e-05
Atp6v0c	1.65098e-08	-0.663952	0.138	0.251	0.000407841
Spire1	1.68788e-08	0.270409	0.711	0.532	0.000416957
Pitpnc1	1.8068e-08	0.302507	0.889	0.772	0.000446334
Scg2	3.28557e-08	-0.406739	0.043	0.121	0.000811633
Rgs20	5.97865e-08	0.572699	0.481	0.34	0.0014769
Atad2b	1.21281e-07	0.369358	0.497	0.347	0.00299601
Magi1	1.42765e-07	0.426285	0.686	0.541	0.00352671
Hdac8	1.55491e-07	0.310875	0.765	0.624	0.0038411
Grcc10	1.56508e-07	-0.39896	0.032	0.1	0.00386622
Cd81	1.73382e-07	-0.646863	0.501	0.587	0.00428306
Tom1l1	2.5983e-07	0.337404	0.223	0.109	0.00641857
Cd63	2.75542e-07	-0.603018	0.145	0.25	0.00680673
Scd2	6.64387e-07	-0.606513	0.517	0.599	0.0164124
Gulp1	7.36157e-07	0.437485	0.314	0.19	0.0181853
Prex2	7.74993e-07	0.434765	0.793	0.702	0.0191447
Npas3	8.88752e-07	0.262293	0.986	0.96	0.0219548
Ttc28	9.98058e-07	0.341388	0.602	0.464	0.024655
Kank1	9.99815e-07	0.310923	0.486	0.342	0.0246984
Pcsk1n	1.16672e-06	-0.698973	0.183	0.278	0.0288215
Rreb1	1.34307e-06	0.254576	0.355	0.223	0.0331778
Mapk4	1.39642e-06	0.2332	0.896	0.774	0.0344958
Ank2	1.51165e-06	0.1859	0.956	0.912	0.0373423
Hdac4	1.51232e-06	0.416498	0.479	0.357	0.037359
Jmjd1c	1.84962e-06	0.344426	0.588	0.443	0.0456913
Kcnq1ot1	1.8682e-06	0.461351	0.412	0.29	0.0461502
Nebl	2.06056e-06	0.249219	0.862	0.768	0.0509021
Fam20a	2.54765e-06	0.340336	0.604	0.47	0.0629347
Acap2	2.63113e-06	0.330474	0.51	0.37	0.0649969
Asap1	3.48451e-06	0.332106	0.569	0.43	0.0860779
Epha6	3.68028e-06	-0.792377	0.074	0.15	0.090914
Cldn10	4.04768e-06	-0.689025	0.234	0.326	0.0999899
Kif1b	4.89505e-06	0.24252	0.743	0.612	0.120922
Mtmr3	5.11696e-06	0.295052	0.458	0.324	0.126404
Psd3	5.26332e-06	0.246196	0.683	0.557	0.13002
Wdpcp	5.82292e-06	0.300691	0.413	0.284	0.143844
Sfxn5	6.02039e-06	0.332437	0.521	0.39	0.148722
Hspa8	7.94533e-06	-0.47466	0.132	0.221	0.196274
Cadm2	8.05439e-06	0.229579	0.872	0.812	0.198968
Ctsl	9.0692e-06	-0.480626	0.097	0.177	0.224036
Tiam2	9.07062e-06	0.300645	0.366	0.248	0.224072
Gpr37l1	9.72957e-06	-0.621014	0.347	0.43	0.24035
Nrcam	9.82104e-06	0.245228	0.839	0.735	0.242609
Grk3	9.95133e-06	0.351838	0.534	0.403	0.245828
Psap	1.02705e-05	-0.497163	0.402	0.488	0.253712
Thrb	1.17246e-05	0.292993	0.597	0.47	0.289633
Nrxn1	1.17971e-05	0.199621	0.966	0.95	0.291424
Zfpm2	1.19914e-05	0.19047	0.763	0.622	0.296223
Ptpn4	1.32194e-05	0.252083	0.514	0.384	0.326558
Neo1	1.34166e-05	0.345833	0.528	0.401	0.331429
Zbtb20	1.34277e-05	0.181183	0.994	0.979	0.331704
Sp4	1.4645e-05	0.377506	0.265	0.165	0.361777
Trps1	1.58445e-05	0.266813	0.919	0.858	0.391407
Tecr	1.62232e-05	-0.592	0.212	0.301	0.400763
Ppp2r5a	1.63063e-05	0.273595	0.301	0.19	0.402815
Stmn3	1.63265e-05	-0.40977	0.069	0.136	0.403313
Plscr4	1.66547e-05	0.21915	0.278	0.165	0.411421
Zfp606	1.69411e-05	0.221008	0.086	0.027	0.418495
Ophn1	1.70808e-05	0.405288	0.284	0.188	0.421946
Zhx3	1.81559e-05	0.361295	0.478	0.357	0.448506
Sparc	2.25025e-05	-0.550249	0.641	0.679	0.555878
Ift74	2.26708e-05	0.320834	0.256	0.155	0.560037
Gria1	2.32007e-05	0.270069	0.806	0.716	0.573127
Cpped1	2.41237e-05	0.339475	0.179	0.096	0.595927
Abl2	2.46065e-05	0.378117	0.339	0.232	0.607854
Aplp1	2.4854e-05	-0.514148	0.132	0.213	0.613969
Mpp6	2.5215e-05	0.323172	0.493	0.374	0.622885
Lrrk2	2.65412e-05	0.393638	0.153	0.077	0.655647
Pard3b	2.98146e-05	0.223888	0.792	0.683	0.73651
Ndrg4	3.00481e-05	-0.360032	0.062	0.125	0.742278
Vrk2	3.17039e-05	0.288259	0.128	0.058	0.78318
Pdgfd	3.18778e-05	0.289173	0.507	0.382	0.787478
Itsn1	3.2546e-05	0.270023	0.606	0.482	0.803983
Spon1	3.29989e-05	0.169963	0.867	0.764	0.815173
Lonrf3	3.31287e-05	0.278097	0.244	0.15	0.818379
Hipk2	3.33765e-05	0.22284	0.579	0.443	0.8245
Adcy2	3.78256e-05	0.254982	0.578	0.43	0.934406
Fto	3.86976e-05	0.199308	0.531	0.411	0.955947
Ccdc141	3.91582e-05	0.186073	0.406	0.28	0.967326
Ggta1	3.95139e-05	0.384535	0.1	0.038	0.976113
Arhgap31	4.05499e-05	0.25599	0.213	0.119	1
Setd5	4.10808e-05	0.269299	0.58	0.449	1
Dnm1l	4.136e-05	0.301967	0.34	0.23	1
Zeb2	4.27899e-05	0.346043	0.384	0.274	1
Nfia	4.49657e-05	0.159888	0.964	0.887	1
Atp1a3	4.54767e-05	-0.300969	0.075	0.14	1
Arhgef4	4.69893e-05	0.268159	0.566	0.441	1
Med13	4.76726e-05	0.261611	0.434	0.319	1
Limch1	4.83272e-05	0.236427	0.655	0.52	1
Rabac1	4.90698e-05	-0.435929	0.098	0.171	1
Znrf3	4.92808e-05	0.255093	0.569	0.436	1
Cdk7	5.1393e-05	0.313866	0.172	0.094	1
Sorbs1	5.25301e-05	0.263141	0.765	0.676	1
Mir99ahg	5.3331e-05	0.195651	0.975	0.94	1
Ptpn13	5.39483e-05	0.199083	0.433	0.298	1
Ddah1	5.43729e-05	0.420944	0.249	0.159	1
Nfat5	5.60667e-05	0.281011	0.545	0.434	1
Mtss2	5.66149e-05	0.284199	0.212	0.123	1
Jmy	5.68781e-05	0.345468	0.211	0.127	1
Fmo1	5.83152e-05	0.293533	0.168	0.088	1
Sncaip	5.89422e-05	0.402564	0.104	0.044	1
Apod	5.90548e-05	-0.546358	0.013	0.048	1
D130040H23Rik	6.43765e-05	0.298628	0.216	0.129	1
Ube2j2	6.64545e-05	0.290082	0.117	0.054	1
Sulf1	6.90089e-05	0.322723	0.225	0.138	1
Gapdh	6.97439e-05	-0.443727	0.094	0.163	1
Gab1	7.09875e-05	0.289937	0.296	0.194	1
Mt1	7.16814e-05	-0.509059	0.411	0.482	1
Chchd2	7.40678e-05	-0.309713	0.03	0.077	1
Adcy8	7.44658e-05	0.393866	0.338	0.244	1
B230323A14Rik	7.51459e-05	0.308912	0.369	0.255	1
Map2k6	7.5817e-05	0.254535	0.42	0.313	1
Ythdc1	7.84378e-05	0.172243	0.308	0.202	1
Bsg	8.05988e-05	-0.379915	0.126	0.203	1
Lgi1	8.11518e-05	0.276393	0.49	0.376	1
Csgalnact1	8.33246e-05	0.199541	0.55	0.411	1
Adgrl3	8.44657e-05	0.178848	0.939	0.912	1
Ranbp2	8.48069e-05	0.253243	0.316	0.217	1
Ndufc2	8.62815e-05	-0.527094	0.081	0.144	1
Baz2b	8.73581e-05	0.221828	0.639	0.505	1
Zcchc18	8.87728e-05	-0.486328	0.14	0.217	1
Shroom3	8.94108e-05	0.356602	0.231	0.142	1
Pou3f2	9.00988e-05	0.267833	0.116	0.052	1
Ptprt	0.000105195	0.178286	0.801	0.676	1
Ubb	0.000105262	-0.377658	0.1	0.171	1
Dis3l2	0.000105316	0.364224	0.33	0.238	1
Ccdc171	0.000105564	0.261076	0.183	0.106	1
Csnk1g3	0.000107426	0.291836	0.359	0.253	1
AW554918	0.000110658	0.171991	0.398	0.288	1
Zfand6	0.000111719	0.163534	0.362	0.248	1
Gm26703	0.000112032	0.247545	0.141	0.071	1
Arhgap35	0.00011561	0.34135	0.271	0.184	1
Tulp3	0.000119496	0.217172	0.3	0.198	1
Sbf1	0.000120792	-0.332431	0.093	0.159	1
Fat3	0.000122045	0.113979	0.786	0.655	1
Stmn2	0.000123118	-0.308093	0.058	0.113	1
Vps26a	0.00012317	0.233014	0.113	0.052	1
Gm973	0.000125158	0.258578	0.403	0.286	1
Cep85l	0.000126774	0.294781	0.622	0.52	1
Kiz	0.000133492	0.220934	0.326	0.223	1
Galnt18	0.000136211	0.270217	0.617	0.511	1
Zfp277	0.000136346	0.243968	0.229	0.144	1
Lamp1	0.000136834	-0.476162	0.16	0.238	1
Prelid3a	0.000137488	0.245058	0.116	0.054	1
Ddhd1	0.00014088	0.265814	0.66	0.566	1
Adk	0.000142489	0.236325	0.722	0.633	1
Megf10	0.000148368	0.238602	0.407	0.288	1
Cldn11	0.000148868	-0.187163	0.008	0.036	1
Mertk	0.00014995	0.212424	0.784	0.679	1
Zcchc24	0.000150083	0.174787	0.212	0.125	1
Resf1	0.00015068	0.229996	0.124	0.06	1
Npas2	0.000151018	0.242341	0.355	0.251	1
Galnt10	0.000152063	0.230351	0.167	0.094	1
Smurf2	0.000155096	0.354672	0.288	0.2	1
Palld	0.000156295	0.246468	0.308	0.203	1
Acin1	0.000156948	0.305499	0.279	0.19	1
Atp1b1	0.000157	-0.536799	0.153	0.223	1
Ppm1b	0.000159435	0.105118	0.314	0.209	1
Dnah11	0.000165946	0.319888	0.181	0.102	1
Krcc1	0.000170114	0.230338	0.109	0.05	1
Fam214a	0.000176215	0.19762	0.59	0.461	1
Rps11	0.000178219	-0.287219	0.035	0.081	1
Pcmtd1	0.000181705	0.146479	0.483	0.363	1
Dtna	0.000183863	0.17625	0.921	0.883	1
Frmpd1	0.000186401	0.240537	0.389	0.28	1
Atp6v0b	0.000186831	-0.469463	0.27	0.345	1
Ccnl1	0.000192218	0.250295	0.247	0.157	1
Gli3	0.000197029	0.183061	0.521	0.395	1
Smad4	0.000202729	0.297482	0.229	0.146	1
Egfr	0.000204339	0.286996	0.332	0.236	1
Fgd6	0.000205049	0.191325	0.219	0.132	1
Mgll	0.000213762	0.15462	0.135	0.069	1
Utp14b	0.000213998	0.315498	0.235	0.152	1
Rsf1	0.000216393	0.271601	0.414	0.309	1
Dscam	0.000217893	-0.614229	0.131	0.2	1
Mxi1	0.000218445	0.287929	0.236	0.152	1
Dpyd	0.00021953	0.274639	0.387	0.278	1
Tmem176a	0.00022012	-0.299701	0.032	0.077	1
Pot1b	0.000221719	0.193086	0.142	0.075	1
Mical2	0.000222781	0.147662	0.583	0.457	1
Frs2	0.000228781	0.352124	0.27	0.186	1
Mapk6	0.000230018	0.310092	0.119	0.06	1
Rhobtb3	0.000230702	0.22362	0.205	0.125	1
Luzp2	0.000235708	0.350914	0.689	0.591	1
Mapkap1	0.000237648	0.252414	0.289	0.2	1
Tenm1	0.000237954	-0.476193	0.105	0.173	1
Mettl15	0.000240972	0.358446	0.223	0.146	1
Heph	0.000244073	0.202552	0.341	0.24	1
Micu1	0.000249473	0.234506	0.214	0.134	1
Xylt1	0.00025297	0.25039	0.426	0.326	1
Pag1	0.000256812	0.286007	0.265	0.18	1
Desi2	0.000260787	0.205585	0.359	0.259	1
Mdh1	0.000261002	-0.39689	0.098	0.161	1
Kdm4c	0.000261372	0.278822	0.37	0.278	1
Phf20l1	0.000262225	0.178621	0.524	0.405	1
Ran	0.00026616	-0.252477	0.022	0.06	1
Smad3	0.000271537	0.317501	0.185	0.113	1
Gpr158	0.000271585	-0.362293	0.164	0.242	1
Rnasek	0.000278224	-0.324737	0.062	0.117	1
Abi1	0.00027857	0.204816	0.524	0.413	1
Plekhg1	0.000280636	0.158482	0.564	0.443	1
Bcl6	0.000287233	0.238548	0.219	0.138	1
Antxr1	0.000289149	0.240118	0.373	0.269	1
Syngr3	0.00029124	-0.0863372	0.02	0.056	1
2310061I04Rik	0.000291545	-0.166428	0.027	0.067	1
Aftph	0.000292064	0.36317	0.215	0.14	1
Spred1	0.000292166	0.220855	0.517	0.415	1
Notch2	0.000296075	0.141603	0.41	0.292	1
Prkd1	0.000303925	0.183754	0.711	0.593	1
Ctsb	0.000311756	-0.44568	0.185	0.263	1
Saraf	0.00031375	-0.478986	0.159	0.228	1
Gna13	0.000319227	0.289533	0.35	0.251	1
Rcn2	0.000323036	-0.468905	0.22	0.298	1
Acss3	0.000323574	0.217224	0.524	0.399	1
Gm45321	0.000325169	-0.183415	0.032	0.075	1
Rplp1	0.000326489	-0.512037	0.067	0.121	1
Zfp944	0.000333263	0.261909	0.135	0.073	1
Dcbld2	0.000344897	0.243548	0.133	0.071	1
Dennd4a	0.000345898	0.179228	0.451	0.344	1
Dgkb	0.000349299	0.176916	0.883	0.804	1
Atp5g1	0.000350256	-0.238494	0.032	0.075	1
Smim26	0.000352266	-0.127168	0.008	0.035	1
Trdmt1	0.000358449	0.121994	0.09	0.038	1
Fgd4	0.000359192	0.192601	0.358	0.257	1
Nrip1	0.000364629	0.301873	0.149	0.084	1
Eapp	0.000373766	0.185816	0.075	0.029	1
Trappc9	0.000374765	0.190816	0.338	0.246	1
Zfp266	0.000375938	0.227638	0.181	0.109	1
Armc3	0.000376719	0.196833	0.084	0.035	1
Phyhipl	0.000377778	0.265843	0.332	0.234	1
Katnal2	0.000381592	0.340511	0.138	0.077	1
Nxph1	0.000381671	-0.608504	0.068	0.123	1
Cpq	0.000385348	0.146757	0.499	0.384	1
Pspc1	0.000385823	0.21198	0.391	0.288	1
Alg2	0.000387665	-0.208969	0.041	0.086	1
Elp4	0.000389577	0.319305	0.354	0.267	1
Fut9	0.000395705	0.197371	0.617	0.512	1
Ccdc88a	0.000396551	0.24108	0.584	0.474	1
Cyfip1	0.000399806	0.302212	0.336	0.246	1
Gm42659	0.000403427	0.159417	0.032	0.004	1
Efhb	0.00040572	0.181296	0.14	0.075	1
Ankfy1	0.000408157	0.310212	0.227	0.152	1
Mbtd1	0.000412304	0.264376	0.334	0.242	1
Wdr26	0.000413508	0.24302	0.348	0.257	1
Bcl2	0.000415591	0.221023	0.551	0.445	1
Slc4a10	0.000415625	-0.3294	0.105	0.169	1
Thsd7a	0.000428283	0.220746	0.36	0.263	1
Usp32	0.000430728	0.29334	0.438	0.345	1
Cdh20	0.000430858	0.257179	0.583	0.484	1
Nrg1	0.000437582	-0.696638	0.149	0.221	1
Dnajc1	0.000440831	0.261772	0.593	0.486	1
Ncoa1	0.000442445	0.216457	0.659	0.553	1
Brd9	0.000443901	0.253598	0.203	0.129	1
Cntnap2	0.000445381	-0.623032	0.227	0.301	1
Ntsr2	0.000450427	-0.513787	0.48	0.543	1
Agfg2	0.000452271	0.280034	0.183	0.109	1
Aldh1a1	0.000454752	0.187925	0.428	0.321	1
Spata6	0.000456129	0.198533	0.215	0.136	1
Sugct	0.000471611	0.132687	0.326	0.23	1
Stk32a	0.000473931	0.451834	0.084	0.036	1
Endod1	0.000487545	-0.181563	0.022	0.058	1
Dnpep	0.000493381	-0.135972	0.006	0.029	1
Lamb2	0.000497478	-0.340209	0.034	0.075	1
AW146154	0.000498149	0.215947	0.103	0.05	1
Gm46123	0.000500897	0.281658	0.058	0.019	1
Mkln1	0.000502645	0.208514	0.635	0.522	1
Tnfaip8	0.000512098	0.227029	0.133	0.071	1
Unc5d	0.000523318	-0.668788	0.13	0.196	1
Zfand3	0.00052429	0.213954	0.434	0.342	1
Peli2	0.000525575	0.262637	0.37	0.271	1
Gad1	0.000542259	-0.249668	0.031	0.071	1
Srsf7	0.000545543	0.245969	0.219	0.142	1
Nrf1	0.000546104	0.26364	0.39	0.301	1
Rufy1	0.000546305	0.224314	0.157	0.092	1
Camk2g	0.000565	0.146372	0.578	0.468	1
Lrch3	0.000570531	0.305065	0.431	0.34	1
Sox6	0.000573869	0.185318	0.876	0.779	1
Fbh1	0.000577338	0.248372	0.164	0.098	1
Zfp398	0.000578925	0.233199	0.155	0.09	1
Gpatch2	0.000587027	0.216469	0.329	0.234	1
Cables1	0.000599752	0.176033	0.608	0.488	1
Itpkb	0.000604729	0.242649	0.325	0.23	1
Polr3f	0.000618251	0.207608	0.083	0.036	1
Hmgxb3	0.000619473	0.227042	0.137	0.077	1
Lyst	0.000621203	0.184211	0.363	0.269	1
Nasp	0.00062715	0.262272	0.097	0.046	1
Degs1	0.000633739	-0.361252	0.057	0.106	1
Tet2	0.000636122	0.237207	0.407	0.315	1
Kmt2c	0.000637826	0.190695	0.743	0.628	1
A930005H10Rik	0.000639021	0.135038	0.098	0.046	1
1810010H24Rik	0.000640289	-0.12247	0	0.013	1
Kif26a	0.000640289	-0.0615073	0	0.013	1
Zbtb16	0.000646514	0.196246	0.755	0.637	1
Kcnn2	0.000649376	0.209615	0.706	0.601	1
Ubn2	0.000654803	0.170903	0.584	0.457	1
Gpd2	0.000659412	0.207835	0.281	0.198	1
Emx2os	0.000660366	0.153823	0.038	0.008	1
Utrn	0.000666779	0.173008	0.72	0.595	1
Pard3	0.000667185	0.157892	0.575	0.472	1
Galnt13	0.000681884	-0.554251	0.122	0.184	1
Atf7ip	0.000688793	0.173558	0.382	0.28	1
Cyld	0.000691467	0.215654	0.28	0.196	1
Ndufb9	0.000699533	-0.202265	0.038	0.081	1
Fam184a	0.000699592	0.215487	0.514	0.397	1
Fmn2	0.000705067	0.223164	0.718	0.633	1
Tuba1b	0.000713158	-0.290705	0.037	0.079	1
Taok1	0.000713596	0.280873	0.388	0.301	1
Dab2	0.000721421	0.236917	0.172	0.104	1
Zfp942	0.000726936	0.130056	0.12	0.063	1
Sash1	0.00072797	0.204492	0.488	0.382	1
Resp18	0.000731515	-0.338668	0.093	0.148	1
Rpl32	0.000733356	-0.269166	0.025	0.061	1
Mosmo	0.0007345	0.228694	0.166	0.1	1
Yme1l1	0.000744277	0.171613	0.35	0.257	1
Usp2	0.000748459	0.0522369	0.253	0.167	1
Plcb1	0.000749465	0.193903	0.917	0.868	1
Egfem1	0.000752298	-0.642923	0.182	0.25	1
Sos1	0.000756153	0.274882	0.301	0.217	1
Tmem130	0.000759993	-0.316034	0.081	0.134	1
Garem1	0.000763082	0.220448	0.494	0.395	1
Mindy4	0.000766807	0.22503	0.103	0.052	1
Ly6h	0.000775526	-0.319824	0.088	0.142	1
Naa40	0.00077761	0.260491	0.148	0.086	1
Tob2	0.000788634	0.155341	0.17	0.1	1
Abr	0.000794259	0.167363	0.62	0.507	1
A230006K03Rik	0.000795562	-0.59291	0.111	0.169	1
Tmem260	0.000807189	0.17159	0.233	0.154	1
Hcfc1r1	0.000811823	-0.216772	0.01	0.036	1
Cntnap4	0.000813578	-0.367168	0.061	0.109	1
Grid2	0.000817604	0.198012	0.832	0.789	1
Cacna1g	0.000819922	-0.107401	0.021	0.054	1
Tnik	0.0008232	0.196259	0.87	0.808	1
Zdhhc17	0.000831026	0.199297	0.294	0.213	1
Farp1	0.000832137	0.1716	0.854	0.758	1
Etfa	0.000867555	0.116224	0.225	0.148	1
Tns3	0.000867942	0.157029	0.282	0.194	1
Prdm5	0.000875207	0.158784	0.329	0.236	1
Crem	0.00087851	0.307128	0.237	0.159	1
Hcn2	0.000879125	-0.125074	0.016	0.046	1
Stard13	0.000889935	0.258501	0.328	0.238	1
Dusp16	0.000890307	0.231391	0.2	0.129	1
Smarca2	0.000892428	0.142007	0.48	0.378	1
Alkbh3	0.00089308	0.317313	0.12	0.067	1
Sigmar1	0.00089989	-0.203545	0.02	0.052	1
Vti1a	0.000900782	0.202727	0.521	0.42	1
Arl1	0.000905731	-0.172534	0.021	0.054	1
Coro6	0.000907718	-0.0872949	0.013	0.04	1
Nr3c2	0.000908064	0.217412	0.64	0.536	1
Ndn	0.000913348	-0.279639	0.076	0.131	1
Nenf	0.000917391	-0.14375	0.021	0.054	1
Trmo	0.000917938	0.072553	0.021	0	1
Gpbp1l1	0.000920664	0.22022	0.203	0.132	1
Trmt9b	0.000950732	0.1643	0.163	0.098	1
Pcdh17	0.000958755	0.272727	0.361	0.274	1
Rsf1os1	0.000972177	0.169052	0.059	0.021	1
Rhot1	0.000976987	0.187678	0.262	0.182	1
Cep128	0.000990017	0.291473	0.227	0.152	1
Igf1r	0.000990084	0.175998	0.639	0.522	1
9930021J03Rik	0.000994064	0.229366	0.332	0.244	1
Pdzph1	0.000994857	0.353483	0.193	0.125	1
Clic4	0.000995097	0.250915	0.147	0.086	1
Mbd2	0.00100841	0.149512	0.178	0.109	1
Slc39a12	0.00101278	0.134546	0.774	0.649	1
Nedd4l	0.00101851	0.191156	0.365	0.271	1
Lrfn5	0.00102203	-0.650164	0.123	0.18	1
Spef2	0.00102752	0.32489	0.277	0.196	1
Ap3s1	0.00102755	0.244392	0.209	0.14	1
Add3	0.00102756	0.169619	0.454	0.357	1
Hba-a2	0.00103172	-0.0983044	0.002	0.019	1
Rps15	0.00104241	-0.349905	0.057	0.104	1
Srcap	0.00104613	0.154204	0.314	0.23	1
Pnisr	0.00104915	0.16726	0.609	0.499	1
Maml2	0.00105454	0.16295	0.765	0.668	1
Capn2	0.00107439	0.357866	0.272	0.198	1
Crkl	0.00110664	0.138333	0.123	0.067	1
Trim9	0.00110727	0.176897	0.704	0.601	1
Slc25a39	0.00111411	-0.100708	0.006	0.027	1
Nkain4	0.00111647	-0.46912	0.175	0.238	1
Grk4	0.00111838	0.207981	0.228	0.152	1
Faf1	0.00112464	0.202694	0.498	0.399	1
3830408C21Rik	0.00113541	0.122084	0.065	0.025	1
Aff1	0.00115603	0.183825	0.416	0.313	1
Mtcl1	0.00116198	0.203435	0.193	0.125	1
Hars	0.00116507	0.137869	0.067	0.027	1
Ncoa6	0.00116594	0.189729	0.27	0.19	1
Eif2ak3	0.00117668	0.169134	0.083	0.038	1
1700021F05Rik	0.00117773	0.139692	0.039	0.01	1
Grik1	0.00118224	-0.302351	0.061	0.109	1
Asrgl1	0.00119312	0.232369	0.275	0.196	1
Hrh1	0.00119587	0.160841	0.112	0.06	1
Anxa2	0.00121414	0.24133	0.078	0.035	1
Epc1	0.00121763	0.146452	0.47	0.369	1
Rapgef3	0.00122325	0.156566	0.301	0.211	1
Avp	0.00123555	-0.23228	0.03	0.067	1
Cyp2j9	0.00123782	0.183129	0.509	0.405	1
Mcts2	0.00123826	-0.128667	0.007	0.029	1
Ralgapa1	0.00124868	0.170152	0.693	0.568	1
Emc7	0.00124879	-0.283815	0.086	0.14	1
Ankrd17	0.00125223	0.242282	0.579	0.464	1
Zfp91	0.00127704	0.204423	0.214	0.144	1
Camk2b	0.00127806	-0.272203	0.08	0.131	1
Kidins220	0.00128009	0.220944	0.562	0.464	1
Arhgef18	0.00128126	0.198242	0.154	0.092	1
Rnf14	0.00128192	0.129197	0.155	0.094	1
Syne1	0.0012829	0.170876	0.786	0.689	1
Chsy1	0.00129018	0.139061	0.189	0.117	1
Gm41492	0.00131141	0.209892	0.146	0.084	1
Nras	0.00134112	0.169946	0.078	0.035	1
Hnrnpc	0.00134296	0.232426	0.398	0.311	1
Sipa1l2	0.00134454	0.170166	0.109	0.058	1
Golph3	0.00135383	0.221496	0.131	0.075	1
Pcgf5	0.00135585	0.359911	0.242	0.175	1
Ttc3	0.00135815	-0.398196	0.404	0.457	1
Sall2	0.00135917	0.149898	0.096	0.048	1
Krtcap2	0.00137068	-0.296984	0.024	0.058	1
Cyb5b	0.00137263	0.224871	0.157	0.096	1
Ndufa11	0.00137676	-0.257228	0.024	0.058	1
Aco2	0.0013771	0.201982	0.31	0.223	1
Lrriq1	0.00139701	0.297192	0.219	0.146	1
Ppp4r3b	0.00139826	0.16718	0.322	0.236	1
Gm16759	0.00141912	0.157659	0.34	0.251	1
Syt1	0.00142822	-0.674514	0.145	0.207	1
Cfap100	0.00144873	0.146381	0.091	0.044	1
Mir100hg	0.00145557	0.110307	0.914	0.802	1
Zfp644	0.00145632	0.21511	0.325	0.246	1
F8a	0.00146308	-0.0473124	0.001	0.015	1
Zfp438	0.00146845	0.217875	0.237	0.161	1
Susd6	0.00147394	0.147524	0.433	0.338	1
Ctsf	0.00147807	-0.357173	0.064	0.111	1
Phkb	0.00149387	0.188274	0.574	0.476	1
Ids	0.00150008	-0.331129	0.056	0.1	1
Cox5b	0.00150053	-0.232411	0.034	0.071	1
Osgepl1	0.00150345	0.262245	0.104	0.056	1
Tra2a	0.00150666	0.260021	0.44	0.359	1
Naa38	0.00151514	-0.0590475	0.003	0.021	1
Cdkal1	0.00151934	0.202775	0.529	0.418	1
Gabrg2	0.00152627	-0.204662	0.067	0.115	1
Vcl	0.0015315	0.20135	0.459	0.363	1
Otud4	0.00153702	0.229771	0.193	0.127	1
Stxbp4	0.00154236	0.138264	0.273	0.19	1
Zfp386	0.00156494	0.172972	0.105	0.056	1
B3galt1	0.00156783	0.137438	0.859	0.777	1
Wapl	0.00158123	0.246467	0.377	0.294	1
Senp6	0.0015889	0.167358	0.45	0.347	1
Slain2	0.00158893	0.162245	0.166	0.104	1
Gm20642	0.00159342	-0.202175	0.054	0.098	1
Irak4	0.00160781	0.153514	0.031	0.006	1
Slc32a1	0.0016129	-0.133833	0.012	0.036	1
Gng12	0.00163043	-0.018495	0.312	0.221	1
1110019D14Rik	0.00163564	0.194108	0.295	0.213	1
Kif6	0.00163791	0.0883181	0.155	0.092	1
Klf3	0.00164185	0.19484	0.084	0.04	1
Zfp207	0.00164362	0.14931	0.411	0.315	1
Dhrs13	0.00165015	-0.142379	0.01	0.035	1
Ldah	0.00165343	0.192226	0.15	0.092	1
Nhlrc3	0.00165496	0.129641	0.051	0.017	1
Trmt11	0.00165519	0.190741	0.106	0.058	1
A830018L16Rik	0.00166506	-0.245322	0.062	0.109	1
Col4a3bp	0.00166674	0.291977	0.287	0.211	1
Atp1b2	0.00166722	-0.425023	0.45	0.499	1
Pafah1b2	0.00167357	0.174361	0.153	0.092	1
Atm	0.00167971	0.225493	0.161	0.1	1
Wasf3	0.00168065	0.215641	0.428	0.34	1
Slc8a1	0.00168801	-0.567881	0.197	0.259	1
Atf1	0.00169621	0.258939	0.098	0.052	1
Rorb	0.00171363	0.227412	0.635	0.555	1
Ap4b1	0.00172331	-0.172264	0.016	0.044	1
6430590A07Rik	0.00173726	0.204393	0.059	0.023	1
Itpr2	0.00175776	0.213287	0.424	0.324	1
Meg3	0.00176472	-0.448228	0.372	0.436	1
Cc2d2a	0.0017648	0.211654	0.343	0.255	1
Inpp1	0.00177737	0.224199	0.094	0.048	1
Mif	0.00177921	-0.314523	0.037	0.075	1
Atcay	0.00178105	-0.212736	0.034	0.069	1
Etv6	0.00178171	0.191099	0.312	0.226	1
Stat5b	0.00181187	0.209128	0.338	0.251	1
Agt	0.00181401	-0.575704	0.425	0.476	1
Ppfia2	0.00183242	-0.405628	0.141	0.202	1
Fam114a2	0.00185795	0.199173	0.109	0.06	1
Rspry1	0.00186886	0.21902	0.252	0.18	1
Hes1	0.0018703	0.209031	0.177	0.113	1
Prkca	0.0018791	0.15442	0.618	0.522	1
Ccnd3	0.00189067	0.143086	0.455	0.347	1
Trim37	0.00189439	0.290995	0.243	0.173	1
Trip11	0.00191668	0.165374	0.319	0.238	1
Rftn1	0.00192352	-0.137179	0.042	0.081	1
Paqr8	0.00192381	0.173342	0.583	0.484	1
Rpa1	0.0019251	0.201922	0.126	0.073	1
Gm9750	0.0019264	0.234079	0.159	0.098	1
Rcbtb2	0.00192773	0.171088	0.106	0.058	1
Nckap1	0.00192988	0.144525	0.53	0.417	1
Spcs1	0.00194159	-0.268975	0.036	0.073	1
Rgs22	0.00194617	0.190103	0.089	0.044	1
Tmtc2	0.00197568	0.108517	0.681	0.593	1
Zfyve26	0.0019762	0.225397	0.147	0.09	1
Mt3	0.0019818	-0.484187	0.171	0.232	1
Svil	0.001994	0.162248	0.388	0.286	1
Msantd4	0.00201266	0.10395	0.053	0.019	1
Scn3a	0.00201794	-0.288358	0.089	0.14	1
Cnbd2	0.00202052	0.160486	0.083	0.04	1
Lcat	0.00203019	-0.422688	0.045	0.084	1
Cop1	0.00203897	0.25642	0.374	0.288	1
Zfp740	0.00204288	0.173548	0.132	0.077	1
Mbnl1	0.00204551	0.202065	0.45	0.369	1
Dus3l	0.00204797	-0.19601	0.025	0.058	1
Frmd5	0.00205625	-0.331401	0.122	0.179	1
Zfp64	0.00206201	0.121925	0.073	0.033	1
Prkar2a	0.00206445	0.228535	0.142	0.086	1
Siah2	0.00207183	0.0666927	0.027	0.004	1
Kif3c	0.00207204	0.135955	0.137	0.081	1
Rnf19a	0.00209856	0.256699	0.126	0.075	1
Gpc6	0.00210659	0.153241	0.74	0.635	1
Rora	0.00210671	0.0490573	0.983	0.967	1
Mef2a	0.00211625	0.153299	0.36	0.278	1
Mlf1	0.00211833	0.23305	0.041	0.012	1
Tpd52l1	0.00211985	0.171913	0.176	0.113	1
Cdh10	0.00213661	0.199954	0.512	0.418	1
Chn1	0.00214029	0.328134	0.344	0.267	1
Top2b	0.00214161	0.247745	0.324	0.246	1
Phlpp1	0.00214311	0.159197	0.749	0.66	1
Rpl41	0.00214569	-0.338198	0.084	0.134	1
Spock3	0.00214859	-0.428593	0.106	0.161	1
Ldlrad3	0.00215016	0.176606	0.112	0.061	1
Akap9	0.0021509	0.154639	0.414	0.322	1
Wars2	0.00215701	0.184229	0.142	0.086	1
Elob	0.0021915	-0.211526	0.043	0.083	1
Crim1	0.00220702	0.162399	0.418	0.322	1
Zfp804b	0.00222585	-0.881833	0.086	0.134	1
Morc3	0.00224905	0.24893	0.137	0.083	1
Trp53bp2	0.0022495	0.108557	0.311	0.219	1
Zfyve9	0.00227339	0.284996	0.338	0.265	1
Stxbp6	0.00227527	0.401011	0.118	0.069	1
Grm1	0.0022842	-0.4109	0.079	0.127	1
Rps8	0.00228929	-0.238938	0.061	0.107	1
Rgl1	0.00230392	0.175442	0.356	0.269	1
Gm16196	0.00231192	0.105849	0.034	0.008	1
Adprm	0.00233978	0.0891352	0.037	0.01	1
Hip1	0.00234795	0.171961	0.394	0.299	1
Gm4221	0.00236071	0.291414	0.115	0.065	1
Ddx23	0.00237428	0.254647	0.066	0.029	1
Pip4k2a	0.00238665	0.238918	0.31	0.234	1
Atp1a2	0.00238892	-0.385589	0.794	0.77	1
Fam241b	0.00239157	-0.0581328	0.002	0.017	1
Chd9	0.00239161	0.144274	0.703	0.589	1
Fra10ac1	0.00240538	0.210246	0.117	0.067	1
Hepacam	0.00241503	0.0964365	0.394	0.299	1
Spag5	0.00241715	0.115981	0.056	0.021	1
Rcor1	0.00247253	0.190398	0.13	0.077	1
Bcar3	0.00247682	0.0402486	0.2	0.129	1
Phkg1	0.00248642	0.140791	0.274	0.194	1
Ust	0.00249982	0.169564	0.137	0.081	1
Lhfpl4	0.00251109	0.200022	0.068	0.031	1
Rhoq	0.00253102	0.237612	0.228	0.157	1
Fth1	0.00253848	-0.292657	0.123	0.18	1
Rps6kb1	0.00254166	0.247687	0.343	0.265	1
Mpzl1	0.00255888	0.16504	0.236	0.165	1
Ap4e1	0.00256416	0.200073	0.155	0.098	1
Srr	0.00257221	0.192717	0.137	0.083	1
Zmym5	0.00259753	0.171565	0.211	0.144	1
Ago2	0.00259953	0.181484	0.178	0.117	1
Snhg11	0.00261752	-0.506655	0.277	0.338	1
Mccc1	0.0026212	0.223138	0.16	0.104	1
Kremen1	0.00264468	0.160251	0.088	0.044	1
Socs4	0.00265553	0.135689	0.066	0.029	1
Podxl2	0.0026763	-0.220209	0.053	0.094	1
Ramp2	0.00267892	-0.304463	0.019	0.046	1
Rnf219	0.00268366	0.0793751	0.052	0.019	1
Nek11	0.00268887	0.262395	0.11	0.061	1
Gm6712	0.00268937	0.0272017	0.1	0.052	1
Styk1	0.00269609	-0.088553	0.007	0.027	1
Sdhc	0.00270238	0.189257	0.091	0.048	1
Eaf2	0.0027144	0.149366	0.149	0.092	1
Tmem243	0.00273278	0.113448	0.257	0.179	1
Cped1	0.0028	0.143624	0.198	0.131	1
Zfp608	0.00283362	0.235998	0.428	0.345	1
Rab10	0.00284231	0.175349	0.359	0.278	1
Frmd4a	0.00284275	0.181838	0.818	0.712	1
Slc25a1	0.00287411	-0.173684	0.015	0.04	1
Rsrc2	0.00288772	0.170004	0.33	0.253	1
A330093E20Rik	0.00288861	0.111327	0.209	0.14	1
Kmt5b	0.00291238	0.186271	0.289	0.217	1
Eml6	0.0029148	0.111411	0.472	0.376	1
Ppp3cc	0.00293484	0.165543	0.214	0.148	1
Ptprg	0.00293927	0.184396	0.639	0.537	1
Diaph3	0.0029428	0.282524	0.166	0.107	1
Gm48099	0.00297804	-0.216201	0.009	0.031	1
Nphp1	0.00299612	0.221572	0.146	0.09	1
Vgf	0.00299787	-0.176159	0.015	0.04	1
Ubxn4	0.00299921	0.27432	0.264	0.198	1
4933407K13Rik	0.0030042	0.215334	0.065	0.029	1
Cftr	0.00300792	-0.0768154	0.009	0.031	1
Arhgap5	0.00301903	0.116342	0.681	0.576	1
A330033J07Rik	0.00302748	0.120508	0.054	0.021	1
Rgs11	0.00303759	-0.152065	0.028	0.06	1
Soga3	0.00303946	0.161849	0.245	0.177	1
Snx25	0.00305864	0.149459	0.236	0.169	1
Gsg1l	0.00307025	-0.176827	0.014	0.038	1
Smpd1	0.00307392	-0.229669	0.053	0.094	1
Naa16	0.00308065	0.235014	0.199	0.138	1
Scfd1	0.00309599	0.20017	0.205	0.142	1
Relch	0.00309751	0.158005	0.387	0.299	1
Lrp6	0.00309779	0.208028	0.365	0.284	1
Gm32647	0.0031088	-0.654038	0.057	0.098	1
Cpne1	0.00310961	0.175982	0.249	0.179	1
Klf7	0.00311267	0.129677	0.269	0.194	1
Cnot10	0.00314378	0.168129	0.213	0.148	1
Apc	0.00317586	0.152424	0.626	0.524	1
Arhgef12	0.00317695	0.148493	0.603	0.524	1
Tmem258	0.0031793	-0.18086	0.015	0.04	1
Usp25	0.00319133	0.17667	0.215	0.148	1
1700080N15Rik	0.00320922	-0.0950874	0.003	0.019	1
Zc3h12b	0.00322222	0.142153	0.314	0.234	1
Wdfy3	0.00324788	0.148053	0.411	0.319	1
Osbpl3	0.00325415	0.199631	0.073	0.035	1
Calr	0.00328072	-0.349018	0.111	0.165	1
Ift81	0.00329053	0.225946	0.245	0.177	1
Edil3	0.00330175	-0.43541	0.101	0.152	1
Fbxw10	0.00330189	0.146539	0.042	0.013	1
2001-03-01	0.00331254	-0.529752	0.131	0.186	1
Supt3	0.00332073	0.24643	0.309	0.234	1
Ngef	0.00338193	0.225452	0.132	0.081	1
Fam171a2	0.00340791	-0.0473961	0.012	0.035	1
Ppfibp2	0.00343099	0.225846	0.14	0.086	1
Spata48	0.00343559	0.101559	0.021	0.002	1
Cnksr2	0.003438	-0.346943	0.075	0.121	1
Glb1	0.00345458	0.131686	0.094	0.05	1
Gabrb1	0.00345552	0.152664	0.767	0.726	1
Arfgef2	0.0034646	0.162327	0.198	0.136	1
Ints13	0.00346706	0.241757	0.162	0.106	1
Tmem30a	0.0034706	-0.276816	0.148	0.205	1
Gfpt2	0.00347091	0.143227	0.038	0.012	1
Gm47888	0.00348963	-0.129303	0.001	0.013	1
Col5a2	0.0034904	0.205409	0.209	0.14	1
Rims1	0.00351989	-0.453155	0.168	0.225	1
Trim30d	0.00353814	0.173234	0.047	0.017	1
Gja1	0.00355524	-0.511114	0.52	0.555	1
Ube3c	0.00356055	0.130719	0.348	0.274	1
Gria3	0.00358009	-0.366006	0.146	0.203	1
Ubr5	0.00358162	0.126368	0.547	0.451	1
Nek1	0.0036109	0.140193	0.367	0.28	1
Trpm7	0.00363579	0.0231175	0.455	0.355	1
Fnbp1	0.00364628	0.151166	0.479	0.388	1
Phactr4	0.00365191	0.208275	0.145	0.09	1
Sh3rf1	0.00368593	0.210764	0.256	0.188	1
Grina	0.00373628	-0.368765	0.196	0.255	1
Tmod3	0.00374312	0.267146	0.118	0.071	1
Rpgr	0.0037452	0.267271	0.274	0.207	1
Cfap44	0.00375753	0.174045	0.191	0.129	1
Cnksr3	0.00375826	0.175057	0.124	0.073	1
Rhoj	0.00380501	0.215722	0.125	0.075	1
Zfp638	0.00380556	0.165497	0.534	0.445	1
Ankrd12	0.00381683	0.126637	0.422	0.336	1
Uty	0.00382556	0.152557	0.568	0.472	1
Irf2	0.00384027	0.200811	0.405	0.321	1
Tmem59l	0.00384441	-0.172458	0.051	0.09	1
Atp6v0d1	0.00384453	0.132729	0.127	0.077	1
Ppp2r3a	0.00386617	0.0961708	0.586	0.484	1
Ythdf2	0.00387098	0.202808	0.1	0.056	1
Gm29514	0.00387391	0.39387	0.203	0.146	1
Ahcyl1	0.00388761	0.11736	0.63	0.524	1
Tmem91	0.0039119	-0.076571	0.023	0.052	1
Cnot6l	0.00391405	0.223542	0.275	0.209	1
Cdk12	0.00391592	0.175755	0.366	0.282	1
Exoc6	0.00393427	0.141958	0.125	0.075	1
Riox2	0.0039348	0.124752	0.024	0.004	1
Rd3	0.00393862	-0.0704057	0	0.01	1
Nhp2	0.00393862	-0.0839515	0	0.01	1
Tcerg1	0.00394055	0.19951	0.204	0.144	1
Macf1	0.00394746	0.131339	0.932	0.879	1
Zfp808	0.00394802	0.257943	0.131	0.081	1
Ak8	0.00395883	0.127789	0.035	0.01	1
Cyp7b1	0.00396785	0.133474	0.353	0.273	1
Hs6st3	0.00398109	-0.44311	0.119	0.173	1
C130071C03Rik	0.00398695	0.107268	0.476	0.384	1
Ccdc122	0.00399607	0.135133	0.098	0.054	1
Bcas3	0.00399866	0.158113	0.623	0.526	1
Pacrg	0.00401565	0.199382	0.476	0.393	1
Ahnak	0.00401688	0.128665	0.035	0.01	1
Trmt2a	0.00401932	-0.1012	0.035	0.069	1
Dync2h1	0.00402098	0.177585	0.477	0.399	1
Zfp385b	0.00402152	-0.327686	0.074	0.119	1
Dyrk3	0.00402176	0.0745503	0.024	0.004	1
Rhou	0.00402808	0.116453	0.267	0.194	1
Rere	0.00404375	0.116557	0.611	0.522	1
A930015D03Rik	0.00405908	0.219802	0.17	0.113	1
Herc4	0.0040736	0.158335	0.265	0.196	1
Slc22a14	0.00407512	-0.145252	0.032	0.065	1
Ctr9	0.00407589	0.258809	0.089	0.048	1
Gm36908	0.00407747	0.150219	0.028	0.006	1
Capza2	0.00409907	0.130167	0.168	0.111	1
Alms1	0.00412267	0.209547	0.206	0.144	1
Lsm12	0.00415079	0.201164	0.052	0.021	1
Irak2	0.00415317	0.113149	0.329	0.246	1
Wdr17	0.00416037	0.0269088	0.45	0.355	1
Fzd1	0.00416827	-0.283301	0.031	0.063	1
Cdhr3	0.00417048	-0.107951	0.005	0.021	1
Nkap	0.00417548	0.0981041	0.05	0.019	1
Inca1	0.00420786	0.0922638	0.044	0.015	1
Mtmr10	0.00421367	0.267024	0.152	0.098	1
Dnah7b	0.00425491	0.276051	0.389	0.305	1
Rlf	0.00425849	0.271644	0.243	0.182	1
Cwf19l2	0.00426562	0.191492	0.253	0.184	1
Mfsd11	0.0042657	0.238873	0.124	0.075	1
Nsdhl	0.00426777	0.174627	0.097	0.054	1
Arxes1	0.00426931	-0.178558	0.023	0.052	1
Appl1	0.00428335	0.156029	0.214	0.152	1
Mok	0.004284	0.155818	0.134	0.083	1
Chsy3	0.00429053	-0.394384	0.073	0.117	1
Gm46430	0.00431759	0.122187	0.064	0.029	1
Selenon	0.00433148	-0.196115	0.039	0.075	1
Syngr1	0.00433491	-0.188386	0.044	0.081	1
Tpra1	0.0043445	-0.0834122	0.034	0.067	1
Itm2c	0.00439011	-0.453089	0.253	0.315	1
Gm1673	0.00441889	-0.135272	0.024	0.054	1
Tmem196	0.00442524	-0.204648	0.045	0.081	1
Oma1	0.00444921	0.145219	0.105	0.06	1
Uqcrq	0.00445411	-0.321737	0.035	0.067	1
Sox5	0.00445951	0.160337	0.802	0.708	1
Cdk10	0.00446008	-0.116242	0.032	0.065	1
Cox4i1	0.00447077	-0.407942	0.102	0.15	1
Gad2	0.00448985	-0.181324	0.037	0.071	1
Sec22a	0.00451705	0.273604	0.115	0.069	1
Pid1	0.00459216	0.233421	0.428	0.345	1
Rgs4	0.00463083	-0.0933185	0.006	0.023	1
Rit2	0.00466781	-0.306469	0.137	0.194	1
Gnai3	0.00466954	0.127489	0.122	0.073	1
Rybp	0.00467065	0.0760159	0.097	0.054	1
Trp53inp1	0.00467564	0.210926	0.23	0.165	1
Kdm6a	0.00468492	0.162221	0.34	0.269	1
Ppig	0.00469098	0.2432	0.255	0.19	1
Pkn2	0.00470181	0.215729	0.343	0.273	1
Nadk2	0.0047143	0.214337	0.201	0.14	1
Morn1	0.00473115	0.178859	0.104	0.06	1
Pcdh9	0.00473866	0.0730432	0.986	0.977	1
Chpt1	0.00478557	0.0471185	0.436	0.347	1
Gm34655	0.00480723	0.0600697	0.02	0.002	1
Map3k20	0.00481816	0.0996914	0.058	0.025	1
Rpe	0.00487223	0.0985952	0.152	0.096	1
Kdm5a	0.00487244	0.109384	0.356	0.273	1
Ap2b1	0.0048802	0.144193	0.244	0.177	1
Wdr37	0.00488332	0.210823	0.23	0.165	1
Trim17	0.00492364	0.1087	0.037	0.012	1
Wwc2	0.00494004	0.184799	0.237	0.171	1
Vars2	0.00501478	0.0872322	0.046	0.017	1
Mfsd14b	0.00505565	0.187442	0.148	0.096	1
Cntnap5b	0.0050606	-0.320082	0.083	0.129	1
Arl6ip6	0.00506293	0.240618	0.095	0.054	1
Tmem151a	0.00506658	-0.0862384	0.017	0.042	1
Stx8	0.0050711	0.20689	0.245	0.177	1
Zup1	0.00512223	0.220562	0.267	0.202	1
Fbrsl1	0.00514138	0.228504	0.182	0.125	1
Spata17	0.00515394	0.153503	0.172	0.113	1
Sv2a	0.00518713	-0.247612	0.066	0.106	1
Fbxl20	0.00519161	0.233916	0.241	0.177	1
Ube3a	0.00519611	0.159729	0.509	0.413	1
1600020E01Rik	0.005209	0.101498	0.115	0.067	1
Ywhae	0.00523399	0.158229	0.309	0.234	1
Rabep1	0.00524576	0.226086	0.363	0.29	1
Wdr60	0.005269	0.228369	0.183	0.125	1
Akap10	0.00528025	0.168138	0.247	0.18	1
Vwa5a	0.00530255	0.0684904	0.095	0.052	1
Frmd6	0.00530342	0.220976	0.184	0.127	1
Pcsk2	0.00530599	-0.304731	0.128	0.184	1
Kif13a	0.00530841	0.136024	0.271	0.2	1
Ctnnd2	0.00531108	0.142378	0.847	0.812	1
Plcg1	0.00534997	0.151679	0.177	0.119	1
Smarcad1	0.00535683	0.132947	0.292	0.219	1
Alkbh8	0.00537344	0.250775	0.178	0.123	1
Ttc19	0.00540095	0.214548	0.233	0.171	1
Ppp6r3	0.00541067	0.165424	0.368	0.294	1
L3mbtl2	0.00542736	0.12577	0.043	0.015	1
Erbb4	0.00543093	0.156127	0.895	0.871	1
Htr4	0.00543661	-0.173864	0.034	0.065	1
Vav3	0.00544428	0.167522	0.256	0.19	1
Gramd3	0.00545801	0.229828	0.27	0.202	1
Eps8	0.00547017	0.1349	0.389	0.305	1
Ptpn9	0.00547773	0.218167	0.278	0.211	1
Terf2	0.00547956	0.11931	0.101	0.058	1
Zfp661	0.00548402	-0.0549909	0.002	0.015	1
Snx18	0.00550093	0.135186	0.071	0.035	1
Ddx6	0.00550924	0.148281	0.271	0.2	1
Caap1	0.00551248	0.214924	0.207	0.148	1
Zfp958	0.00552135	0.0798117	0.049	0.019	1
Ergic3	0.00554536	-0.246988	0.076	0.121	1
Lrrtm4	0.0055521	-0.703284	0.177	0.23	1
Jmjd8	0.00558463	-0.158607	0.01	0.031	1
Bclaf1	0.00558987	0.151866	0.488	0.397	1
Scmh1	0.00559517	0.201456	0.502	0.42	1
Sgip1	0.0055986	0.194741	0.508	0.424	1
Caly	0.00560961	-0.21293	0.053	0.09	1
Mrps12	0.0056208	-0.210891	0.013	0.035	1
Ston2	0.00562087	0.198451	0.249	0.18	1
Rab11fip2	0.00563072	0.103691	0.249	0.18	1
Mal	0.00563721	-0.169065	0.015	0.038	1
Ccdc50	0.00564838	0.230275	0.355	0.286	1
Nfib	0.00565422	0.104168	0.778	0.691	1
Ddhd2	0.00565768	0.168583	0.228	0.167	1
Acot11	0.00565897	0.126266	0.376	0.29	1
Nhlrc2	0.00566355	0.0795862	0.181	0.121	1
B630019K06Rik	0.0056688	-0.0774646	0.008	0.027	1
Iqcb1	0.00566966	0.23181	0.233	0.171	1
Glis3	0.00567706	0.0891758	0.678	0.564	1
Pianp	0.00568358	-0.0186873	0.014	0.036	1
Nbeal1	0.00570883	0.146783	0.459	0.376	1
Selenoi	0.00575036	0.182804	0.122	0.075	1
Ube2q2	0.00575592	0.202394	0.188	0.132	1
BC006965	0.00576425	0.097555	0.106	0.061	1
Polr2f	0.00577612	-0.110215	0.009	0.029	1
9330136K24Rik	0.00578042	0.0786671	0.027	0.006	1
Pdlim5	0.00585588	0.105917	0.513	0.418	1
Sez6l	0.00586234	-0.327692	0.102	0.148	1
Mad1l1	0.00586337	0.112805	0.103	0.06	1
Tmem176b	0.00587044	-0.343645	0.059	0.098	1
Raver2	0.00590699	0.0382306	0.199	0.136	1
Usp9x	0.00592058	0.221076	0.453	0.372	1
Qk	0.0059383	0.166119	0.891	0.843	1
Rnf10	0.00593983	0.101521	0.108	0.063	1
Opcml	0.00597023	-0.495856	0.16	0.211	1
Pop1	0.00597426	0.0704349	0.062	0.029	1
Apba2	0.00598221	0.212341	0.326	0.261	1
Bdnf	0.00600156	-0.0421321	0.009	0.029	1
Eif2s1	0.00602842	0.086952	0.079	0.04	1
5031425E22Rik	0.0060994	0.153509	0.499	0.417	1
Fas	0.0061198	0.186249	0.039	0.013	1
Myo18a	0.00613407	0.0908099	0.286	0.215	1
A530072M11Rik	0.0061509	0.0867405	0.062	0.029	1
Smim10l1	0.00615158	0.105329	0.045	0.017	1
Ugp2	0.00615183	0.212114	0.243	0.18	1
Gnb1	0.00617827	0.0558807	0.337	0.259	1
Fam228b	0.00620367	0.12788	0.304	0.228	1
Adcy9	0.00620666	0.135682	0.345	0.263	1
Lamtor5	0.00624279	0.140293	0.036	0.012	1
Lamp2	0.00624939	0.0753464	0.387	0.299	1
Zc3h14	0.0062504	0.168277	0.245	0.18	1
Tmem241	0.00628663	0.145723	0.103	0.06	1
Tjp2	0.00630773	0.111107	0.25	0.179	1
Rian	0.00630998	-0.366037	0.263	0.319	1
Capza1	0.00632193	0.1455	0.199	0.14	1
Ell	0.0063387	0.0794387	0.09	0.05	1
Ppp2r2b	0.00635806	0.208913	0.681	0.616	1
Pfkp	0.00636472	0.129561	0.328	0.255	1
Tapt1	0.00639356	0.130012	0.194	0.134	1
Sptbn2	0.0064043	-0.0938789	0.023	0.05	1
Cdc26	0.00641142	0.193326	0.08	0.042	1
Nxn	0.00641443	0.17404	0.565	0.464	1
2610307P16Rik	0.00642108	0.175362	0.175	0.117	1
Fam167a	0.00642402	0.156783	0.036	0.012	1
Cfap43	0.0064447	0.208241	0.146	0.094	1
Atxn7l1	0.00645144	0.247035	0.255	0.194	1
Agbl3	0.00646838	0.197554	0.179	0.125	1
Xpo7	0.00647098	0.122373	0.28	0.211	1
6430550D23Rik	0.00647249	0.116653	0.036	0.012	1
Hcn1	0.0064747	-0.314916	0.066	0.106	1
Aff4	0.00647898	0.117391	0.442	0.355	1
Hint1	0.00651508	-0.304771	0.067	0.107	1
Cecr2	0.00653959	0.186389	0.201	0.138	1
Hdhd5	0.00658079	0.135435	0.102	0.06	1
Erap1	0.00660435	0.108588	0.078	0.04	1
Dapk1	0.00665335	0.308083	0.218	0.159	1
Prkd2	0.00665969	0.071883	0.036	0.012	1
Ube2d2a	0.00665983	0.232525	0.275	0.211	1
Kyat3	0.00670686	0.111959	0.09	0.05	1
9430041J12Rik	0.00671345	0.0557839	0.328	0.246	1
Gpt2	0.00671431	0.151731	0.249	0.182	1
Tmem59	0.00673131	-0.42485	0.245	0.299	1
Dcx	0.00673532	-0.188702	0.052	0.088	1
Wdr35	0.00673685	0.0295989	0.152	0.098	1
Rps6kc1	0.00674782	0.285526	0.205	0.15	1
Hs3st3a1	0.0067739	0.202002	0.095	0.054	1
Bnc2	0.00677751	0.21617	0.053	0.023	1
Klhl5	0.0067866	0.159622	0.215	0.152	1
Snta1	0.00679885	0.141413	0.171	0.117	1
Gm13266	0.00687036	0.151887	0.233	0.167	1
Cep89	0.00688335	0.170928	0.095	0.054	1
Lap3	0.00688915	0.0934348	0.067	0.033	1
Slc25a12	0.00689051	0.127046	0.35	0.276	1
Foxk2	0.00691527	0.252057	0.168	0.117	1
Plcb4	0.0069256	0.128998	0.706	0.614	1
Rdm1	0.00692582	0.157626	0.053	0.023	1
Gm39469	0.0069596	0.0270019	0.12	0.073	1
Rbpj	0.00697137	0.144986	0.169	0.115	1
Gm13830	0.00697725	0.0835128	0.042	0.015	1
Mfsd8	0.00698499	0.11214	0.067	0.033	1
Ccdc90b	0.00699244	0.191901	0.074	0.038	1
Gbf1	0.00700499	0.176572	0.38	0.307	1
Ptgds	0.00704047	-0.595965	0.072	0.111	1
Hnrnpa3	0.00704139	0.105077	0.274	0.205	1
Nudcd3	0.00704762	0.156388	0.23	0.169	1
Galnt1	0.00706077	0.188473	0.378	0.305	1
Lpar6	0.00707355	0.0929871	0.032	0.01	1
Ubr3	0.007118	0.100054	0.535	0.432	1
Greb1l	0.00712917	-0.319088	0.074	0.115	1
Mettl24	0.00713651	0.180772	0.163	0.107	1
Asphd1	0.00714685	-0.0615093	0.003	0.017	1
Zfc3h1	0.00714944	0.142348	0.288	0.221	1
Ccdc138	0.00719864	0.218188	0.157	0.106	1
Gm15478	0.00720255	-0.0541456	0.003	0.017	1
Ern1	0.00720569	0.166367	0.118	0.073	1
Coro2b	0.00722351	0.0843267	0.116	0.069	1
Cnot11	0.00725969	0.069366	0.042	0.015	1
Thop1	0.00727742	-0.0727847	0.003	0.017	1
Ctdsp1	0.00728082	0.165426	0.025	0.006	1
Pign	0.0072863	0.136856	0.197	0.136	1
Cachd1	0.0072982	0.171143	0.311	0.24	1
Phka1	0.00732652	0.0884767	0.634	0.537	1
Zfp397	0.00732815	0.173344	0.116	0.071	1
Luzp1	0.00734418	0.135908	0.215	0.155	1
Ino80dos	0.00734925	0.267789	0.225	0.167	1
Dnajb12	0.00735322	0.124683	0.053	0.023	1
Srsf3	0.00737229	0.154061	0.188	0.131	1
Heg1	0.00740027	0.102116	0.149	0.098	1
Tdrd3	0.00741793	0.20051	0.328	0.257	1
Pced1b	0.00742929	0.110293	0.277	0.207	1
Trim12c	0.00748148	0.116105	0.029	0.008	1
Gtf2h2	0.0075012	0.204734	0.09	0.052	1
Map3k3	0.00751159	0.19615	0.223	0.163	1
Akap11	0.0075195	0.170741	0.291	0.223	1
Atp8a2	0.00752776	-0.226886	0.097	0.144	1
Uchl1	0.00753736	-0.217882	0.071	0.111	1
Smg1	0.00754346	0.1718	0.411	0.336	1
Rfx3	0.00756652	0.139484	0.737	0.689	1
Ubc	0.00756909	-0.463115	0.086	0.129	1
Thy1	0.00758513	-0.12737	0.036	0.067	1
Tbc1d7	0.00760376	0.13746	0.066	0.033	1
Chst11	0.00760621	0.134902	0.328	0.251	1
Fam171a1	0.00761111	0.204177	0.272	0.205	1
Gatad2b	0.00763952	0.0771124	0.321	0.25	1
Aldoa	0.00764254	-0.302138	0.106	0.154	1
Pias1	0.0076519	0.143395	0.513	0.436	1
Zfp110	0.00766023	0.188944	0.096	0.056	1
Rassf8	0.00766062	0.141799	0.181	0.125	1
Hnrnpl	0.00766237	0.155598	0.188	0.131	1
Rsph10b	0.00770394	0.146996	0.162	0.107	1
Rbm28	0.00772748	0.144831	0.182	0.127	1
Lims1	0.00775651	0.0839187	0.351	0.28	1
Ppcdc	0.00775828	0.160529	0.094	0.054	1
AI987944	0.00775991	0.183182	0.044	0.017	1
Uimc1	0.00776921	0.270485	0.245	0.188	1
Prnp	0.0077929	-0.480354	0.432	0.47	1
Gm12216	0.00779935	0.170853	0.066	0.033	1
Edc3	0.00780503	0.189274	0.132	0.084	1
Gm4876	0.00780948	0.139615	0.431	0.344	1
Dhx40	0.0078127	0.081472	0.196	0.136	1
Tasor	0.00786437	0.123145	0.476	0.386	1
1110004F10Rik	0.00790138	0.194388	0.163	0.111	1
Htr2c	0.00790444	-0.401338	0.072	0.111	1
Rgs17	0.00792494	-0.255923	0.09	0.134	1
1700112D23Rik	0.00792804	0.157658	0.066	0.033	1
Dpp10	0.00796358	-0.419933	0.126	0.177	1
Scaf8	0.00798662	0.141738	0.421	0.349	1
Iqsec1	0.00801392	0.101952	0.291	0.223	1
Pnp	0.00802511	0.211869	0.046	0.019	1
Gm26871	0.00802729	-0.47135	0.133	0.184	1
Zfp280c	0.00806585	0.143443	0.253	0.19	1
Kctd1	0.00809505	0.115996	0.118	0.073	1
Sorcs2	0.00816035	0.116159	0.308	0.234	1
Wipf2	0.00818434	0.184392	0.119	0.075	1
Clpb	0.00822292	0.1238	0.118	0.073	1
Ddost	0.0082287	-0.236751	0.044	0.077	1
Hsp90ab1	0.00824166	-0.354849	0.116	0.163	1
Atf7	0.00826696	0.139589	0.333	0.257	1
Gtpbp8	0.00827768	-0.0167478	0.101	0.058	1
Rin2	0.00832876	0.083263	0.318	0.244	1
Daam1	0.00834002	0.181719	0.429	0.353	1
Trip4	0.00835148	0.0914234	0.257	0.188	1
Tmcc3	0.00835859	0.0936258	0.775	0.683	1
Rpl23a	0.008365	-0.196418	0.035	0.065	1
Spata13	0.00837876	0.248538	0.177	0.123	1
Ufl1	0.00838555	0.0910788	0.199	0.14	1
Neu1	0.00839047	-0.107325	0.03	0.06	1
Spen	0.00839996	0.203696	0.201	0.144	1
Slc2a9	0.00842991	0.132387	0.035	0.012	1
Diras1	0.00843164	-0.0562607	0.001	0.012	1
Tctex1d4	0.00843164	-0.0961651	0.001	0.012	1
Shroom4	0.00843293	0.252929	0.216	0.157	1
Gm42463	0.00844242	0.112055	0.035	0.012	1
Dera	0.0084559	0.142064	0.098	0.058	1
Gm10406	0.00845973	-0.0211411	0.001	0.012	1
Appl2	0.00849211	0.166235	0.405	0.317	1
P3h2	0.00851097	0.294082	0.164	0.111	1
Zfp647	0.00851615	-0.0465725	0.001	0.012	1
Gpr50	0.00852258	-0.357438	0.05	0.084	1
Pogz	0.00853415	0.19534	0.183	0.131	1
Gramd1c	0.00853574	0.16981	0.103	0.061	1
Kcnh4	0.00854448	-0.0181204	0.001	0.012	1
Limd2	0.00854448	-0.0486966	0.001	0.012	1
Prag1	0.00855493	0.0332966	0.058	0.027	1
Nsg1	0.00856557	-0.110077	0.041	0.073	1
2010315B03Rik	0.00857706	0.0911009	0.197	0.136	1
Tmem178b	0.00860066	-0.317425	0.418	0.463	1
Tnfrsf19	0.0086093	0.026503	0.082	0.044	1
Gm2516	0.00862104	-0.0518334	0.019	0.042	1
Atp5a1	0.00862216	-0.376456	0.155	0.205	1
Cdh11	0.00862996	0.174679	0.285	0.219	1
Phf2	0.00864132	0.125282	0.119	0.075	1
Cnnm2	0.00865552	0.158469	0.248	0.186	1
Rhebl1	0.00866329	-0.0603904	0.005	0.019	1
Ddo	0.0086873	0.080901	0.388	0.296	1
Phf3	0.00869344	0.159043	0.315	0.246	1
Tmco4	0.00870963	0.11365	0.052	0.023	1
Larp4b	0.00871787	0.123608	0.321	0.248	1
Lats1	0.00872504	0.180913	0.162	0.111	1
Wsb2	0.00872553	-0.187462	0.034	0.063	1
Myrf	0.0087451	-0.0421767	0.005	0.019	1
Kcnd1	0.0087451	-0.0755712	0.005	0.019	1
Dock4	0.00875306	0.171982	0.705	0.651	1
Ccdc173	0.0087531	0.161143	0.123	0.077	1
Tsc22d2	0.00876345	0.137647	0.345	0.269	1
Ddx3y	0.00876725	0.151641	0.297	0.225	1
Slc20a2	0.00877522	0.0622554	0.302	0.226	1
Ubr1	0.00877874	0.126861	0.397	0.319	1
Gm20342	0.00877901	0.197073	0.126	0.081	1
Atxn7	0.00878955	0.0681435	0.293	0.225	1
Atf6	0.00879933	0.23475	0.24	0.179	1
Metap1	0.00880189	0.166796	0.095	0.056	1
Fau	0.00880919	-0.30359	0.058	0.094	1
Ints4	0.00881606	0.21664	0.134	0.088	1
Ptprm	0.00882044	0.144013	0.588	0.505	1
Rap1a	0.00889389	0.143358	0.156	0.106	1
Ppargc1a	0.00890157	0.1119	0.306	0.232	1
Arhgef26	0.00891238	0.136378	0.5	0.405	1
Vps54	0.00893244	0.222926	0.267	0.203	1
Rpl27a	0.00895872	-0.3136	0.052	0.086	1
Slc2a1	0.00897723	-0.351767	0.117	0.161	1
Abat	0.00898292	0.16765	0.378	0.298	1
Fkbp5	0.00899959	0.106474	0.626	0.524	1
Rdh5	0.00903614	0.115202	0.06	0.029	1
Plekhh1	0.00909037	-0.116234	0.027	0.054	1
Trim39	0.00909834	0.0715136	0.052	0.023	1
Dmd	0.00913933	0.137807	0.822	0.737	1
Dennd2a	0.00916123	0.0977348	0.178	0.123	1
Slc38a9	0.0091709	0.119803	0.233	0.171	1
Hif3a	0.00917601	0.0894019	0.347	0.265	1
Dmtf1	0.00921617	0.132508	0.216	0.155	1
Cnot4	0.00924082	0.143582	0.491	0.405	1
Fasn	0.00925827	-0.261943	0.073	0.113	1
Celf4	0.0092612	-0.299111	0.138	0.19	1
Ehmt1	0.00927443	0.202469	0.403	0.326	1
Wdr41	0.00930213	0.0994588	0.155	0.104	1
Heatr5b	0.00932108	0.177983	0.142	0.094	1
Zmat5	0.00933086	0.153471	0.062	0.031	1
Xkr4	0.00934694	-0.469078	0.207	0.259	1
Kansl1l	0.00936227	0.166114	0.483	0.399	1
Tprkb	0.00938373	0.0411335	0.225	0.159	1
Elavl2	0.00938382	-0.228479	0.08	0.121	1
Cep350	0.00938595	0.166313	0.324	0.259	1
Iws1	0.00939052	0.1456	0.161	0.109	1
Plekhm1	0.00943673	0.209224	0.051	0.023	1
Kif27	0.00943771	0.195829	0.12	0.075	1
Ablim3	0.00944503	-0.186766	0.042	0.073	1
Scn2b	0.00945438	-0.105081	0.006	0.021	1
Sv2b	0.00946206	-0.236171	0.031	0.06	1
Csnk1g1	0.00951547	0.204963	0.275	0.211	1
Terf2ip	0.00954696	-0.11454	0.016	0.038	1
Slc25a18	0.00954838	0.0948502	0.189	0.131	1
Ndufb4	0.0095622	-0.184054	0.034	0.063	1
Gm37494	0.00957574	0.136521	0.211	0.152	1
Tyro3	0.00957877	-0.0971946	0.006	0.021	1
Gm17227	0.00959012	-0.0941753	0.016	0.038	1
Gpr85	0.00960579	-0.139796	0.015	0.036	1
Gm28905	0.00963222	-0.459501	0.084	0.125	1
Prkce	0.00964297	0.125864	0.347	0.278	1
Xrcc4	0.00967515	0.153367	0.376	0.307	1
Magi3	0.00967543	0.176072	0.287	0.225	1
Mark2	0.00968603	0.153821	0.309	0.242	1
Zkscan3	0.00968929	0.0666671	0.231	0.169	1
Vit	0.00970492	0.15901	0.162	0.109	1
Ralbp1	0.0097231	0.0996837	0.236	0.173	1
Zadh2	0.00972697	0.0822324	0.054	0.025	1
Apbb1ip	0.00975605	0.0628459	0.013	0	1
Gm35315	0.00975605	0.0610647	0.013	0	1
2310068J16Rik	0.00975605	0.078006	0.013	0	1
Tut4	0.00978257	0.224955	0.495	0.426	1
C030047K22Rik	0.00981027	0.13803	0.028	0.008	1
Cep19	0.0098345	-0.0843243	0.034	0.063	1
Fam126b	0.00983473	0.139793	0.225	0.167	1
Abca8b	0.00985018	-0.349473	0.089	0.131	1
Osbpl11	0.00989871	0.0560804	0.177	0.121	1
Chchd10	0.00994905	-0.258226	0.049	0.083	1
Ndufa4	0.00995028	-0.285853	0.074	0.113	1
Mpdz	0.00995497	0.183203	0.326	0.263	1
Trmt2b	0.0100077	0.16078	0.08	0.044	1
Nmd3	0.0100383	0.147105	0.109	0.067	1
Ackr1	0.010039	-0.0735527	0.013	0.033	1
Ttyh1	0.0100623	-0.323019	0.708	0.695	1
Midn	0.0100721	0.1093	0.028	0.008	1
Urgcp	0.010114	0.190312	0.203	0.148	1
Sntb1	0.0101464	0.289196	0.133	0.088	1
Cpsf6	0.0101739	0.0958479	0.454	0.372	1
Clstn3	0.0102376	-0.13111	0.046	0.079	1
Lhfp	0.0102522	0.152152	0.728	0.674	1
2007-09-01	0.0102719	0.165625	0.427	0.355	1
Plekhd1	0.010353	0.119351	0.024	0.006	1
Hnrnpa0	0.0103913	-0.0832058	0.015	0.036	1
3110009E18Rik	0.010408	0.121815	0.024	0.006	1
Spock1	0.0104264	-0.206684	0.101	0.146	1
Bend7	0.0104492	0.0857557	0.084	0.048	1
Wdr77	0.0104631	0.0752185	0.043	0.017	1
Clk4	0.0104775	0.171667	0.309	0.244	1
Cadm3	0.0105167	-0.179831	0.041	0.071	1
Zfp174	0.0105238	0.0496468	0.021	0.004	1
Pom121	0.0105347	-0.237437	0.057	0.092	1
Tubb4a	0.0105561	-0.115265	0.01	0.029	1
4930503L19Rik	0.0105763	0.0315509	0.065	0.033	1
Gm1976	0.0105839	0.0720275	0.24	0.179	1
Grm3	0.0105858	0.0764975	0.351	0.282	1
Ocln	0.0105972	0.0556356	0.028	0.008	1
Abcd2	0.0106035	0.0862881	0.154	0.102	1
Pqbp1	0.010612	-0.123087	0.01	0.029	1
Plcxd3	0.0106353	-0.228267	0.08	0.121	1
Ube2v2	0.0106399	0.193202	0.145	0.098	1
Ptar1	0.0106511	0.178711	0.184	0.131	1
Fnip1	0.0106699	0.2172	0.4	0.334	1
Zfp462	0.0106741	0.131728	0.435	0.351	1
9530026P05Rik	0.0106918	0.136461	0.449	0.372	1
Gal	0.0107022	-0.125063	0.009	0.027	1
Rbbp6	0.0107172	0.151434	0.329	0.257	1
Gm45904	0.0107186	-0.0316233	0.007	0.023	1
Cfap221	0.0107191	0.0764248	0.028	0.008	1
Yap1	0.0107206	0.211396	0.208	0.152	1
Ogt	0.0107344	0.184651	0.712	0.608	1
Bbs7	0.0107739	0.124514	0.14	0.094	1
Mrpl55	0.0107915	-0.131108	0.012	0.031	1
Pcmtd2	0.0107996	0.169779	0.223	0.167	1
Trappc1	0.0108098	-0.142168	0.012	0.031	1
Crebbp	0.010812	0.0887586	0.534	0.443	1
Dhx15	0.0108422	0.123767	0.25	0.188	1
Lin28b	0.0108474	-0.140269	0.057	0.092	1
Gtf3c6	0.0109006	-0.121809	0.009	0.027	1
Atp5b	0.0109014	-0.275715	0.153	0.203	1
Sco2	0.0109343	-0.157649	0.01	0.029	1
Ndufa13	0.0109385	-0.184477	0.037	0.067	1
Sez6l2	0.0109716	-0.170054	0.054	0.088	1
Wdr7	0.0109762	0.0775695	0.36	0.286	1
Cep57	0.0109784	0.146098	0.087	0.05	1
Shcbp1l	0.0109792	-0.0495501	0.008	0.025	1
Rmnd5a	0.0109857	0.171777	0.221	0.165	1
Srsf11	0.0110373	0.129112	0.394	0.317	1
Arid5b	0.0110632	0.15639	0.216	0.161	1
Tax1bp1	0.0110643	0.18633	0.272	0.209	1
Nrg3	0.0111019	-0.868948	0.199	0.242	1
Zeb1	0.0111066	0.120904	0.738	0.656	1
Npepps	0.0111108	0.05499	0.436	0.345	1
Ccdc158	0.0111268	0.0812233	0.043	0.017	1
Wdr33	0.0111526	0.113761	0.519	0.432	1
Rab3c	0.011153	-0.332354	0.094	0.136	1
Gm48749	0.0111867	-0.0694898	0.01	0.029	1
Ext1	0.0112158	0.180924	0.601	0.518	1
Efl1	0.0112361	0.244566	0.155	0.109	1
Aar2	0.0112416	0.155988	0.061	0.031	1
Unc5c	0.0112673	-0.302592	0.176	0.23	1
Dnajb6	0.0113202	0.0963513	0.193	0.136	1
Abhd14b	0.0113366	-0.200163	0.126	0.177	1
Ckb	0.0113401	-0.455835	0.359	0.403	1
Naa15	0.0113413	0.148464	0.267	0.205	1
Immp2l	0.0113829	0.303261	0.328	0.269	1
Zfp229	0.01139	0.138979	0.061	0.031	1
Mrpl40	0.0114042	-0.0757677	0.01	0.029	1
Pdcd10	0.0114166	0.0611877	0.15	0.104	1
Map4k4	0.0114297	0.158569	0.402	0.326	1
Gm28403	0.0114328	0.0757482	0.034	0.012	1
Asap2	0.0115177	0.185355	0.286	0.223	1
Gm14286	0.0115329	0.0855065	0.034	0.012	1
Ntm	0.0115434	0.166205	0.759	0.779	1
Bhlhb9	0.0115558	0.168307	0.13	0.084	1
Rnaset2a	0.0115829	-0.071455	0.012	0.031	1
Csnk2a2	0.0116217	0.0989225	0.159	0.107	1
Elp5	0.0116566	0.144146	0.056	0.027	1
Cep70	0.0116871	0.129399	0.119	0.077	1
Ttll8	0.0116997	0.0653914	0.19	0.132	1
Rae1	0.0117376	0.140448	0.079	0.044	1
Ncapd2	0.0117565	0.101185	0.072	0.038	1
Nsg2	0.0117671	-0.132287	0.057	0.092	1
Dpf3	0.0118077	0.013888	0.218	0.155	1
Kdm7a	0.0118314	0.205314	0.211	0.155	1
Ints12	0.0118378	0.0786793	0.034	0.012	1
Sf3b1	0.0118858	0.151005	0.372	0.305	1
Cdh19	0.0119102	0.196568	0.546	0.47	1
Mtpap	0.0119166	0.159307	0.122	0.079	1
Maob	0.0119416	0.218275	0.134	0.088	1
Zfp825	0.0119427	0.0983225	0.039	0.015	1
Senp5	0.0119532	0.16638	0.172	0.123	1
Hacl1	0.0119934	0.149523	0.091	0.054	1
Nbr1	0.0120029	0.0622421	0.181	0.127	1
Msl1	0.0120049	0.170228	0.119	0.077	1
Diaph2	0.0120163	0.0764478	0.59	0.509	1
Mtg2	0.0120212	0.125254	0.053	0.025	1
Nme5	0.0120248	0.160759	0.126	0.083	1
Rfx4	0.0120252	0.136969	0.328	0.259	1
Cntn6	0.0120254	-0.179993	0.088	0.131	1
Jak2	0.0121329	0.0638993	0.219	0.157	1
Daam2	0.0121353	0.109556	0.36	0.28	1
Atp13a2	0.0121483	-0.304358	0.05	0.083	1
Gstm5	0.0121719	-0.434397	0.049	0.081	1
Rab3a	0.0121936	-0.141944	0.036	0.065	1
Acyp2	0.0121945	0.121837	0.397	0.328	1
Exoc4	0.0122254	0.152824	0.779	0.687	1
Micu2	0.0122458	0.177224	0.163	0.115	1
Ccdc77	0.0122533	0.071727	0.106	0.065	1
Tom1	0.0122815	0.114111	0.14	0.092	1
Ndufs4	0.0122939	0.189234	0.288	0.226	1
Senp2	0.0123352	0.177607	0.194	0.14	1
Stard7	0.01234	0.143198	0.124	0.081	1
Mrpl53	0.0123525	0.0909489	0.03	0.01	1
Ash1l	0.0123728	0.146194	0.476	0.395	1
Nucks1	0.0124079	0.215429	0.144	0.098	1
Peak1	0.0124278	0.173972	0.219	0.163	1
Paxbp1	0.0124676	0.11875	0.275	0.209	1
Gtpbp1	0.012488	0.0840407	0.053	0.025	1
Crlf3	0.0125445	0.152322	0.253	0.19	1
Ankrd24	0.0125465	-0.149943	0.051	0.084	1
Smc6	0.0125812	0.142458	0.193	0.14	1
Ubxn7	0.0125932	0.117089	0.275	0.209	1
Tmem87b	0.012608	0.0111609	0.16	0.107	1
Tlk1	0.0126207	0.198851	0.326	0.263	1
Rps5	0.0126225	-0.25311	0.034	0.061	1
Hibadh	0.0126319	0.126122	0.331	0.263	1
Kif24	0.0126729	0.138595	0.116	0.073	1
Adhfe1	0.012684	0.192449	0.179	0.127	1
Rasl10b	0.0127266	0.047413	0.016	0.002	1
Edem1	0.0127348	0.0740779	0.047	0.021	1
Fzd10os	0.0127543	0.0969744	0.016	0.002	1
Fry	0.012758	0.172671	0.779	0.758	1
1700028P14Rik	0.012778	0.292802	0.083	0.048	1
BC025920	0.0127821	0.0748733	0.016	0.002	1
Gm15938	0.0127821	0.0935417	0.016	0.002	1
Gsap	0.0127911	0.212633	0.169	0.119	1
Gm4890	0.01281	0.0661932	0.016	0.002	1
Dph1	0.01281	0.0620686	0.016	0.002	1
Firre	0.0128124	0.163176	0.27	0.207	1
Rfwd3	0.0128587	0.140359	0.108	0.067	1
Mterf2	0.0128688	0.153003	0.058	0.029	1
Gtf3c3	0.0128694	0.196035	0.139	0.094	1
Wipf1	0.0129065	0.162389	0.172	0.119	1
Myo15	0.0129219	0.0650888	0.016	0.002	1
Sox13	0.0129615	0.0577015	0.056	0.027	1
Pik3r1	0.0129674	0.0933275	0.527	0.432	1
Ptprn	0.0129898	-0.171704	0.093	0.134	1
Ccdc107	0.0129937	-0.175351	0.028	0.054	1
Carhsp1	0.0130064	0.0763141	0.016	0.002	1
Rprd2	0.0130087	0.112053	0.265	0.2	1
Igdcc3	0.0130403	0.147235	0.094	0.056	1
9230112J17Rik	0.013063	0.0233722	0.016	0.002	1
Gm13708	0.0130914	0.0788371	0.016	0.002	1
Actn4	0.0131261	0.11963	0.176	0.125	1
Creb1	0.0131341	0.149346	0.312	0.25	1
Ivd	0.0131496	0.0551038	0.26	0.196	1
Gpbp1	0.0131692	0.211118	0.231	0.175	1
Rab11fip3	0.0131952	0.146041	0.244	0.184	1
Tnrc6b	0.0131968	0.0879794	0.678	0.593	1
Nsd1	0.0132009	0.0535754	0.543	0.441	1
Olfr1033	0.0132758	0.120168	0.027	0.008	1
Zfp446	0.013283	0.0943922	0.068	0.036	1
Trip12	0.0133021	0.188108	0.574	0.493	1
Lysmd2	0.0133831	0.114952	0.071	0.038	1
Prdm2	0.013404	0.179516	0.183	0.134	1
Slc7a11	0.0134605	0.0101224	0.34	0.267	1
Slc35f4	0.0135017	-0.258772	0.057	0.09	1
Herc6	0.0135055	0.133537	0.251	0.188	1
Suv39h1	0.0135584	0.0705221	0.027	0.008	1
Sgk3	0.0135987	0.0253279	0.197	0.138	1
Gpat4	0.013616	0.0652844	0.068	0.036	1
Cdh18	0.0136234	-0.602628	0.141	0.188	1
Sil1	0.0136261	0.207888	0.234	0.179	1
Chrm3	0.0136368	-0.224695	0.05	0.083	1
Asxl2	0.0136491	0.108178	0.416	0.342	1
Sdccag8	0.0136511	0.060984	0.351	0.274	1
Oaz1	0.0136715	-0.298138	0.042	0.071	1
Klhl11	0.0136906	0.0505078	0.027	0.008	1
Ndufc1	0.0137623	-0.158698	0.019	0.04	1
Ppm1k	0.0137677	0.0681554	0.137	0.09	1
Gem	0.0137721	0.0652591	0.012	0	1
6330418K02Rik	0.0137721	0.0347629	0.012	0	1
Syne4	0.0137721	0.0524057	0.012	0	1
Klf11	0.0137721	0.0394414	0.012	0	1
Diras2	0.0137721	0.0295584	0.012	0	1
Rasgrp3	0.0137721	0.0487297	0.012	0	1
Ecpas	0.0137985	0.0553342	0.542	0.445	1
Gdf11	0.013824	0.0559135	0.027	0.008	1
Mdm4	0.0138406	0.139525	0.365	0.296	1
Zfp934	0.0138573	0.0869529	0.169	0.117	1
Zfp612	0.0138768	0.186428	0.116	0.075	1
Acsm5	0.0138911	0.108275	0.027	0.008	1
Rfc1	0.0139129	0.146224	0.164	0.115	1
Plpp3	0.0139254	-0.333594	0.647	0.664	1
Kcnt2	0.0139862	-0.218658	0.068	0.106	1
Atp8b5	0.0139925	0.0768711	0.05	0.023	1
Aimp1	0.0140079	0.119299	0.062	0.033	1
Camsap2	0.0140515	0.100886	0.27	0.209	1
Tcf7l2	0.0140845	0.0159156	0.564	0.461	1
Cd101	0.0141337	0.0904313	0.023	0.006	1
Tnks2	0.0141645	0.0654376	0.345	0.273	1
Glb1l2	0.0142382	0.0593479	0.02	0.004	1
Plin4	0.014256	-0.224209	0.019	0.04	1
Tsta3	0.0142756	-0.0854288	0.028	0.054	1
Eef1a1	0.0143425	-0.262663	0.135	0.184	1
4930505A04Rik	0.0143475	0.0636376	0.02	0.004	1
Ctdp1	0.0143738	0.143596	0.073	0.04	1
Itih5	0.0143819	0.051774	0.264	0.194	1
Ablim1	0.0143907	0.17744	0.484	0.415	1
Map7d2	0.0144437	0.0840812	0.301	0.236	1
Foxn3	0.0144601	0.134574	0.501	0.418	1
9130008F23Rik	0.0144851	0.0644761	0.02	0.004	1
Kpna6	0.0145156	0.0843033	0.093	0.056	1
Afg1l	0.0145376	0.212822	0.199	0.15	1
Tead1	0.0145796	0.0846899	0.58	0.482	1
Mier1	0.014593	0.00225938	0.361	0.284	1
Kcnd2	0.0145988	0.190556	0.779	0.764	1
Olfr655	0.0146239	0.0319458	0.02	0.004	1
Rptor	0.0146849	0.164868	0.285	0.223	1
Fhad1	0.0146948	0.0447016	0.068	0.036	1
Abraxas1	0.0146959	-0.182453	0.025	0.05	1
Paip2	0.0147405	0.0839343	0.263	0.202	1
Syncrip	0.0147564	0.224616	0.209	0.157	1
Hgs	0.0147658	-0.153942	0.034	0.061	1
Ubox5	0.0147727	0.110862	0.06	0.031	1
Auts2	0.0148175	0.119019	0.797	0.731	1
Hecw1	0.0148269	-0.216134	0.104	0.148	1
Vps13b	0.0148389	0.125819	0.571	0.489	1
Arih1	0.0148406	0.140653	0.461	0.384	1
Zcchc7	0.0148491	0.0448581	0.652	0.559	1
Camk2d	0.0148738	0.179548	0.515	0.443	1
Clint1	0.0148868	0.146867	0.231	0.177	1
Rab2a	0.014895	0.0745118	0.249	0.188	1
Ccdc59	0.0149294	0.10375	0.075	0.042	1
Ctdnep1	0.0149296	-0.129566	0.027	0.052	1
2002-09-01	0.0149322	0.0998118	0.032	0.012	1
Ybx3	0.0149469	0.0906134	0.103	0.063	1
Arvcf	0.0150007	-0.191109	0.049	0.081	1
Tor1aip1	0.0150041	0.0656827	0.289	0.223	1
Cast	0.0150194	0.239276	0.072	0.04	1
Rnf34	0.0150882	0.166249	0.067	0.036	1
Mxra7	0.0151081	0.103952	0.038	0.015	1
Brinp2	0.0151182	0.2381	0.226	0.169	1
Hsp90b1	0.0151227	-0.452229	0.164	0.207	1
St8sia3	0.0151306	-0.100231	0.024	0.048	1
Fam168a	0.0152188	0.10201	0.399	0.322	1
Traf7	0.0152202	0.0313021	0.079	0.044	1
Tshz1	0.0152219	0.182664	0.11	0.071	1
Myo6	0.0152252	0.0458045	0.576	0.478	1
Dgkd	0.0152315	0.180775	0.213	0.161	1
Acss2	0.0152874	0.0524495	0.2	0.146	1
BC024063	0.015299	0.0597889	0.032	0.012	1
Bcl2l1	0.0153232	0.0878575	0.287	0.221	1
Zfp275	0.015356	0.105887	0.038	0.015	1
Cnot6	0.015385	0.0597491	0.198	0.144	1
Suclg2	0.015387	0.0299493	0.178	0.125	1
Kif16b	0.015398	0.231999	0.233	0.179	1
Tgoln1	0.0154054	-0.294205	0.082	0.121	1
Hcfc2	0.0154134	0.171452	0.115	0.075	1
Rasa2	0.0154153	0.104439	0.439	0.349	1
Gm41077	0.0154258	0.202712	0.076	0.044	1
Scn5a	0.0154597	-0.0780072	0.016	0.036	1
Ikbip	0.015469	-0.20959	0.043	0.073	1
Mapk14	0.0155189	0.170773	0.16	0.111	1
Gab3	0.0155191	0.216112	0.126	0.084	1
Tmem163	0.0155194	-0.124395	0.047	0.079	1
Hs3st5	0.0155384	-0.171626	0.058	0.092	1
Cbr1	0.0156032	-0.221345	0.024	0.048	1
Ncan	0.0156585	-0.2733	0.056	0.088	1
Cbln2	0.0156672	-0.0415973	0.003	0.015	1
Stat3	0.0156903	0.154207	0.309	0.242	1
Gabbr2	0.0157012	0.0954465	0.547	0.464	1
Aaas	0.015709	0.0929554	0.038	0.015	1
Gtf2ird1	0.0157113	0.114579	0.251	0.188	1
Actr8	0.0157666	0.16447	0.084	0.05	1
Ubn1	0.0157667	0.182458	0.197	0.144	1
Wwtr1	0.0157936	0.0346747	0.282	0.209	1
Tmem198	0.0158231	-0.0595659	0.003	0.015	1
Bco2	0.0158231	-0.0955522	0.003	0.015	1
Gm4951	0.0158623	-0.0942093	0.003	0.015	1
Grtp1	0.0158728	0.0888375	0.038	0.015	1
Cntn1	0.0158902	0.135785	0.647	0.549	1
Chd6	0.015916	0.0869335	0.487	0.407	1
Lrrc49	0.0159284	0.207296	0.274	0.219	1
Plce1	0.0159502	0.14123	0.736	0.679	1
Pllp	0.01602	-0.0438567	0.003	0.015	1
Ski	0.0160339	0.0879992	0.193	0.14	1
Creb3l2	0.0160574	0.147707	0.12	0.079	1
Elmo1	0.0160606	-0.317058	0.174	0.223	1
Klhl3	0.0160639	0.190488	0.119	0.079	1
Parp10	0.0160994	-0.0328964	0.003	0.015	1
Rara	0.0161476	0.0433911	0.032	0.012	1
Agl	0.0161483	0.132128	0.273	0.207	1
Ctsa	0.0161622	-0.219633	0.051	0.083	1
Dnmbp	0.0162072	0.168432	0.12	0.079	1
Lrpprc	0.016248	-0.341448	0.159	0.203	1
Zfp512	0.0162684	0.255239	0.175	0.127	1
Gm26590	0.0162822	-0.147734	0.016	0.036	1
Ttll4	0.0162979	0.159083	0.177	0.127	1
Cntn3	0.016304	-0.239406	0.079	0.117	1
Serinc1	0.0163107	-0.397904	0.23	0.278	1
Entpd1	0.0163419	-0.104543	0.156	0.107	1
Mb21d2	0.0164498	0.152401	0.153	0.107	1
Stmn1	0.0164884	-0.191473	0.036	0.063	1
Mia	0.0164933	-0.350464	0.03	0.056	1
Folh1	0.016539	0.19025	0.265	0.203	1
5730455P16Rik	0.016542	0.152204	0.074	0.042	1
Zfp36l2	0.0165464	0.0323868	0.116	0.073	1
Sgcz	0.016594	-0.384357	0.228	0.282	1
Vstm2l	0.0165951	-0.0572595	0.015	0.035	1
Wdr76	0.0166185	0.148078	0.049	0.023	1
A430110L20Rik	0.0166228	0.117288	0.029	0.01	1
Slc22a4	0.0166525	0.0541961	0.177	0.125	1
A230056P14Rik	0.0166571	0.0858873	0.046	0.021	1
Col11a1	0.0166966	0.115842	0.208	0.154	1
Lrig1	0.0167472	0.0918067	0.556	0.476	1
Hsp90aa1	0.0168076	-0.369996	0.147	0.196	1
Ppp1r9a	0.0168728	0.154659	0.505	0.42	1
Clip1	0.0169598	0.193668	0.247	0.192	1
St18	0.0169927	-0.285245	0.036	0.063	1
1110002L01Rik	0.017025	0.161716	0.091	0.056	1
Mospd2	0.0170436	0.168799	0.081	0.048	1
Trim68	0.0170515	0.076559	0.029	0.01	1
Oaz2	0.0170603	0.176801	0.086	0.052	1
Rpl19	0.0170772	-0.289442	0.054	0.086	1
Atg7	0.0171182	0.160587	0.119	0.079	1
Mid1	0.0171334	0.18107	0.263	0.205	1
Zfp46	0.0171537	0.0553581	0.029	0.01	1
Faim2	0.0171693	-0.150377	0.05	0.081	1
Abcc4	0.0171801	0.0827587	0.087	0.052	1
Ubxn2b	0.0171859	0.0925852	0.104	0.065	1
Flrt2	0.0171995	0.118915	0.234	0.179	1
Nrsn2	0.0172085	-0.101944	0.029	0.054	1
Gmeb2	0.017312	0.123269	0.098	0.061	1
Slc24a2	0.0173477	-0.291831	0.108	0.15	1
Tent4b	0.0173608	0.067717	0.172	0.123	1
Stk38	0.0173712	0.10116	0.214	0.159	1
Tenm2	0.0173904	-0.351163	0.184	0.234	1
Ntn1	0.0174898	0.0975198	0.102	0.063	1
Arhgap42	0.0175385	0.0346531	0.369	0.284	1
BC065397	0.0175425	0.201986	0.09	0.056	1
Igsf11	0.0175444	0.122155	0.329	0.263	1
Angptl2	0.0176623	-0.207503	0.013	0.031	1
Dcc	0.0176897	-0.617103	0.233	0.28	1
Gm46218	0.0177872	0.128361	0.157	0.109	1
Csnk1a1	0.0178257	0.0798931	0.516	0.436	1
Lgr4	0.0178444	0.0834929	0.289	0.225	1
Slc46a1	0.0178954	-0.109691	0.005	0.017	1
Eda	0.0179033	0.235435	0.323	0.269	1
Sp1	0.0179364	0.128744	0.098	0.061	1
Hapln4	0.0179759	-0.0307363	0.005	0.017	1
4930447C04Rik	0.0179801	-0.130026	0.078	0.115	1
Nup214	0.017981	0.101221	0.175	0.127	1
Gm32442	0.017984	-0.100241	0.029	0.054	1
Nrros	0.0180112	0.121545	0.113	0.073	1
Eif3k	0.0180348	-0.108523	0.024	0.048	1
Alg8	0.0180665	0.0610823	0.041	0.017	1
Pramef8	0.0181295	0.115007	0.025	0.008	1
Arpc5l	0.0181812	0.140246	0.043	0.019	1
Elovl2	0.0182171	0.0368774	0.084	0.05	1
Atp13a4	0.0182401	0.0950107	0.552	0.478	1
Cacng7	0.0182482	0.131885	0.106	0.069	1
Fech	0.018258	0.175227	0.115	0.075	1
Gm49838	0.0183087	0.0666759	0.015	0.002	1
Pycr2	0.0183093	-0.161155	0.013	0.031	1
Nol10	0.0183264	0.156877	0.125	0.084	1
Slc25a53	0.018328	0.109873	0.076	0.044	1
Nif3l1	0.0183335	0.117494	0.043	0.019	1
A630072M18Rik	0.0183417	0.0673213	0.035	0.013	1
Eif5	0.0183577	0.124012	0.231	0.175	1
Rabgef1	0.0184296	0.0944643	0.069	0.038	1
Armc2	0.0184375	0.155815	0.22	0.165	1
Cdipt	0.0184589	-0.110396	0.047	0.079	1
Maats1	0.0184622	0.0569797	0.067	0.036	1
Gm47644	0.0184817	0.142913	0.076	0.044	1
Stx6	0.0184823	0.125401	0.126	0.084	1
Togaram1	0.0184877	0.0723011	0.287	0.221	1
Zfp975	0.0185241	0.207206	0.111	0.073	1
Csmd1	0.0185386	-0.455103	0.274	0.322	1
Oprl1	0.0185487	-0.0260242	0.014	0.033	1
Rab2b	0.018557	0.146899	0.119	0.079	1
Fam171b	0.0185904	0.153887	0.194	0.146	1
Pde4d	0.0186087	0.0417662	0.66	0.559	1
Dipk2a	0.0186504	0.0998948	0.049	0.023	1
Ntng2	0.0186642	0.0899992	0.084	0.05	1
Bst2	0.0186853	-0.192126	0.012	0.029	1
Pdk4	0.0186919	0.0575945	0.049	0.023	1
Dhrs4	0.0187445	0.0684542	0.025	0.008	1
2900076A07Rik	0.0187517	0.155525	0.139	0.096	1
Pdcd2l	0.0187526	0.102737	0.043	0.019	1
Rad21	0.0187748	0.146928	0.09	0.056	1
Sppl3	0.0187875	0.15235	0.259	0.205	1
Fkbp9	0.018827	0.200214	0.095	0.06	1
Glrx2	0.0188426	0.0836437	0.051	0.025	1
Nab1	0.0189126	0.132904	0.066	0.036	1
Atp9b	0.0189744	0.0232091	0.419	0.344	1
Pou2f1	0.0189833	0.170652	0.325	0.265	1
Col4a3	0.0190194	-0.271618	0.034	0.06	1
Zfp36	0.0190379	0.133034	0.022	0.006	1
Rps25	0.0190619	-0.163224	0.035	0.061	1
Cd200	0.0190698	-0.218959	0.047	0.077	1
Ptpn5	0.0190824	-0.0852866	0.054	0.086	1
Nrip3	0.0191124	-0.0885562	0.012	0.029	1
Rell2	0.0191124	-0.0584809	0.012	0.029	1
Nol11	0.0191416	0.121274	0.093	0.058	1
Sys1	0.019201	-0.242932	0.047	0.077	1
Slc25a51	0.0192334	0.073545	0.051	0.025	1
Cadps	0.0193532	-0.268688	0.179	0.228	1
Ccnt1	0.0193562	0.177251	0.209	0.157	1
Secisbp2l	0.0193859	0.112577	0.19	0.14	1
Srsf10	0.0194016	0.125914	0.244	0.186	1
Suz12	0.0194031	0.0849924	0.292	0.225	1
Tec	0.0194482	0.116524	0.019	0.004	1
Ints8	0.0194524	0.107753	0.237	0.18	1
Cdk13	0.0194819	0.131348	0.416	0.349	1
Naf1	0.019491	0.157432	0.066	0.036	1
Zfp991	0.0194987	0.0364526	0.01	0	1
Gm16982	0.0194987	0.0470511	0.01	0	1
Gm9725	0.0194987	0.0544029	0.01	0	1
Gm11714	0.0194987	0.0527794	0.01	0	1
AC142100.1	0.0194987	0.0364019	0.01	0	1
Clcf1	0.0194987	0.057621	0.01	0	1
Foxb1	0.0195588	0.0997568	0.019	0.004	1
Rassf9	0.0195588	0.100902	0.019	0.004	1
Fam49a	0.0196113	0.0611235	0.193	0.14	1
Spag8	0.0196177	0.091321	0.022	0.006	1
Rnf208	0.0196425	-0.0517086	0.012	0.029	1
Ppp5c	0.0196472	0.10656	0.045	0.021	1
Arrdc3	0.019649	0.174571	0.12	0.081	1
Mtap	0.0196498	0.103912	0.031	0.012	1
Gm4117	0.0196534	0.211062	0.064	0.035	1
Ell2	0.0196592	0.244343	0.138	0.098	1
Shoc2	0.0196661	0.180704	0.198	0.148	1
Acss1	0.0197122	0.0313991	0.33	0.257	1
Dido1	0.0197162	0.170833	0.279	0.221	1
Fbn2	0.0197213	-0.0760799	0.009	0.025	1
Adgb	0.0197221	-0.0206478	0.11	0.069	1
3110056K07Rik	0.0197241	0.12063	0.095	0.06	1
Tln2	0.0197481	0.0971731	0.168	0.121	1
Gm10544	0.0197633	-0.0352788	0.006	0.019	1
Tcte2	0.019764	0.0703914	0.09	0.056	1
Snap91	0.0197746	-0.26827	0.128	0.171	1
Hars2	0.0198046	0.10404	0.066	0.036	1
Gm33906	0.0198309	-0.118776	0.007	0.021	1
Ksr2	0.0198439	-0.212115	0.1	0.14	1
Snx9	0.0198563	0.092442	0.126	0.084	1
Prr13	0.0198668	-0.0903644	0.01	0.027	1
Map3k14	0.0199031	0.158918	0.083	0.05	1
Nfyc	0.0199096	0.127586	0.339	0.276	1
Dock1	0.0199108	0.106175	0.581	0.501	1
Col25a1	0.0199358	-0.43557	0.191	0.242	1
C330007P06Rik	0.0199391	0.260497	0.147	0.106	1
Gm16499	0.0199535	0.0766078	0.049	0.023	1
Rasl11a	0.0200067	0.0687172	0.019	0.004	1
Gpx8	0.0200669	-0.116026	0.01	0.027	1
4930444A19Rik	0.020069	-0.0844763	0.009	0.025	1
Myo1e	0.0200948	0.0171841	0.159	0.109	1
Tmem158	0.020104	-0.0711466	0.009	0.025	1
Ppp1r9b	0.0201504	0.110673	0.093	0.058	1
Ccdc88c	0.0201587	0.0537507	0.159	0.111	1
Commd10	0.0201637	0.265547	0.201	0.154	1
Gk	0.0201688	0.0959796	0.372	0.299	1
Slc9a3r2	0.0201703	-0.128829	0.008	0.023	1
Zfp800	0.0201819	0.142624	0.139	0.098	1
Cbx1	0.0202042	0.0896803	0.097	0.061	1
Mboat2	0.0202204	0.149007	0.6	0.518	1
Tmeff2	0.0202229	-0.397001	0.112	0.152	1
Ints6	0.0202362	0.119117	0.293	0.23	1
Ncln	0.0202395	-0.122693	0.041	0.069	1
Gadd45gip1	0.0202502	-0.0572485	0.012	0.029	1
Poldip2	0.020253	0.0521399	0.037	0.015	1
Myo9a	0.0202558	0.179406	0.446	0.384	1
Ten1	0.0202642	0.0698823	0.031	0.012	1
Zfp521	0.0202668	0.109504	0.497	0.415	1
Dnah9	0.0203002	0.124472	0.179	0.129	1
Ift43	0.0203078	0.194402	0.174	0.127	1
Ccdc85a	0.020311	0.228393	0.735	0.666	1
Ift57	0.0203444	0.157799	0.162	0.115	1
Fuom	0.0203509	-0.132528	0.009	0.025	1
Gm29683	0.020351	0.169204	0.244	0.186	1
Foxo1	0.0203699	0.13704	0.459	0.376	1
Dhrs11	0.020376	-0.0635512	0.007	0.021	1
Gm4924	0.0204138	0.14227	0.17	0.123	1
Smpdl3a	0.0204206	-0.337601	0.06	0.092	1
Acsl1	0.0204219	-0.174183	0.057	0.088	1
Il16	0.0204359	-0.0412925	0.001	0.01	1
Got1l1	0.0204359	-0.0475027	0.001	0.01	1
Islr2	0.0204359	-0.0235621	0.001	0.01	1
Gm27226	0.0204359	-0.0220209	0.001	0.01	1
Meiob	0.0204359	-0.0439047	0.001	0.01	1
Smim10l2a	0.0204359	-0.0541909	0.001	0.01	1
5430402O13Rik	0.0204452	0.106123	0.068	0.038	1
Rpl7	0.0205168	-0.257535	0.032	0.058	1
Phpt1	0.0205429	-0.10516	0.008	0.023	1
Babam2	0.0205479	0.0604831	0.416	0.338	1
Tmem51	0.0205488	0.0650136	0.059	0.031	1
Sox5os3	0.0205688	-0.0215205	0.001	0.01	1
Zfp664	0.0205901	0.112815	0.088	0.054	1
Trp63	0.0205906	0.357369	0.122	0.083	1
Pcyt1a	0.0205952	0.130462	0.075	0.044	1
Stimate	0.0206027	0.097852	0.199	0.148	1
3110039M20Rik	0.0206136	-0.0597049	0.007	0.021	1
Cap2	0.0206157	0.106613	0.262	0.202	1
Tm2d1	0.0206228	0.106849	0.14	0.096	1
Gpr68	0.0206355	-0.0257529	0.001	0.01	1
Sox10	0.0206355	-0.052039	0.001	0.01	1
Zfp286	0.0206453	0.151659	0.071	0.04	1
Mbd3	0.0206936	-0.0696352	0.008	0.023	1
Gpr27	0.0207023	-0.038854	0.001	0.01	1
Fgf2	0.020716	0.150632	0.14	0.096	1
Phactr3	0.0207193	0.151282	0.426	0.359	1
Klhl1	0.0207247	-0.274842	0.056	0.086	1
Chodl	0.0207694	-0.00934754	0.001	0.01	1
Crocc	0.0207911	-0.196937	0.044	0.073	1
D3Ertd751e	0.0208266	0.140092	0.267	0.211	1
B3gntl1	0.020827	0.142247	0.109	0.071	1
Atl3	0.0208456	0.0951219	0.139	0.096	1
Xpnpep3	0.0209133	0.087377	0.111	0.073	1
Rbfox1	0.0209369	-0.49673	0.266	0.309	1
Rarb	0.0209412	0.0987419	0.105	0.067	1
Pak7	0.020944	-0.156727	0.1	0.14	1
Frmpd3	0.0210706	-0.0773551	0.05	0.081	1
Zswim6	0.0211354	0.159902	0.479	0.399	1
Pcdh11x	0.021157	0.0936652	0.597	0.52	1
Dnajb4	0.0212066	0.0316766	0.179	0.131	1
Aamdc	0.021239	0.135745	0.128	0.086	1
Smap2	0.0212795	0.119188	0.106	0.069	1
Gm16189	0.0213821	0.141454	0.039	0.017	1
Immp1l	0.0214156	0.119448	0.206	0.155	1
Sobp	0.0214188	0.0397377	0.316	0.257	1
Tmem109	0.0214303	-0.153203	0.02	0.04	1
Smad5	0.0214373	0.129906	0.1	0.063	1
Ruvbl2	0.0214464	-0.0367561	0.01	0.027	1
Prr16	0.0214506	0.352827	0.328	0.276	1
Bbs9	0.0214656	0.109608	0.365	0.298	1
Otud6b	0.0214675	0.0873935	0.071	0.04	1
Fer	0.0214721	0.240752	0.322	0.269	1
Actr3b	0.0214797	0.16109	0.175	0.129	1
Usp53	0.0215369	-0.0344976	0.487	0.409	1
Ino80d	0.0215468	0.206267	0.255	0.203	1
Stxbp5l	0.0215721	-0.354669	0.178	0.221	1
Utp15	0.0216132	0.107252	0.047	0.023	1
Ubap2l	0.0217069	0.124395	0.34	0.276	1
B230219D22Rik	0.0217719	-0.134664	0.062	0.096	1
Haus3	0.0217856	0.118934	0.028	0.01	1
Sik2	0.0217959	0.211203	0.27	0.217	1
Psd2	0.0218004	0.117853	0.316	0.246	1
Hmgcll1	0.0218358	-0.215937	0.102	0.14	1
Akap8l	0.0218541	0.0814232	0.316	0.253	1
Zfp598	0.0218559	0.137227	0.06	0.033	1
Btd	0.0218562	-0.161855	0.034	0.06	1
AW209491	0.0218821	0.0770832	0.028	0.01	1
Nup98	0.021907	0.0975448	0.448	0.372	1
Zfp1	0.0219159	0.111359	0.095	0.06	1
Plbd2	0.0219452	-0.184637	0.058	0.09	1
Cthrc1	0.0220114	0.0590941	0.028	0.01	1
Pias2	0.0220702	0.0488984	0.397	0.324	1
Nkx2-2os	0.0220751	0.180687	0.166	0.119	1
Gm45435	0.0221232	0.097443	0.039	0.017	1
R3hdm2	0.0221259	0.0804318	0.315	0.248	1
Ralyl	0.0221557	-0.476929	0.26	0.303	1
Nfix	0.0222317	0.0936092	0.253	0.192	1
Kctd17	0.0222617	0.136368	0.06	0.033	1
Dhdds	0.0222642	0.179211	0.138	0.098	1
Smdt1	0.0222747	-0.185119	0.019	0.038	1
Smim20	0.0223042	0.121665	0.034	0.013	1
Slitrk4	0.0223056	-0.0593742	0.02	0.04	1
Ift52	0.022307	0.0357123	0.103	0.065	1
Ift140	0.0223115	0.124228	0.123	0.083	1
Nadk	0.022367	0.0367032	0.184	0.132	1
Nfe2l2	0.0223988	0.103725	0.133	0.092	1
Grin1	0.0224595	-0.170813	0.1	0.138	1
Zcchc8	0.0225029	0.236229	0.124	0.086	1
Mydgf	0.02258	-0.225797	0.02	0.04	1
Rpl29	0.0226236	-0.0850461	0.02	0.04	1
Fam227a	0.0226281	0.205832	0.126	0.086	1
Sema3e	0.0226331	0.202516	0.047	0.023	1
Kansl1	0.0227363	0.146621	0.596	0.509	1
Ap1s2	0.0227395	0.395612	0.218	0.169	1
Rcan1	0.0227789	0.162676	0.094	0.06	1
Gcc2	0.0228871	0.0145029	0.186	0.134	1
Cluap1	0.0229304	0.0790051	0.119	0.079	1
Lats2	0.0229733	0.147865	0.101	0.065	1
Nup160	0.02301	0.115762	0.127	0.086	1
Fermt2	0.023016	0.0818945	0.321	0.257	1
Gatm	0.0230577	-0.293308	0.06	0.092	1
Snrpn	0.0230881	-0.277394	0.09	0.127	1
Fam107a	0.0231028	0.0804228	0.289	0.223	1
Dpp9	0.0231404	0.122553	0.05	0.025	1
Nup35	0.0231423	0.0211038	0.083	0.05	1
Gpr89	0.0231506	0.117767	0.08	0.048	1
Dnal1	0.0231657	0.180177	0.178	0.132	1
Pou2f2	0.0232044	0.0099532	0.034	0.013	1
Kcnj6	0.0232448	-0.11836	0.06	0.092	1
Aarsd1	0.023276	0.0869303	0.05	0.025	1
Smox	0.0232762	0.0147944	0.216	0.159	1
Ak3	0.0232778	0.0882831	0.227	0.171	1
Mbnl2	0.023281	0.103792	0.559	0.476	1
Dlgap2	0.0233072	-0.105549	0.104	0.148	1
Pwwp2a	0.0233296	0.0491527	0.225	0.167	1
Ccdc191	0.0233653	0.12483	0.194	0.144	1
Srfbp1	0.023395	0.143176	0.069	0.04	1
Ccdc148	0.0234485	0.157607	0.235	0.182	1
Erbin	0.0234732	0.191448	0.454	0.388	1
Abhd17b	0.0235775	0.164179	0.19	0.142	1
Dtnb	0.0235829	0.134154	0.359	0.292	1
Fstl5	0.0236335	-0.448048	0.076	0.109	1
Dlg5	0.0236391	0.0416469	0.416	0.342	1
Tug1	0.0236795	0.174297	0.103	0.067	1
Gabra1	0.0236803	-0.127875	0.06	0.092	1
Camsap1	0.0236816	0.151617	0.17	0.125	1
Yeats2	0.0237087	0.114158	0.269	0.211	1
2610037D02Rik	0.0237157	0.0716225	0.168	0.123	1
Prkaca	0.0237552	0.0808608	0.082	0.05	1
Pcf11	0.0237595	0.0532488	0.237	0.182	1
Abhd16a	0.0237624	-0.284422	0.064	0.096	1
Kmt2e	0.0237677	0.127589	0.62	0.555	1
B3galnt2	0.0237829	0.210481	0.103	0.069	1
Dstn	0.0238065	0.0391215	0.093	0.058	1
Agbl2	0.0238532	0.0897686	0.034	0.013	1
Sertad2	0.0238543	0.264786	0.146	0.104	1
Peli1	0.0238964	0.0799991	0.359	0.29	1
Exoc6b	0.0239004	0.058531	0.545	0.455	1
Hebp1	0.0239655	0.112608	0.042	0.019	1
Adam15	0.023973	0.112506	0.078	0.046	1
Slc35b3	0.024008	0.00662238	0.068	0.038	1
Oxsr1	0.0240213	0.0942677	0.042	0.019	1
Ankhd1	0.0240585	0.109445	0.468	0.393	1
Glcci1	0.0240746	0.133236	0.282	0.23	1
Tbcel	0.0240851	0.131945	0.26	0.205	1
Zfp652	0.0240982	0.195757	0.163	0.121	1
Mfsd13a	0.0241683	0.128756	0.044	0.021	1
Herpud2	0.0242181	0.122393	0.146	0.104	1
Rps17	0.0242338	-0.234597	0.03	0.054	1
Ostf1	0.0242406	0.108387	0.052	0.027	1
Tbc1d5	0.0242594	0.0984081	0.527	0.453	1
Exph5	0.0242626	0.0611832	0.034	0.013	1
Mrpl41	0.0242805	-0.175853	0.066	0.1	1
Pxylp1	0.0242961	0.0758158	0.05	0.025	1
Igf2bp3	0.0242989	0.12236	0.03	0.012	1
Fam228a	0.0243368	-0.0857358	0.149	0.104	1
Dvl1	0.0243725	-0.182709	0.086	0.123	1
Rexo1	0.0243725	-0.170079	0.042	0.069	1
Ints14	0.0243767	0.203146	0.086	0.054	1
Cmip	0.0244052	0.178561	0.404	0.349	1
Brip1os	0.0244168	0.130093	0.155	0.111	1
Sorbs3	0.0244777	0.0877945	0.094	0.06	1
Actb	0.0245268	-0.29723	0.152	0.194	1
Atp2b3	0.0245575	-0.0957604	0.035	0.06	1
Mgat5	0.0245849	0.18797	0.31	0.253	1
Rwdd3	0.0246057	0.0574232	0.05	0.025	1
Dock9	0.0246156	0.0735645	0.413	0.344	1
Ulk2	0.0246386	0.144972	0.297	0.238	1
Acsbg1	0.0247674	0.0803763	0.34	0.269	1
Rsu1	0.0248084	0.0853991	0.181	0.132	1
Dusp18	0.0248288	0.080501	0.042	0.019	1
Dlk1	0.0249259	-0.252772	0.074	0.107	1
Tnpo1	0.0249376	0.0690183	0.378	0.317	1
Pgf	0.0250005	0.0769645	0.024	0.008	1
Pbdc1	0.0250917	0.193083	0.102	0.067	1
Nprl3	0.0251823	0.139395	0.122	0.083	1
1700027H10Rik	0.0252596	0.058324	0.014	0.002	1
Polr3g	0.0253136	0.0353595	0.024	0.008	1
Ccnb2	0.0253139	0.0484851	0.014	0.002	1
Plp1	0.0253158	-0.57682	0.132	0.173	1
Pfdn6	0.0253267	-0.209318	0.016	0.035	1
Cpne3	0.0253336	0.0513395	0.1	0.063	1
Gm49518	0.0253683	0.0854741	0.014	0.002	1
Gm14305	0.0253683	0.0593836	0.014	0.002	1
Klhl36	0.0253965	0.0783196	0.03	0.012	1
Pum2	0.0254464	0.0410373	0.368	0.303	1
Cuedc1	0.0254516	0.122641	0.333	0.269	1
Ipo11	0.0254523	0.0756787	0.204	0.152	1
Catip	0.025518	-0.252237	0.035	0.06	1
2310010J17Rik	0.025532	0.0560815	0.014	0.002	1
Tomm7	0.0255991	-0.169011	0.017	0.036	1
Zfp609	0.0256253	0.138971	0.284	0.228	1
Rock1	0.0256266	0.0112756	0.425	0.351	1
Gpr156	0.0256452	0.0250468	0.058	0.031	1
Nt5c2	0.0256743	0.119569	0.468	0.407	1
Adamts9	0.0256881	0.0817347	0.284	0.221	1
Sos2	0.0257281	0.110321	0.274	0.221	1
Ccdc80	0.025738	0.0926492	0.06	0.033	1
Gmps	0.0257381	0.148223	0.181	0.136	1
Papss2	0.0257572	0.125486	0.11	0.073	1
Dctn4	0.025791	0.08422	0.263	0.207	1
Tcf12	0.0258402	0.0807739	0.728	0.641	1
Zhx2	0.0258834	0.199414	0.281	0.226	1
Dstyk	0.0258883	0.120189	0.155	0.111	1
Dse	0.0259088	0.103866	0.044	0.021	1
Rimklb	0.0259139	0.0522416	0.295	0.234	1
Rogdi	0.0259822	-0.174785	0.041	0.067	1
Zfp712	0.0260063	0.0869356	0.021	0.006	1
Trappc2l	0.026012	-0.114868	0.017	0.036	1
Efr3b	0.0260237	0.0176185	0.519	0.453	1
C2cd3	0.026026	0.0923503	0.209	0.157	1
2610301B20Rik	0.0260605	0.0905355	0.163	0.119	1
Nemf	0.0260792	0.0773126	0.233	0.179	1
Baz1b	0.0261261	0.120445	0.25	0.196	1
Hap1	0.0261997	-0.224365	0.103	0.14	1
Rab4a	0.0262182	0.132043	0.086	0.054	1
Foxj2	0.0263588	0.101827	0.065	0.036	1
Retreg3	0.0264785	0.0966488	0.098	0.063	1
Nhsl1	0.0264821	0.127934	0.634	0.578	1
Pde7b	0.0264892	0.0667312	0.601	0.52	1
9330162012Rik	0.0265006	0.0310424	0.03	0.012	1
Grsf1	0.0265224	0.110454	0.072	0.042	1
Gm43774	0.0265375	0.0560938	0.021	0.006	1
E130114P18Rik	0.0265815	0.0350639	0.184	0.132	1
Rps3a1	0.0266371	-0.139521	0.041	0.067	1
Orc3	0.0266411	0.119323	0.218	0.167	1
Prpf39	0.0266635	0.157435	0.326	0.271	1
Corin	0.0266717	0.165508	0.021	0.006	1
Smchd1	0.0267232	0.0220563	0.294	0.226	1
Hif1a	0.0267483	0.17447	0.24	0.188	1
Gm15832	0.0268065	0.0237714	0.021	0.006	1
Lrrc69	0.0268065	0.0562341	0.021	0.006	1
Lrriq3	0.0268573	0.133777	0.046	0.023	1
D930016D06Rik	0.0268575	0.0891481	0.108	0.071	1
Mpp5	0.0268866	0.250044	0.244	0.196	1
Rars	0.0268899	0.0723119	0.072	0.042	1
Zfp592	0.0269027	0.129741	0.162	0.117	1
Exoc2	0.0269247	0.154792	0.259	0.207	1
Gab2	0.0269251	0.0744432	0.473	0.39	1
Kcna1	0.0269289	-0.0780378	0.023	0.044	1
Bmpr1b	0.0269859	0.0539174	0.48	0.401	1
Jagn1	0.0270266	-0.115839	0.024	0.046	1
Lamtor2	0.0270495	-0.128567	0.016	0.035	1
Asb7	0.027091	0.0238784	0.125	0.084	1
Fndc3b	0.0271343	0.0977182	0.377	0.311	1
Lman1	0.0271598	-0.358641	0.128	0.167	1
Prlr	0.0272359	-0.0840276	0.03	0.054	1
Slc6a15	0.0272704	-0.161309	0.06	0.09	1
Adgrb3	0.0272952	0.0770107	0.939	0.898	1
Jak1	0.027327	0.118972	0.306	0.246	1
Cib1	0.0274158	0.0658018	0.017	0.004	1
Tpp2	0.0274376	0.211598	0.291	0.24	1
Nrp2	0.0274546	0.211839	0.117	0.081	1
Vat1	0.0274583	-0.0837241	0.016	0.035	1
Ghdc	0.0274957	-0.123056	0.016	0.035	1
Depdc5	0.0275114	0.0960972	0.245	0.192	1
Kcnb2	0.0275222	-0.0679298	0.152	0.202	1
Aak1	0.0275279	0.0965252	0.429	0.355	1
Egfl6	0.027569	0.0414884	0.017	0.004	1
Clasp2	0.0275888	0.115985	0.719	0.637	1
Arih2	0.0276225	0.0204843	0.2	0.15	1
Fam193a	0.0276277	0.0728319	0.425	0.357	1
Plppr4	0.0277403	-0.222506	0.068	0.1	1
Zfp827	0.0279508	-0.0232994	0.194	0.142	1
Lrrc7	0.0279676	-0.429838	0.199	0.238	1
Parp4	0.0279716	0.0896886	0.131	0.09	1
Prr5	0.027983	0.0772239	0.069	0.04	1
Gm40578	0.0279864	0.0763645	0.26	0.198	1
Szrd1	0.0280167	0.0925156	0.09	0.058	1
Atl2	0.0280341	0.127491	0.338	0.274	1
Hacd2	0.0280603	0.110098	0.633	0.536	1
Pabpc1	0.0280842	0.0352046	0.156	0.111	1
Cntn2	0.0281623	-0.124135	0.022	0.042	1
Tcp11l1	0.028181	0.142357	0.172	0.129	1
Cyp4v3	0.0281823	0.0866054	0.067	0.038	1
4930527F14Rik	0.0282332	0.107199	0.038	0.017	1
Siva1	0.0282342	-0.121141	0.002	0.012	1
Golim4	0.0282585	0.066877	0.148	0.106	1
Cdk5r2	0.0283103	-0.0585277	0.002	0.012	1
Nanos3	0.0283103	-0.036395	0.002	0.012	1
Rps6ka4	0.0283103	-0.0755911	0.002	0.012	1
Slc12a5	0.028344	-0.182482	0.064	0.094	1
Mrpl1	0.0283629	0.0827247	0.149	0.107	1
Fastkd2	0.0283771	0.105163	0.049	0.025	1
D630024D03Rik	0.0283865	-0.0511026	0.002	0.012	1
1700020D05Rik	0.0283865	-0.0391665	0.002	0.012	1
Gm14582	0.0283865	-0.0614998	0.002	0.012	1
Clvs2	0.0284043	-0.0560411	0.05	0.079	1
Arhgap17	0.0284223	0.0945183	0.221	0.169	1
Dhdh	0.0284325	0.103679	0.046	0.023	1
Aopep	0.0284442	0.0690155	0.42	0.357	1
Zfp651	0.0284899	-0.299719	0.044	0.071	1
Tatdn1	0.028501	0.209958	0.096	0.063	1
Slc25a46	0.0285176	0.196607	0.163	0.121	1
Cacna1a	0.0285374	-0.210985	0.225	0.274	1
Zfp655	0.0285564	0.0399636	0.074	0.044	1
Tns1	0.0285677	0.0384444	0.168	0.121	1
Utp18	0.0286045	0.0722366	0.076	0.046	1
Gm16279	0.0286543	0.0971265	0.027	0.01	1
Rpl13	0.0286743	-0.377753	0.075	0.107	1
Tipin	0.0286793	0.168283	0.064	0.036	1
Gm14023	0.0286931	-0.099898	0.002	0.012	1
Golga7b	0.0286931	-0.0351613	0.002	0.012	1
Zfp869	0.0286997	0.0390218	0.124	0.084	1
Fbxl7	0.0287421	0.254988	0.287	0.234	1
Pcsk2os2	0.0287703	-0.0170036	0.002	0.012	1
Serpinb1a	0.028925	-0.0376919	0.002	0.012	1
Hmbox1	0.0289429	0.180917	0.23	0.18	1
Mthfsd	0.0289557	0.123358	0.051	0.027	1
Polr3k	0.0289873	-0.161865	0.014	0.031	1
Pdlim4	0.0289909	0.136901	0.061	0.035	1
Isca1	0.0290309	0.0859312	0.032	0.013	1
Ghr	0.0290433	0.133452	0.436	0.37	1
Zfp329	0.0290487	0.0964244	0.093	0.06	1
Tspyl4	0.0291091	-0.199348	0.049	0.077	1
Klc1	0.0291557	0.142969	0.188	0.142	1
Cux1	0.0291808	0.0591382	0.384	0.321	1
Gm1604b	0.0291815	0.0584567	0.032	0.013	1
Lrch2	0.0292328	0.0854635	0.181	0.134	1
Begain	0.0292691	-0.233913	0.037	0.061	1
Trim41	0.0292756	0.206227	0.111	0.075	1
4930578M01Rik	0.0292876	0.102152	0.098	0.063	1
Cdk19	0.0293126	0.0281272	0.438	0.361	1
Atraid	0.0293223	-0.388094	0.142	0.18	1
Bbox1	0.0293313	-0.0350075	0.245	0.184	1
Iscu	0.0294157	-0.176949	0.039	0.065	1
Psmb6	0.0294946	-0.182164	0.028	0.05	1
Wnk2	0.0294978	0.0491349	0.637	0.553	1
Enah	0.0295548	0.125442	0.688	0.612	1
Csdc2	0.0295606	0.00685215	0.15	0.106	1
Lix1l	0.0296393	0.123875	0.064	0.036	1
Map2	0.0296925	0.122652	0.766	0.676	1
Gm33228	0.0297161	-0.0774843	0.044	0.071	1
Rbmx	0.029727	0.132025	0.142	0.102	1
Zfp772	0.029731	0.122306	0.041	0.019	1
Marf1	0.0297443	0.139388	0.227	0.177	1
Kcnh2	0.0297702	-0.173219	0.014	0.031	1
Gm45464	0.0298774	0.0423459	0.027	0.01	1
Ppp1r10	0.0299278	0.0517621	0.167	0.121	1
Phax	0.0299535	0.0900067	0.081	0.05	1
Gm11837	0.0299634	0.0507285	0.027	0.01	1
Cyth3	0.029977	0.0952182	0.154	0.111	1
Pptc7	0.0300784	0.181731	0.128	0.092	1
Epb41l4a	0.030092	0.138513	0.102	0.067	1
Cs	0.0300956	0.101085	0.164	0.119	1
Map2k5	0.0301147	0.0744235	0.281	0.225	1
Asxl1	0.030148	0.189451	0.204	0.157	1
C920021L13Rik	0.0301698	0.0533989	0.072	0.042	1
Whamm	0.0301786	0.115251	0.159	0.115	1
Sft2d2	0.0302251	0.105326	0.096	0.061	1
Cdkn1b	0.0302533	0.0935796	0.059	0.033	1
Kif3b	0.0303084	0.179995	0.089	0.058	1
Zfp932	0.0303229	0.0562706	0.086	0.054	1
Fancc	0.0303355	0.160392	0.115	0.079	1
Msi2	0.0304455	0.0544601	0.97	0.923	1
Nectin3	0.0304788	0.169278	0.207	0.161	1
Ybx1	0.0305312	0.123981	0.11	0.075	1
Sec23ip	0.0305432	0.0588171	0.102	0.067	1
Lingo2	0.0305679	-0.672356	0.181	0.217	1
Gm44987	0.030615	0.0628573	0.027	0.01	1
Il15ra	0.0307215	0.147743	0.09	0.058	1
Irx5	0.0308754	0.14466	0.035	0.015	1
Idh1	0.0308983	0.134321	0.132	0.092	1
Cnih1	0.0309052	-0.266694	0.046	0.073	1
Gm16973	0.0309134	0.130479	0.035	0.015	1
Tmed3	0.0309694	-0.140813	0.022	0.042	1
Mga	0.030999	0.107667	0.416	0.342	1
Zmiz1	0.0310415	0.0553777	0.234	0.184	1
Fyttd1	0.0310668	0.0480164	0.198	0.152	1
Baz2a	0.031081	0.0917627	0.178	0.132	1
Cfap47	0.0310846	0.124148	0.156	0.113	1
Slc5a6	0.0311451	-0.114038	0.014	0.031	1
Rdx	0.0311745	0.11186	0.23	0.18	1
Morc2a	0.0312386	0.0611652	0.186	0.138	1
Pcdh15	0.0312488	-0.469878	0.152	0.194	1
Papola	0.031259	0.0112821	0.359	0.298	1
Elf1	0.0312769	0.125724	0.163	0.121	1
Plekhm3	0.0313082	0.0720027	0.24	0.186	1
Gdap2	0.0313174	0.00165924	0.057	0.031	1
Sdcbp	0.031318	0.0948841	0.113	0.077	1
Pomgnt2	0.0313203	-0.0555953	0.022	0.042	1
Rfx2	0.0313293	0.0988676	0.076	0.046	1
Pld1	0.0313366	0.0187884	0.302	0.232	1
Tmem123	0.0313612	0.0346355	0.032	0.013	1
Gas5	0.0313642	0.12632	0.141	0.102	1
Snrk	0.0315198	0.0769337	0.206	0.157	1
Zscan20	0.0315829	0.130483	0.023	0.008	1
Poglut3	0.0316482	0.113057	0.097	0.063	1
Ccdc62	0.0316672	0.0546264	0.131	0.09	1
Rnmt	0.0316854	0.146656	0.084	0.054	1
Rps21	0.0317106	-0.160819	0.044	0.071	1
Prkag1	0.0317221	0.0735652	0.1	0.065	1
Ttc29	0.0317538	0.0850021	0.059	0.033	1
Glg1	0.0317644	0.107454	0.331	0.271	1
Spopl	0.0317734	0.19829	0.235	0.186	1
Nod1	0.0318002	0.142774	0.035	0.015	1
Gm14966	0.03182	0.161516	0.084	0.054	1
Ago3	0.0318235	0.0505086	0.402	0.33	1
Krt10	0.0318266	0.105214	0.023	0.008	1
BC067074	0.0319035	0.100028	0.066	0.038	1
Fam117a	0.031969	0.0972317	0.043	0.021	1
Dph5	0.0319907	0.0838097	0.051	0.027	1
Scn2a	0.0319914	-0.301509	0.168	0.207	1
Syt4	0.0320488	-0.239971	0.067	0.098	1
Prkab1	0.0320961	-0.15354	0.021	0.04	1
Sfmbt2	0.0321157	0.124872	0.094	0.061	1
Gm19605	0.0321211	0.133335	0.023	0.008	1
Slc6a7	0.0321422	-0.116889	0.031	0.054	1
Slc16a1	0.0321445	-0.223222	0.027	0.048	1
Ascc3	0.0321824	0.12484	0.336	0.276	1
Fsd1l	0.0321889	0.0951266	0.147	0.106	1
Hmgb3	0.0322146	-0.127691	0.013	0.029	1
Osmr	0.0322198	0.139844	0.023	0.008	1
[truncated: 11,502 more rows]

## Sheet: ESMT1d_Hypo_Gaba_DEA
ESM Table 1d
Hypothalamus Gabaergic Neurons_table_DEA_RHvsAH
gene	p_val	avg_log2FC	pct.1	pct.2	p_val_adj
Gm42418	4.93365e-169	-0.527227	0.998	0.998	1.21876e-164
Pcsk1n	4.52179e-141	-0.83199	0.573	0.748	1.11702e-136
AC149090.1	1.59268e-96	-0.600985	0.776	0.879	3.9344e-92
Atp1b1	4.58866e-92	-0.515465	0.69	0.802	1.13354e-87
Atp6v0c	5.99967e-89	-0.534635	0.394	0.579	1.4821e-84
Resp18	8.69492e-83	-0.559297	0.54	0.682	2.1479e-78
Kcnq1ot1	3.4068e-70	0.498422	0.896	0.808	8.41581e-66
Rnasek	8.44956e-49	-0.313487	0.165	0.298	2.0873e-44
Gapdh	9.9887e-48	-0.316254	0.148	0.274	2.46751e-43
Ly6h	1.42931e-43	-0.415813	0.527	0.627	3.53084e-39
Tmem59l	8.02022e-40	-0.351031	0.309	0.431	1.98124e-35
Itm2b	9.80002e-40	-0.349439	0.608	0.694	2.4209e-35
Tecr	1.2374e-39	-0.335427	0.582	0.674	3.05675e-35
Ubb	1.33102e-39	-0.313594	0.169	0.285	3.28803e-35
Atp6v0b	1.40332e-38	-0.301269	0.725	0.789	3.46661e-34
Psap	7.67859e-38	-0.355938	0.492	0.598	1.89684e-33
Rabac1	9.64579e-37	-0.28713	0.207	0.323	2.3828e-32
Cst3	2.44537e-36	-0.342967	0.284	0.402	6.0408e-32
Caly	2.49877e-36	-0.3346	0.349	0.468	6.17271e-32
Rtn1	3.61042e-36	-0.242597	0.931	0.939	8.91882e-32
Tuba1a	5.05331e-36	-0.276278	0.157	0.265	1.24832e-31
Bsg	8.42442e-36	-0.324118	0.256	0.373	2.08108e-31
Malat1	5.98731e-35	-0.159811	1	0.999	1.47904e-30
Hspa8	3.40394e-34	-0.324027	0.306	0.417	8.40874e-30
AY036118	1.62787e-33	-0.299607	0.832	0.85	4.02132e-29
Ctsb	3.69237e-33	-0.319333	0.336	0.443	9.12126e-29
Itm2c	1.73433e-31	-0.339526	0.337	0.439	4.28433e-27
Slc22a17	3.85371e-30	-0.275337	0.621	0.699	9.51983e-26
Cd81	7.71572e-30	-0.286573	0.278	0.383	1.90601e-25
Celf4	2.89735e-29	0.207219	0.956	0.915	7.15732e-25
Pgrmc1	3.25721e-29	-0.28765	0.341	0.443	8.04628e-25
Aplp1	5.43881e-29	-0.273138	0.378	0.481	1.34355e-24
Aldoa	8.93845e-29	-0.246675	0.213	0.315	2.20807e-24
Hspa5	7.70394e-26	-0.287279	0.305	0.396	1.9031e-21
Prnp	2.13894e-25	-0.291927	0.414	0.503	5.28382e-21
Hsp90aa1	6.98953e-24	-0.261678	0.368	0.454	1.72662e-19
Stmn3	2.13072e-23	-0.256045	0.416	0.504	5.26352e-19
Thy1	3.7316e-23	-0.207173	0.173	0.259	9.21816e-19
Syt11	1.11625e-22	-0.269152	0.634	0.684	2.75748e-18
Clu	1.18579e-22	-0.245607	0.2	0.286	2.92926e-18
Ndn	4.07934e-22	-0.289842	0.259	0.343	1.00772e-17
Hsp90ab1	5.63533e-22	-0.247496	0.296	0.38	1.3921e-17
Serinc1	8.1184e-22	-0.264981	0.448	0.525	2.00549e-17
Sv2a	2.95812e-21	-0.249111	0.477	0.552	7.30743e-17
Snhg14	7.67724e-21	-0.121931	0.993	0.991	1.89651e-16
Tuba1b	2.34014e-20	-0.178682	0.125	0.199	5.78084e-16
Lhx8	3.95112e-20	-0.103193	0.01	0.042	9.76045e-16
Tubb2a	1.32986e-19	-0.219836	0.197	0.274	3.28515e-15
Timp2	1.90116e-19	-0.23202	0.31	0.391	4.69644e-15
Tmem147	2.15698e-19	-0.161335	0.093	0.157	5.32838e-15
Mif	2.16779e-19	-0.152861	0.069	0.128	5.35508e-15
Chchd10	3.80213e-19	-0.126944	0.056	0.111	9.39239e-15
Syt4	3.96428e-19	-0.263061	0.379	0.456	9.79296e-15
Fth1	4.23595e-19	-0.174161	0.105	0.172	1.04641e-14
Rplp1	4.58179e-19	-0.160229	0.08	0.14	1.13184e-14
Ppia	1.07632e-18	-0.241983	0.246	0.321	2.65882e-14
Cox16	1.6513e-18	0.169659	0.895	0.843	4.0792e-14
Ckb	1.89169e-18	-0.208175	0.283	0.365	4.67304e-14
Nsg1	5.59154e-18	-0.201083	0.237	0.312	1.38128e-13
BC005561	1.16172e-17	0.172243	0.38	0.29	2.86979e-13
4933406I18Rik	1.4005e-17	0.210483	0.569	0.478	3.45966e-13
Dync2h1	1.40474e-17	0.15577	0.862	0.801	3.47013e-13
Mycbp2	2.54665e-17	0.110952	0.983	0.975	6.29098e-13
Scg2	3.29055e-17	-0.277053	0.375	0.448	8.12864e-13
Gm26917	5.2584e-17	0.222592	0.855	0.791	1.29898e-12
Actb	5.80656e-17	-0.194331	0.196	0.266	1.4344e-12
Calr	7.27013e-17	-0.191206	0.236	0.313	1.79594e-12
Atp1a3	1.30201e-16	-0.196847	0.663	0.705	3.21636e-12
Faim2	1.36937e-16	-0.226012	0.392	0.46	3.38276e-12
Saraf	3.27618e-16	-0.216796	0.335	0.405	8.09314e-12
Gm1673	3.84165e-16	-0.123489	0.078	0.133	9.49002e-12
Arl6ip1	5.35034e-16	-0.201689	0.247	0.319	1.32169e-11
Slc32a1	6.27402e-16	-0.195536	0.217	0.287	1.54987e-11
Tspan3	1.11824e-15	-0.219545	0.35	0.418	2.76238e-11
Rtl8a	1.55332e-15	-0.115286	0.054	0.101	3.83717e-11
Zfp704	1.69593e-15	0.167989	0.673	0.583	4.18946e-11
Spcs1	1.97937e-15	-0.145967	0.087	0.142	4.88963e-11
Syne1	2.93168e-15	0.140119	0.963	0.938	7.24212e-11
Asb7	3.19218e-15	0.113074	0.23	0.159	7.88564e-11
Dync1i2	3.25431e-15	0.148283	0.856	0.798	8.03912e-11
Cep112	4.16147e-15	0.219852	0.847	0.807	1.02801e-10
Pclo	6.41586e-15	0.147706	0.984	0.966	1.58491e-10
Gaa	8.97964e-15	-0.231024	0.558	0.605	2.21824e-10
Kcnb2	1.65112e-14	0.183857	0.925	0.897	4.07876e-10
Cacnb2	1.93329e-14	0.131454	0.943	0.913	4.7758e-10
Syp	2.97332e-14	-0.209512	0.395	0.457	7.34499e-10
Ndufa13	3.84701e-14	-0.118582	0.066	0.114	9.50326e-10
Gm12940	4.73139e-14	0.132848	0.366	0.289	1.16879e-09
Bbs9	5.38065e-14	0.130302	0.734	0.652	1.32918e-09
Zfp612	6.4508e-14	0.12878	0.391	0.305	1.59354e-09
B830012L14Rik	6.97919e-14	-0.160168	0.864	0.876	1.72407e-09
Gm17276	9.51885e-14	0.140099	0.429	0.347	2.35144e-09
Rps15	1.04762e-13	-0.153181	0.118	0.174	2.58794e-09
Sntg1	2.32005e-13	0.152497	0.982	0.973	5.73123e-09
Cox5b	2.35759e-13	-0.128177	0.062	0.106	5.82396e-09
Atp6ap1	3.16705e-13	-0.187073	0.272	0.336	7.82357e-09
Fau	3.3388e-13	-0.137903	0.077	0.124	8.24783e-09
Tuba4a	3.88709e-13	-0.104113	0.056	0.099	9.60227e-09
Pgr	4.5047e-13	0.168366	0.379	0.302	1.11279e-08
Ubc	4.84508e-13	-0.172619	0.132	0.186	1.19688e-08
Bod1l	4.91044e-13	0.137279	0.467	0.384	1.21303e-08
Pebp1	6.81838e-13	-0.100824	0.062	0.106	1.68434e-08
Mirg	6.97291e-13	-0.182692	0.789	0.799	1.72252e-08
Setx	8.62433e-13	0.16798	0.657	0.582	2.13047e-08
Airn	9.06869e-13	0.15763	0.286	0.217	2.24024e-08
Ttll11	1.00453e-12	0.141881	0.575	0.492	2.4815e-08
Zc3h12b	1.29234e-12	0.1617	0.573	0.493	3.19246e-08
Nav2	1.31806e-12	0.126124	0.911	0.862	3.25599e-08
Mapt	1.5061e-12	0.144824	0.86	0.81	3.72052e-08
Gucy1a2	1.56845e-12	0.163047	0.882	0.821	3.87454e-08
Fgd4	1.59763e-12	0.141179	0.694	0.607	3.94663e-08
Rap1gds1	1.88709e-12	0.16099	0.717	0.645	4.66168e-08
Bclaf1	1.98329e-12	0.122073	0.769	0.705	4.89931e-08
Meis2	2.24216e-12	-0.443198	0.088	0.137	5.5388e-08
Ptprn	2.2743e-12	-0.195257	0.717	0.748	5.61822e-08
3110039M20Rik	2.51633e-12	-0.102058	0.057	0.099	6.21609e-08
Pdzrn4	2.63452e-12	0.223774	0.817	0.756	6.50805e-08
Leng8	2.75874e-12	-0.166179	0.532	0.585	6.8149e-08
Lrpap1	4.14211e-12	-0.175737	0.204	0.262	1.02323e-07
Pld3	4.86478e-12	-0.17812	0.345	0.406	1.20175e-07
Slc15a2	5.2405e-12	0.081833	0.076	0.04	1.29456e-07
Syt6	5.56007e-12	0.133704	0.205	0.147	1.37351e-07
Tmem30a	5.75038e-12	-0.206994	0.376	0.43	1.42052e-07
Acyp2	5.76554e-12	0.152431	0.676	0.599	1.42426e-07
Tanc2	6.85356e-12	0.0973868	0.97	0.951	1.69304e-07
Zfp942	8.52737e-12	0.101854	0.22	0.158	2.10652e-07
Frmd4a	9.02044e-12	0.0849262	0.987	0.982	2.22832e-07
Hecw1	9.54926e-12	0.132882	0.897	0.851	2.35895e-07
Zim1	1.00739e-11	0.12199	0.378	0.301	2.48857e-07
Fam173a	1.23689e-11	-0.159152	0.275	0.332	3.05548e-07
Xkr4	1.30045e-11	0.117629	0.983	0.974	3.21249e-07
Grina	1.39831e-11	-0.166971	0.347	0.405	3.45423e-07
Tubb4b	1.40135e-11	-0.126561	0.085	0.131	3.46175e-07
Krtcap2	1.63797e-11	-0.0857133	0.047	0.084	4.04627e-07
Hsp90b1	1.65188e-11	-0.174032	0.339	0.397	4.08065e-07
Nrxn3	1.8945e-11	-0.0924692	0.985	0.985	4.67999e-07
4732471J01Rik	1.99529e-11	0.151941	0.534	0.458	4.92897e-07
Zfp282	2.03145e-11	0.110124	0.244	0.183	5.0183e-07
B4gat1	2.20308e-11	-0.121605	0.094	0.14	5.44226e-07
Igsf8	2.35788e-11	-0.182693	0.228	0.285	5.82467e-07
Ankfn1	2.71417e-11	0.160621	0.505	0.437	6.70481e-07
Mga	2.78665e-11	0.128062	0.728	0.653	6.88386e-07
Upp2	2.83528e-11	0.134895	0.876	0.821	7.004e-07
Ube2e2	3.25016e-11	0.136325	0.945	0.91	8.02888e-07
Emc10	3.71684e-11	-0.13692	0.152	0.204	9.18171e-07
Fto	3.80948e-11	0.129493	0.86	0.803	9.41057e-07
Cox4i1	3.95071e-11	-0.165296	0.182	0.237	9.75945e-07
Mical2	4.1937e-11	0.109295	0.402	0.327	1.03597e-06
Mbnl2	4.26793e-11	0.111782	0.809	0.743	1.05431e-06
Zdbf2	4.30171e-11	0.138225	0.507	0.431	1.06265e-06
Rpl28	5.34339e-11	-0.113104	0.061	0.1	1.31998e-06
Cwf19l2	5.53371e-11	0.135596	0.444	0.372	1.36699e-06
Rgs9	6.02576e-11	0.0974271	0.394	0.323	1.48854e-06
Gm16759	6.46474e-11	0.113207	0.232	0.173	1.59698e-06
Nudcd3	6.80852e-11	0.104151	0.591	0.507	1.68191e-06
Rab3a	8.13674e-11	-0.132334	0.113	0.16	2.01002e-06
Ddost	8.27835e-11	-0.102756	0.08	0.124	2.045e-06
Gpm6a	8.99292e-11	-0.130749	0.946	0.946	2.22152e-06
Vti1a	9.17255e-11	0.138137	0.773	0.712	2.2659e-06
Kcnip1	1.04405e-10	0.175576	0.715	0.643	2.57913e-06
Zkscan1	1.04754e-10	0.0762246	0.167	0.115	2.58773e-06
Cpq	1.12687e-10	0.165396	0.25	0.189	2.78372e-06
Ache	1.24041e-10	-0.154197	0.235	0.294	3.06419e-06
Scn9a	1.25103e-10	0.138591	0.751	0.685	3.09043e-06
D130040H23Rik	1.55226e-10	0.121692	0.331	0.266	3.83454e-06
Arxes2	1.67099e-10	-0.119823	0.094	0.138	4.12784e-06
Lamp1	1.95748e-10	-0.164271	0.178	0.229	4.83557e-06
Sptbn1	1.96667e-10	0.10185	0.9	0.856	4.85828e-06
Gpr158	2.22577e-10	0.138024	0.939	0.908	5.49831e-06
Rasgrf2	2.32132e-10	0.117238	0.8	0.744	5.73435e-06
Scd2	2.35538e-10	-0.191391	0.277	0.329	5.81849e-06
Ccdc50	2.40146e-10	0.129179	0.551	0.477	5.93233e-06
Map3k5	2.42454e-10	0.117149	0.432	0.36	5.98934e-06
Plekhm3	2.55136e-10	0.102134	0.557	0.476	6.30263e-06
Isl1	2.97876e-10	0.11265	0.242	0.183	7.35843e-06
2610037D02Rik	2.97969e-10	0.123878	0.463	0.388	7.36072e-06
Ndufb11	2.98038e-10	-0.0905237	0.048	0.082	7.36243e-06
Ranbp2	3.30503e-10	0.108673	0.633	0.558	8.16443e-06
Mir124a-1hg	3.56139e-10	-0.172692	0.386	0.437	8.79769e-06
Ppp1r9a	3.87343e-10	0.111665	0.908	0.859	9.56854e-06
Rpl17	3.91776e-10	-0.131417	0.131	0.178	9.67804e-06
Syngr1	3.9723e-10	-0.162086	0.228	0.281	9.81278e-06
Nrsn2	4.12777e-10	-0.15276	0.232	0.285	1.01968e-05
Ndfip1	4.25456e-10	-0.160171	0.737	0.756	1.051e-05
Maml2	4.42612e-10	0.117358	0.546	0.468	1.09338e-05
mt-Co3	4.45106e-10	-0.195265	0.188	0.237	1.09954e-05
N4bp2l1	4.51125e-10	0.124445	0.484	0.408	1.11441e-05
Ctsd	4.97715e-10	-0.116465	0.125	0.172	1.22951e-05
Atp5b	5.22556e-10	-0.168125	0.336	0.389	1.29087e-05
Hdac8	5.98465e-10	0.128695	0.665	0.596	1.47839e-05
Ttc17	6.27446e-10	0.101407	0.589	0.515	1.54998e-05
Efcab1	6.43543e-10	0.103498	0.417	0.343	1.58974e-05
Gck	6.54505e-10	0.0840245	0.239	0.18	1.61682e-05
Vgf	6.58142e-10	-0.18433	0.144	0.193	1.62581e-05
Tmem130	7.21693e-10	-0.18129	0.676	0.687	1.7828e-05
Reep5	7.50286e-10	-0.162769	0.262	0.314	1.85343e-05
Prox1	7.66805e-10	0.102139	0.16	0.112	1.89424e-05
Mt3	7.86869e-10	-0.113217	0.093	0.135	1.9438e-05
Jazf1	8.36694e-10	0.108743	0.863	0.814	2.06689e-05
Polr1a	1.05075e-09	0.090827	0.319	0.252	2.59568e-05
Tmcc3	1.07566e-09	0.175943	0.599	0.534	2.6572e-05
Atp5g1	1.12308e-09	-0.124324	0.103	0.146	2.77435e-05
Idh3b	1.12884e-09	-0.182196	0.355	0.405	2.78856e-05
1110051M20Rik	1.25115e-09	0.121153	0.731	0.664	3.09071e-05
Clstn2	1.27048e-09	0.158814	0.73	0.667	3.13846e-05
Rorb	1.29324e-09	0.204271	0.38	0.316	3.19469e-05
Gkap1	1.3479e-09	0.106266	0.444	0.37	3.32973e-05
Cox5a	1.42966e-09	-0.129192	0.134	0.18	3.53168e-05
Frmd3	1.50917e-09	0.140348	0.567	0.496	3.7281e-05
Tafa5	1.57667e-09	0.117537	0.643	0.574	3.89485e-05
Fam219a	1.80411e-09	0.116951	0.591	0.524	4.45669e-05
Vwa8	1.83862e-09	0.0974245	0.787	0.724	4.54194e-05
Prrc2c	1.91684e-09	0.113556	0.866	0.822	4.73517e-05
Xrcc4	1.92456e-09	0.11758	0.506	0.437	4.75424e-05
Zfp810	2.19718e-09	0.0649176	0.266	0.206	5.42768e-05
Chgb	2.21077e-09	-0.141412	0.21	0.259	5.46127e-05
Ergic3	2.43888e-09	-0.11555	0.16	0.209	6.02476e-05
Nktr	2.50753e-09	0.0998581	0.887	0.851	6.19436e-05
Pla2g4e	2.5619e-09	0.0872759	0.271	0.213	6.32866e-05
Sgsm1	2.6163e-09	0.0936483	0.635	0.56	6.46305e-05
Il1rap	2.63843e-09	0.151128	0.472	0.407	6.51771e-05
Pdss2	2.65187e-09	0.103222	0.647	0.569	6.55092e-05
Cfap46	2.67266e-09	0.0913612	0.291	0.228	6.60228e-05
Podxl2	2.68864e-09	-0.185244	0.433	0.471	6.64176e-05
Zfp386	3.05014e-09	0.0755912	0.211	0.157	7.53475e-05
Chga	3.15744e-09	-0.168794	0.212	0.263	7.79982e-05
Bicral	3.20343e-09	0.12582	0.668	0.611	7.91343e-05
Rpl8	3.22271e-09	-0.122248	0.092	0.133	7.96106e-05
Gm1976	3.33558e-09	0.0959899	0.539	0.467	8.23988e-05
Ndufa3	3.6134e-09	-0.094677	0.063	0.098	8.92618e-05
Gabra1	3.63885e-09	-0.19406	0.428	0.473	8.98904e-05
Npy2r	3.99284e-09	-0.0674443	0.033	0.06	9.86352e-05
Nrip1	4.40277e-09	0.103887	0.245	0.188	0.000108762
Stk32a	4.46301e-09	0.131362	0.299	0.237	0.00011025
Atrx	4.55352e-09	0.120095	0.847	0.789	0.000112486
Mprip	4.68822e-09	0.104385	0.625	0.55	0.000115813
Elob	4.76759e-09	-0.0984988	0.077	0.115	0.000117774
Rpl24	4.83893e-09	-0.0995479	0.084	0.122	0.000119536
Elp4	5.15863e-09	0.113244	0.672	0.603	0.000127434
Stimate	5.24114e-09	0.099777	0.372	0.308	0.000129472
Rnd3	6.17316e-09	0.0742875	0.119	0.079	0.000152496
Reps1	6.20274e-09	0.10796	0.57	0.503	0.000153226
Ndufc2	6.98766e-09	-0.129567	0.128	0.172	0.000172616
Pcgf5	7.11869e-09	0.131021	0.505	0.437	0.000175853
Pde7b	7.22905e-09	0.142642	0.54	0.472	0.000178579
Ankrd12	7.505e-09	0.13083	0.836	0.779	0.000185396
Lrrc58	7.59441e-09	0.0913191	0.319	0.256	0.000187605
Rpl18	7.61065e-09	-0.10298	0.058	0.092	0.000188006
Golgb1	7.71444e-09	0.118013	0.57	0.5	0.00019057
Unc13b	7.89929e-09	0.121546	0.483	0.417	0.000195136
Canx	8.36752e-09	-0.187329	0.513	0.541	0.000206703
Trim24	8.83496e-09	0.112362	0.435	0.369	0.00021825
Cadps	9.08485e-09	0.0920047	0.975	0.958	0.000224423
Zfp157	9.55899e-09	0.0746658	0.295	0.235	0.000236136
Csnk2a1	1.05251e-08	0.0884967	0.409	0.342	0.000260002
Ubl5	1.05481e-08	-0.0965221	0.058	0.091	0.000260571
L3mbtl3	1.08667e-08	0.121824	0.341	0.279	0.00026844
E130307A14Rik	1.08866e-08	0.110851	0.809	0.767	0.000268931
Mical3	1.19128e-08	0.104569	0.762	0.703	0.000294281
Lrrc8d	1.19792e-08	0.0859131	0.418	0.349	0.000295922
Clpb	1.29807e-08	0.0853616	0.347	0.285	0.000320663
Baz1b	1.30829e-08	0.10383	0.576	0.508	0.000323186
Serpinb6a	1.3503e-08	0.098773	0.385	0.322	0.000333564
Zfp652	1.52656e-08	0.101484	0.498	0.426	0.000377107
Chchd2	1.62188e-08	-0.101726	0.06	0.094	0.000400652
Rpl26	1.65429e-08	-0.0816865	0.052	0.083	0.000408659
Hdac7	1.84743e-08	0.101537	0.505	0.436	0.000456371
Zfp169	1.96235e-08	0.0755937	0.199	0.151	0.00048476
Nenf	2.01292e-08	-0.104212	0.093	0.131	0.000497252
Gm4876	2.02868e-08	0.0821437	0.392	0.328	0.000501146
Ssr4	2.1073e-08	-0.117894	0.154	0.2	0.000520567
Zcwpw2	2.15333e-08	0.0981791	0.24	0.189	0.000531937
Tmem158	2.27839e-08	-0.0786405	0.058	0.09	0.000562831
Tmbim6	2.35757e-08	-0.141992	0.201	0.246	0.00058239
Tshz2	2.50397e-08	0.1322	0.757	0.694	0.000618555
Col5a2	2.5855e-08	-0.0970458	0.016	0.036	0.000638695
Tbc1d32	2.6171e-08	0.110447	0.486	0.421	0.000646501
Tmsb4x	2.74404e-08	-0.0818645	0.064	0.097	0.000677861
Degs1	2.7476e-08	-0.0937253	0.09	0.128	0.000678739
Pmch	2.84014e-08	-0.523118	0.033	0.059	0.000701599
Pogk	2.88696e-08	0.0666389	0.119	0.082	0.000713166
Nrg3	2.90678e-08	-0.108722	0.994	0.99	0.000718061
Cpe	3.13308e-08	-0.122557	0.739	0.763	0.000773966
Phc2	3.30915e-08	0.0869596	0.627	0.553	0.00081746
Rnf217	3.46556e-08	0.11234	0.586	0.519	0.000856098
Cdc37l1	3.47936e-08	0.0963069	0.583	0.52	0.000859507
Atp5h	3.52488e-08	-0.125826	0.11	0.148	0.000870751
Otx2os1	3.58354e-08	-0.145952	0.012	0.029	0.000885242
Nol4	3.61342e-08	0.0904175	0.867	0.819	0.000892623
Tgoln1	3.67976e-08	-0.140303	0.172	0.216	0.00090901
Ccz1	3.68801e-08	0.0610008	0.267	0.21	0.000911049
Ablim3	3.94266e-08	0.109069	0.477	0.413	0.000973956
mt-Co2	3.98263e-08	-0.187568	0.156	0.198	0.000983828
Olfm1	4.25328e-08	-0.158604	0.237	0.284	0.00105069
5730455P16Rik	4.26227e-08	0.070365	0.224	0.173	0.00105291
A230006K03Rik	4.71603e-08	-0.134771	0.926	0.915	0.001165
Trmt11	4.75334e-08	0.0659325	0.327	0.266	0.00117422
Sparc	4.77703e-08	-0.0934461	0.039	0.066	0.00118007
Mphosph9	4.8283e-08	0.0961181	0.441	0.373	0.00119274
Aldoc	4.90075e-08	-0.078822	0.069	0.103	0.00121063
Mdh1	5.01905e-08	-0.180528	0.327	0.37	0.00123986
Eef1a1	5.08934e-08	-0.166177	0.281	0.324	0.00125722
Dst	5.10479e-08	0.0857399	0.956	0.929	0.00126104
Stxbp4	5.20642e-08	0.0832294	0.377	0.314	0.00128614
Scn7a	5.27409e-08	0.0777973	0.11	0.074	0.00130286
Map1b	5.30325e-08	0.0999697	0.907	0.87	0.00131006
Atp5o	5.34005e-08	-0.0980126	0.101	0.138	0.00131915
Gse1	5.35065e-08	0.117084	0.719	0.65	0.00132177
Syngr3	5.39616e-08	-0.134134	0.182	0.227	0.00133301
Zfp64	5.72149e-08	0.0671707	0.232	0.182	0.00141338
Cox6b1	5.8269e-08	-0.106524	0.104	0.141	0.00143942
Ext2	5.92149e-08	0.096494	0.402	0.34	0.00146279
Nhsl2	6.02793e-08	0.0959771	0.465	0.403	0.00148908
Asxl2	6.07034e-08	0.0986548	0.631	0.566	0.00149956
Rpl34	6.19048e-08	-0.0682699	0.041	0.068	0.00152923
C1qtnf4	6.26684e-08	-0.116999	0.115	0.156	0.0015481
Insyn2b	6.37558e-08	0.136258	0.303	0.25	0.00157496
Gm39469	6.70407e-08	0.0671744	0.276	0.22	0.00165611
Srrm1	6.78271e-08	0.0676569	0.76	0.695	0.00167553
Alg2	6.88479e-08	-0.124215	0.159	0.202	0.00170075
Cox8a	6.95305e-08	-0.117292	0.125	0.166	0.00171761
Atp6ap2	6.96154e-08	-0.163712	0.306	0.349	0.00171971
Gm36388	7.02909e-08	0.0726349	0.231	0.18	0.0017364
Mt1	7.1773e-08	-0.100136	0.067	0.1	0.00177301
Rpl13	7.19728e-08	-0.117571	0.118	0.156	0.00177795
Dgkg	7.20946e-08	0.109977	0.55	0.486	0.00178095
Zc3h6	7.37084e-08	0.0912439	0.574	0.505	0.00182082
Rps10	7.38435e-08	-0.104177	0.065	0.096	0.00182415
Cep350	7.5653e-08	0.088466	0.691	0.635	0.00186886
Dclk1	8.01968e-08	0.0908608	0.966	0.952	0.0019811
Cep89	8.11821e-08	0.0684022	0.189	0.142	0.00200544
Pcdh8	8.32151e-08	-0.0687622	0.036	0.062	0.00205566
Sez6l2	8.3922e-08	-0.147457	0.351	0.395	0.00207313
Rab31	8.51355e-08	0.0962108	0.322	0.263	0.0021031
Sfpq	8.78239e-08	0.0994751	0.776	0.724	0.00216951
Sparcl1	9.06573e-08	-0.116408	0.139	0.181	0.00223951
5031425E22Rik	9.1437e-08	0.107823	0.698	0.626	0.00225877
Camk2a	9.15713e-08	0.102208	0.66	0.601	0.00226209
Nckap5	9.68573e-08	0.121132	0.512	0.447	0.00239267
Patz1	9.84753e-08	0.0783629	0.163	0.121	0.00243264
Rpl32	9.88778e-08	-0.0919718	0.054	0.083	0.00244258
Tnik	1.03034e-07	0.0854455	0.971	0.953	0.00254525
Avp	1.04631e-07	-0.497003	0.056	0.086	0.0025847
Lrfn2	1.07013e-07	0.0907073	0.605	0.537	0.00264355
Nipal2	1.0751e-07	0.131118	0.53	0.465	0.00265583
Gm26672	1.10626e-07	0.0800384	0.213	0.166	0.00273279
Zmynd8	1.1119e-07	0.100845	0.796	0.729	0.00274672
Lclat1	1.12361e-07	0.091021	0.492	0.427	0.00277566
Zfp292	1.17743e-07	0.092795	0.722	0.659	0.00290859
Trip4	1.18838e-07	0.0743627	0.385	0.322	0.00293567
Ly6e	1.26063e-07	-0.100929	0.1	0.137	0.00311415
Zkscan2	1.3025e-07	0.0875554	0.412	0.348	0.00321758
Clstn1	1.31974e-07	-0.143089	0.524	0.558	0.00326016
A930015D03Rik	1.36204e-07	0.0841966	0.425	0.36	0.00336465
Rock1	1.39182e-07	0.0776389	0.773	0.711	0.00343822
Sulf1	1.51846e-07	0.134499	0.29	0.237	0.00375105
Bdp1	1.54249e-07	0.0952689	0.604	0.541	0.0038104
Uggt2	1.55677e-07	0.106667	0.757	0.696	0.00384568
Zkscan16	1.62387e-07	0.0780458	0.452	0.383	0.00401145
Nav1	1.74213e-07	0.108039	0.772	0.717	0.00430358
Map9	1.78862e-07	0.0763778	0.211	0.165	0.00441842
Tpr	1.8877e-07	0.080452	0.596	0.525	0.00466319
Catsper2	1.88831e-07	0.0586853	0.136	0.098	0.00466469
Fbxo36	1.92299e-07	0.0560761	0.226	0.176	0.00475037
Rftn1	1.93946e-07	0.112589	0.437	0.378	0.00479106
Rnf169	1.95053e-07	0.0888138	0.52	0.454	0.00481841
Maged1	1.95192e-07	-0.119073	0.545	0.583	0.00482183
Ctsl	1.96328e-07	-0.122002	0.119	0.156	0.00484988
Zbtb20	2.00523e-07	0.117476	0.943	0.921	0.00495353
Sh3glb1	2.02955e-07	0.0861967	0.435	0.375	0.0050136
A430033K04Rik	2.06401e-07	0.0663494	0.191	0.146	0.00509873
Smc6	2.09964e-07	0.104095	0.548	0.484	0.00518674
Srsf2	2.11627e-07	-0.151884	0.509	0.544	0.00522783
Zfp445	2.13364e-07	0.0769841	0.615	0.556	0.00527072
Rasgrf1	2.14755e-07	0.0978831	0.906	0.861	0.00530509
Rnf216	2.28929e-07	0.0813605	0.599	0.535	0.00565524
Golga4	2.34816e-07	0.0971822	0.589	0.526	0.00580067
Gm28403	2.39516e-07	0.0653434	0.125	0.089	0.00591676
N4bp2	2.40078e-07	0.0841243	0.538	0.466	0.00593064
9330159F19Rik	2.50003e-07	0.0847992	0.624	0.56	0.00617583
Prkn	2.55505e-07	0.0742609	0.976	0.96	0.00631174
Klhl29	2.6158e-07	0.111946	0.778	0.723	0.0064618
Ndufb8	2.76592e-07	-0.0866216	0.084	0.117	0.00683264
Specc1l	2.77051e-07	0.0778431	0.58	0.507	0.00684399
Lrrc3b	2.77066e-07	0.0630588	0.442	0.373	0.00684435
4930447C04Rik	2.86681e-07	0.148019	0.392	0.334	0.00708188
Foxp1	2.88807e-07	0.0827307	0.849	0.79	0.00713441
Akap11	2.896e-07	0.100412	0.597	0.538	0.00715398
Soga3	2.89926e-07	0.0993408	0.599	0.534	0.00716203
Arxes1	2.97787e-07	-0.0870991	0.059	0.088	0.00735622
Dzip1	2.98353e-07	0.0882403	0.524	0.459	0.00737021
Cplane1	3.01356e-07	0.0870561	0.919	0.888	0.00744439
Rp9	3.02126e-07	0.0830695	0.438	0.377	0.00746341
Gm16083	3.07785e-07	0.0897297	0.387	0.327	0.00760321
Csmd2	3.11098e-07	0.105	0.834	0.789	0.00768507
Fbxl12	3.16968e-07	0.0685771	0.291	0.237	0.00783006
Shank2	3.22881e-07	0.109514	0.647	0.586	0.00797614
D5Ertd579e	3.26729e-07	0.0988472	0.567	0.503	0.00807118
Ash1l	3.42684e-07	0.0902871	0.787	0.723	0.00846533
Vps35l	3.44868e-07	0.0843604	0.482	0.416	0.00851927
Fbxo16	3.46974e-07	0.0678223	0.171	0.129	0.0085713
Uqcc2	3.48292e-07	-0.0608411	0.038	0.062	0.00860386
Mrpl1	3.60175e-07	0.0857995	0.404	0.345	0.00889741
Tmem59	3.69406e-07	-0.142076	0.429	0.467	0.00912545
Prdm10	3.78006e-07	0.103507	0.39	0.334	0.00933787
Gria2	3.81067e-07	-0.0981636	0.99	0.984	0.00941349
Galns	4.00328e-07	0.0426802	0.142	0.104	0.0098893
Rps5	4.00556e-07	-0.087711	0.07	0.101	0.00989495
Adamts18	4.09242e-07	0.0627056	0.145	0.105	0.0101095
A630089N07Rik	4.1519e-07	0.0918975	0.248	0.201	0.0102564
Selenok	4.18893e-07	-0.103952	0.09	0.124	0.0103479
Micu2	4.30651e-07	0.067812	0.521	0.452	0.0106384
B230307C23Rik	4.44739e-07	0.0690289	0.169	0.128	0.0109864
Knop1	4.62387e-07	0.0738418	0.147	0.109	0.0114223
Sltm	4.66234e-07	0.0745461	0.76	0.699	0.0115174
2007-03-01	4.72885e-07	0.0750724	0.61	0.542	0.0116817
Npdc1	4.88455e-07	-0.116511	0.272	0.317	0.0120663
Tbcd	4.89776e-07	0.0806845	0.518	0.452	0.0120989
Smpd1	4.92939e-07	-0.0905136	0.091	0.125	0.0121771
Pcm1	5.08634e-07	0.0852659	0.84	0.786	0.0125648
Ppp2r2b	5.2232e-07	0.0938689	0.929	0.9	0.0129029
Ppp2r3a	5.38375e-07	0.0743108	0.686	0.62	0.0132995
Fndc1	5.39426e-07	0.0815171	0.223	0.176	0.0133254
Scml4	5.40007e-07	0.0945296	0.361	0.306	0.0133398
Zfp950	5.65349e-07	0.0883001	0.608	0.549	0.0139658
Amz1	5.67649e-07	0.0512649	0.107	0.074	0.0140226
Fam193b	5.72438e-07	0.0734683	0.432	0.376	0.0141409
Thsd4	5.82711e-07	0.0920977	0.433	0.372	0.0143947
Cep83os	6.04117e-07	0.0659272	0.17	0.128	0.0149235
Zdhhc21	6.206e-07	0.0799665	0.528	0.46	0.0153307
Nt5dc1	6.31273e-07	0.0758707	0.281	0.231	0.0155943
Trerf1	6.31294e-07	0.0911227	0.75	0.683	0.0155949
Zbtb21	6.32725e-07	0.0439022	0.088	0.058	0.0156302
Ank3	6.59077e-07	0.0589053	0.995	0.989	0.0162812
Tm2d3	6.61996e-07	-0.124118	0.136	0.173	0.0163533
Dph5	6.64144e-07	0.0495827	0.129	0.094	0.0164064
Tmlhe	6.71011e-07	0.0899161	0.332	0.277	0.016576
Tmx4	6.76466e-07	-0.145171	0.618	0.636	0.0167107
Rbbp8	7.16634e-07	0.0717863	0.164	0.124	0.017703
Emc1	7.16943e-07	-0.0878731	0.13	0.168	0.0177107
Gm1604b	7.23568e-07	0.068098	0.15	0.112	0.0178743
Penk	7.29728e-07	-0.167642	0.051	0.077	0.0180265
Ppp2cb	7.34941e-07	0.0474431	0.147	0.109	0.0181552
Snd1	7.42212e-07	0.095386	0.721	0.669	0.0183349
Crb1	7.44472e-07	0.0886151	0.155	0.117	0.0183907
Rapgef1	7.60672e-07	0.074063	0.476	0.416	0.0187909
Gcc2	7.6186e-07	0.0694298	0.416	0.358	0.0188202
Hyou1	7.74146e-07	-0.0869361	0.117	0.155	0.0191237
Jmjd1c	7.77503e-07	0.100204	0.865	0.818	0.0192066
Tet2	7.99645e-07	0.0705694	0.565	0.502	0.0197536
Bend7	8.11001e-07	0.0969805	0.232	0.188	0.0200342
Cntln	8.42759e-07	0.0986263	0.557	0.496	0.0208187
Pias1	8.77001e-07	0.0976515	0.64	0.578	0.0216646
Clint1	8.92526e-07	0.0862985	0.482	0.427	0.0220481
Swt1	8.95618e-07	0.0683964	0.334	0.279	0.0221245
Dcp1b	9.13248e-07	0.0585655	0.321	0.266	0.02256
Tmem181a	9.14966e-07	0.120719	0.482	0.425	0.0226024
Snhg20	9.21928e-07	-0.128405	0.324	0.365	0.0227744
Slc25a4	9.24953e-07	-0.117559	0.199	0.24	0.0228491
Tasor2	9.40089e-07	0.0541019	0.511	0.448	0.023223
Prkg1	9.45188e-07	0.0830913	0.902	0.864	0.023349
Zfp444	9.59704e-07	0.0642881	0.159	0.121	0.0237076
Ino80	9.68148e-07	0.0697086	0.658	0.597	0.0239162
Arfgef3	9.72686e-07	0.0790609	0.806	0.751	0.0240283
Mtrex	9.87543e-07	0.0655667	0.429	0.365	0.0243953
Zfp976	9.90729e-07	0.0632736	0.186	0.145	0.024474
Ppp1r12a	9.93505e-07	0.086402	0.8	0.743	0.0245426
Terf2	9.96882e-07	0.0753188	0.21	0.166	0.024626
Resf1	1.0025e-06	0.0781153	0.229	0.184	0.0247647
Alms1	1.02214e-06	0.0685253	0.419	0.358	0.02525
Rgs17	1.0423e-06	0.0843444	0.733	0.677	0.0257479
Cartpt	1.06846e-06	-0.206271	0.066	0.095	0.0263943
Tead1	1.07013e-06	0.097236	0.458	0.4	0.0264355
Adprh	1.08664e-06	-0.0751134	0.084	0.116	0.0268432
Camk1d	1.12939e-06	-0.0938088	0.83	0.842	0.0278992
Lrif1	1.15726e-06	0.0859321	0.502	0.443	0.0285877
Cacng8	1.16219e-06	0.0594159	0.251	0.202	0.0287096
Atp5a1	1.27458e-06	-0.130617	0.318	0.36	0.031486
Myl6	1.2746e-06	-0.129702	0.2	0.24	0.0314865
Gm48914	1.27553e-06	0.0326686	0.038	0.02	0.0315095
Ndufs7	1.28752e-06	-0.0870618	0.087	0.119	0.0318057
Synj2bp	1.29405e-06	0.0631503	0.491	0.429	0.031967
Fhad1	1.29693e-06	0.0471286	0.082	0.054	0.032038
Eif1a	1.29768e-06	0.0404569	0.116	0.083	0.0320567
Gm4924	1.30251e-06	0.0882656	0.343	0.293	0.0321758
5430403G16Rik	1.32837e-06	0.0396024	0.068	0.043	0.0328146
Dvl1	1.35514e-06	-0.128556	0.325	0.367	0.0334759
Mtif3	1.43569e-06	0.0327436	0.058	0.035	0.0354659
Agap1	1.51001e-06	0.09084	0.866	0.814	0.0373018
Rfc1	1.51471e-06	0.0801958	0.25	0.204	0.0374178
1700025G04Rik	1.56404e-06	0.0926147	0.652	0.582	0.0386365
Cyb5r4	1.59414e-06	0.084346	0.349	0.295	0.0393799
Syn3	1.61602e-06	0.0904294	0.821	0.781	0.0399205
Acadsb	1.68496e-06	0.0884352	0.697	0.637	0.0416237
3300002I08Rik	1.69425e-06	0.0687733	0.168	0.13	0.041853
Rab3ip	1.69953e-06	0.0645855	0.189	0.146	0.0419835
Ndufa4	1.70945e-06	-0.118823	0.145	0.18	0.0422286
Ric8b	1.71283e-06	0.0863154	0.581	0.524	0.042312
Htr4	1.7134e-06	0.12544	0.431	0.38	0.0423261
Rgs20	1.71373e-06	0.0942368	0.377	0.323	0.0423343
Pakap	1.73191e-06	0.0949264	0.794	0.744	0.0427833
1700028E10Rik	1.73997e-06	0.0470195	0.083	0.055	0.0429825
Eps15l1	1.75601e-06	0.0818367	0.592	0.53	0.0433787
mt-Nd2	1.77042e-06	-0.0981229	0.079	0.108	0.0437346
Stk40	1.81344e-06	0.066841	0.16	0.123	0.0447974
Iqck	1.81656e-06	0.052314	0.145	0.109	0.0448745
Fam13c	1.82273e-06	0.0586888	0.456	0.397	0.0450269
Cd163l1	1.88218e-06	0.0267502	0.022	0.008	0.0464955
Ak5	1.97028e-06	0.0653841	0.566	0.489	0.0486717
Kcnj6	1.97785e-06	0.0857793	0.534	0.47	0.0488589
Ndufs4	1.98564e-06	0.0814164	0.608	0.548	0.0490512
Ccdc107	1.98877e-06	-0.0794131	0.071	0.101	0.0491285
Hbb-bs	2.05463e-06	-0.0250582	0.004	0.014	0.0507556
Abl1	2.06673e-06	0.0779175	0.403	0.346	0.0510545
Metap1d	2.08205e-06	0.0611227	0.422	0.36	0.0514328
Zfp715	2.08534e-06	0.0540967	0.162	0.123	0.0515141
Cdkl3	2.12205e-06	0.0662286	0.299	0.248	0.0524211
Me2	2.20016e-06	0.0632716	0.255	0.206	0.0543507
Calm1	2.20601e-06	-0.145846	0.363	0.4	0.0544951
Slc30a7	2.22546e-06	0.0552747	0.371	0.31	0.0549756
Zfp672	2.23455e-06	0.0616454	0.227	0.183	0.0552002
Ankrd6	2.30123e-06	0.0556206	0.394	0.337	0.0568472
Nts	2.34476e-06	-0.120164	0.035	0.057	0.0579226
Cuta	2.35229e-06	-0.0557294	0.038	0.061	0.0581087
Cachd1	2.35303e-06	0.104425	0.355	0.304	0.0581269
Zfp438	2.38173e-06	0.0783141	0.252	0.206	0.0588359
Cacng4	2.38753e-06	0.0712488	0.217	0.174	0.0589791
Zfp975	2.41947e-06	0.0771035	0.26	0.215	0.0597682
Gabbr1	2.42147e-06	-0.14847	0.529	0.55	0.0598176
Myt1	2.44053e-06	0.0772162	0.315	0.267	0.0602885
Tbc1d12	2.452e-06	0.0895665	0.526	0.467	0.0605718
Magi1	2.48893e-06	0.0717755	0.913	0.889	0.061484
Ino80dos	2.62505e-06	0.0784071	0.284	0.238	0.0648465
Malsu1	2.64949e-06	0.0829505	0.259	0.215	0.0654503
Pcdhga9	2.66271e-06	0.0454603	0.055	0.034	0.065777
mt-Nd1	2.66459e-06	-0.0931593	0.087	0.118	0.0658235
Tbc1d1	2.69052e-06	0.0687315	0.413	0.355	0.066464
Rptor	2.73625e-06	0.0798827	0.677	0.62	0.0675937
Mettl16	2.77367e-06	0.0523941	0.357	0.3	0.068518
Dad1	2.77598e-06	-0.104587	0.13	0.165	0.068575
Rabep1	2.78507e-06	0.0819122	0.734	0.667	0.0687996
Rab12	2.82529e-06	0.0546938	0.362	0.309	0.0697932
Wipf1	2.8345e-06	0.0623895	0.09	0.062	0.0700206
Trappc12	2.85872e-06	0.0752526	0.292	0.243	0.0706189
Lepr	2.86102e-06	0.118364	0.152	0.116	0.0706758
1500004A13Rik	2.90658e-06	0.0927292	0.579	0.526	0.0718013
Dicer1	2.92572e-06	0.073429	0.553	0.488	0.072274
Nyap2	2.96435e-06	0.128639	0.799	0.767	0.0732284
Tmem132a	3.02189e-06	-0.107208	0.17	0.209	0.0746497
Zfp808	3.04805e-06	0.057853	0.11	0.078	0.075296
Adgra3	3.08315e-06	0.049893	0.137	0.102	0.076163
Lynx1	3.2048e-06	-0.0835472	0.088	0.118	0.0791682
Git2	3.2607e-06	0.0792103	0.389	0.334	0.080549
Eif3e	3.31878e-06	0.0483041	0.341	0.285	0.0819839
Rbm10	3.32824e-06	0.0557607	0.344	0.293	0.0822175
Vwa5b1	3.33761e-06	0.0565766	0.241	0.194	0.0824491
Sez6l	3.34256e-06	0.115105	0.681	0.63	0.0825712
1810030O07Rik	3.35184e-06	0.0637185	0.187	0.147	0.0828005
Inpp5a	3.36404e-06	0.0768675	0.39	0.337	0.0831019
Tubb5	3.41533e-06	-0.0924652	0.097	0.128	0.0843689
Akap9	3.62015e-06	0.0982002	0.795	0.749	0.0894285
Pigt	3.63242e-06	-0.0993148	0.126	0.16	0.0897317
Sst	3.64982e-06	-0.468614	0.094	0.123	0.0901614
Armh3	3.6888e-06	0.0842532	0.585	0.524	0.0911244
Atp6v1f	3.72086e-06	-0.0648319	0.043	0.066	0.0919165
Rab27b	3.73959e-06	0.0931008	0.598	0.54	0.0923791
Gpr45	3.74874e-06	0.0910026	0.522	0.46	0.092605
Gm11508	3.75829e-06	0.081853	0.331	0.283	0.0928411
Map6	3.76684e-06	0.0625407	0.496	0.438	0.0930522
Fxyd6	3.77336e-06	-0.13026	0.199	0.235	0.0932134
Trpc5	3.84325e-06	0.115784	0.527	0.479	0.0949398
Fbxl7	3.86117e-06	0.139868	0.271	0.223	0.0953824
Sacs	3.89656e-06	0.0783249	0.448	0.389	0.0962566
Setd7	3.91621e-06	0.0873417	0.384	0.33	0.0967422
Srsf10	3.94267e-06	0.056634	0.49	0.434	0.0973959
Zfp397	4.07256e-06	0.0528557	0.217	0.174	0.100605
Ncoa7	4.07569e-06	0.0853063	0.757	0.711	0.100682
Zadh2	4.10766e-06	0.0369637	0.082	0.056	0.101472
Gm10069	4.12025e-06	0.0520337	0.124	0.091	0.101783
Hip1	4.15892e-06	0.0829012	0.308	0.262	0.102738
Trit1	4.21145e-06	0.0651113	0.303	0.257	0.104035
3830406C13Rik	4.23201e-06	0.0459677	0.163	0.124	0.104543
Il6st	4.25706e-06	0.0557653	0.211	0.169	0.105162
Rpl23a	4.30946e-06	-0.0797836	0.076	0.105	0.106456
Lonp2	4.33204e-06	0.0723462	0.599	0.541	0.107014
Herpud2	4.35513e-06	0.0618733	0.354	0.302	0.107585
Raf1	4.36362e-06	0.0645581	0.573	0.509	0.107795
Fstl4	4.39096e-06	0.0959613	0.559	0.503	0.10847
Cep170	4.42351e-06	0.0650964	0.796	0.727	0.109274
Map3k4	4.44836e-06	0.0852954	0.543	0.483	0.109888
Slc25a5	4.45186e-06	-0.0766348	0.071	0.099	0.109974
Zup1	4.48217e-06	0.075533	0.504	0.448	0.110723
Snap47	4.60927e-06	0.0441322	0.337	0.285	0.113863
Senp7	4.66471e-06	0.0686681	0.792	0.727	0.115232
Akap6	4.71807e-06	0.0594859	0.98	0.967	0.116551
Mta3	4.73003e-06	0.0759603	0.496	0.441	0.116846
Diaph3	4.78053e-06	0.0528396	0.191	0.151	0.118093
Pcdhga12	4.87229e-06	0.0560921	0.098	0.069	0.12036
Mcmdc2	4.91529e-06	0.039355	0.103	0.073	0.121422
Mtus2	4.97021e-06	0.0844205	0.662	0.595	0.122779
Cdadc1	5.03822e-06	0.0575522	0.343	0.291	0.124459
Lrp6	5.16304e-06	0.0559028	0.563	0.495	0.127543
Tug1	5.16785e-06	0.0224464	0.204	0.162	0.127661
Cacna1i	5.16872e-06	0.0531397	0.219	0.175	0.127683
Adamts17	5.21232e-06	0.0911539	0.413	0.362	0.12876
Cmip	5.21235e-06	0.0674436	0.83	0.778	0.128761
Hap1	5.22718e-06	-0.146129	0.599	0.607	0.129127
Mau2	5.276e-06	0.0490201	0.403	0.348	0.130333
Tbck	5.28059e-06	0.0629945	0.591	0.527	0.130447
Rbmx	5.28169e-06	0.0526239	0.208	0.167	0.130474
Itgb3bp	5.35026e-06	0.0609452	0.237	0.193	0.132168
Nova2	5.41792e-06	0.060262	0.411	0.358	0.133839
Nalcn	5.46734e-06	0.0743902	0.948	0.93	0.13506
6030443J06Rik	5.51988e-06	0.0748199	0.236	0.193	0.136358
Map4k3	5.59902e-06	0.0778225	0.665	0.605	0.138312
Pwwp2a	5.61897e-06	0.0617353	0.435	0.375	0.138805
Amz2	5.63228e-06	0.0495899	0.181	0.142	0.139134
Rprd2	5.68944e-06	0.0821037	0.551	0.492	0.140546
Ano10	5.75726e-06	0.0566684	0.238	0.194	0.142222
mt-Atp6	5.80004e-06	-0.104281	0.122	0.156	0.143278
Ptprn2	5.8035e-06	0.0636902	0.984	0.974	0.143364
Vstm2l	5.81956e-06	-0.120764	0.176	0.213	0.143761
Nap1l5	5.85757e-06	-0.136121	0.401	0.437	0.1447
Eif5b	5.86759e-06	0.0673526	0.408	0.352	0.144947
Hapln4	5.87604e-06	-0.0525507	0.04	0.062	0.145156
Gm1043	5.89363e-06	0.0824043	0.538	0.478	0.14559
Sos2	5.97203e-06	0.0609109	0.572	0.508	0.147527
Frg1	6.01254e-06	0.0572827	0.251	0.205	0.148528
Dnah7b	6.05337e-06	0.0755629	0.249	0.204	0.149536
Zfp940	6.10873e-06	0.0481278	0.065	0.042	0.150904
Nufip2	6.13125e-06	0.0689837	0.469	0.413	0.15146
Arhgap18	6.23254e-06	0.0922268	0.686	0.628	0.153962
Fam185a	6.23933e-06	0.0647824	0.213	0.171	0.15413
Zfp865	6.29804e-06	0.0277606	0.058	0.036	0.155581
Cep63	6.32329e-06	0.0726747	0.226	0.185	0.156204
AW554918	6.33099e-06	0.0620215	0.708	0.65	0.156394
Rian	6.4158e-06	-0.0736559	0.987	0.982	0.15849
Rpl29	6.51034e-06	-0.0587325	0.043	0.065	0.160825
Parm1	6.51833e-06	0.101012	0.315	0.269	0.161022
Invs	6.60974e-06	0.0672092	0.429	0.373	0.16328
Ypel3	6.7535e-06	-0.0670218	0.116	0.15	0.166832
Naa15	6.81854e-06	0.0537836	0.538	0.475	0.168438
Rhbdl1	6.84372e-06	-0.115032	0.213	0.25	0.16906
Dnajc11	6.8764e-06	0.0509197	0.302	0.254	0.169868
Aebp2	6.90189e-06	0.0500741	0.322	0.268	0.170497
Pex14	7.01385e-06	0.0593154	0.395	0.339	0.173263
Apbb2	7.1621e-06	0.0792461	0.811	0.757	0.176925
Zfp941	7.31382e-06	0.0584126	0.341	0.288	0.180673
Rpsa	7.35725e-06	-0.0912821	0.086	0.115	0.181746
Trmt1l	7.44439e-06	0.0547329	0.396	0.338	0.183899
Zfp667	7.48287e-06	0.0295714	0.117	0.085	0.184849
Mcph1	7.49515e-06	0.0754217	0.521	0.463	0.185153
Clock	7.60994e-06	0.055051	0.682	0.621	0.187988
Brwd1	7.66075e-06	0.0823675	0.795	0.739	0.189244
Rdx	7.70665e-06	0.0621137	0.424	0.368	0.190377
Atxn7	7.77668e-06	0.0581162	0.557	0.498	0.192107
Rpl18a	7.78834e-06	-0.0794967	0.068	0.095	0.192395
1110002L01Rik	7.80379e-06	0.0554524	0.145	0.11	0.192777
Sub1	7.81786e-06	0.0281708	0.154	0.118	0.193125
Oxt	7.82267e-06	-0.0006659	0.026	0.045	0.193243
Tmem185b	7.88144e-06	-0.0364062	0.022	0.039	0.194695
Chmp3	7.89573e-06	0.0583263	0.274	0.227	0.195048
Aff2	7.92449e-06	0.0691828	0.723	0.668	0.195759
Fbxl4	7.92606e-06	0.0386568	0.35	0.296	0.195798
Slc38a6	7.92625e-06	0.0754761	0.439	0.383	0.195802
Rps16	7.99929e-06	-0.0899266	0.05	0.074	0.197607
Chic2	8.07469e-06	0.060472	0.442	0.385	0.199469
Dipk1b	8.13463e-06	-0.118037	0.226	0.262	0.20095
Ptpn13	8.14608e-06	0.0383634	0.136	0.102	0.201233
Fam78b	8.16025e-06	0.0730447	0.264	0.218	0.201583
Cdc27	8.46547e-06	0.0534779	0.479	0.421	0.209122
Ubn1	8.48247e-06	0.0603922	0.334	0.284	0.209542
Mterf2	8.49936e-06	0.0315213	0.088	0.061	0.20996
Rnf208	8.53463e-06	-0.0569938	0.083	0.113	0.210831
Ap4e1	8.58021e-06	0.0410288	0.341	0.29	0.211957
Myo6	8.59992e-06	0.0788122	0.504	0.446	0.212444
Gm10785	8.64349e-06	0.0431941	0.24	0.194	0.21352
Stxbp6	8.7813e-06	-0.225578	0.171	0.206	0.216924
Lonrf2	8.83265e-06	0.0613094	0.508	0.45	0.218193
Ica1	8.8775e-06	0.0777016	0.755	0.698	0.219301
Irak1bp1	8.88335e-06	0.0506549	0.206	0.166	0.219445
Nsun7	8.89611e-06	0.0690303	0.376	0.324	0.219761
Tpi1	8.89981e-06	-0.09296	0.106	0.136	0.219852
Slc9a8	8.94353e-06	0.0534957	0.284	0.238	0.220932
Ankrd10	8.99429e-06	0.0802326	0.49	0.43	0.222186
Eno2	9.03653e-06	-0.108174	0.361	0.398	0.223229
Nim1k	9.21993e-06	0.0625402	0.199	0.161	0.22776
Usp6nl	9.34474e-06	0.0484526	0.204	0.163	0.230843
Dnmt3a	9.42793e-06	0.104619	0.765	0.711	0.232898
Ptprk	9.62622e-06	0.179308	0.523	0.478	0.237797
Atp2a2	9.69465e-06	-0.136521	0.627	0.645	0.239487
Gtf2a1	9.87454e-06	0.0438758	0.404	0.349	0.243931
H2afz	9.89874e-06	-0.0985556	0.157	0.192	0.244528
Xrn1	9.9333e-06	0.0688644	0.796	0.738	0.245382
Pcdhgb4	9.96384e-06	0.0288923	0.056	0.035	0.246137
Impg2	9.98299e-06	0.0656223	0.179	0.141	0.24661
Tcerg1l	1.00118e-05	0.116492	0.357	0.309	0.247323
Cfap300	1.00371e-05	0.0615603	0.243	0.201	0.247947
Rnf6	1.00778e-05	0.028521	0.109	0.079	0.248952
Gas5	1.02878e-05	0.0456325	0.341	0.29	0.254139
Coil	1.03079e-05	0.0212856	0.14	0.106	0.254637
Cdk5rap2	1.04125e-05	0.0631266	0.261	0.216	0.257221
Armc9	1.04618e-05	0.0925376	0.649	0.596	0.258437
Cep85l	1.05082e-05	0.0604171	0.39	0.336	0.259584
Gm37494	1.06444e-05	0.0556563	0.288	0.241	0.262948
Rbbp6	1.06452e-05	0.068267	0.58	0.518	0.262968
Slc12a5	1.07486e-05	-0.109428	0.518	0.544	0.265524
Cwf19l1	1.075e-05	0.0440999	0.156	0.12	0.265558
Esco1	1.07759e-05	0.0657201	0.509	0.452	0.266196
Snapc3	1.07818e-05	0.0648943	0.451	0.399	0.266343
Zfp668	1.07907e-05	0.0316251	0.097	0.069	0.266562
Zfp938	1.08108e-05	0.0541445	0.195	0.156	0.26706
1700012D14Rik	1.1006e-05	0.0763726	0.391	0.338	0.271882
Rps8	1.10564e-05	-0.0985723	0.118	0.15	0.273126
Zfp956	1.12261e-05	0.0604248	0.172	0.135	0.277319
Kif3c	1.12886e-05	0.0674232	0.408	0.356	0.278863
Fkbp2	1.13224e-05	-0.0791536	0.083	0.111	0.279697
Uvssa	1.13418e-05	0.0573602	0.201	0.163	0.280177
Slc44a1	1.14545e-05	0.0716399	0.578	0.518	0.282959
Smarca2	1.14923e-05	0.0751768	0.613	0.55	0.283893
Syt10	1.15101e-05	0.0855823	0.162	0.127	0.284334
Uchl1	1.15573e-05	-0.137884	0.387	0.415	0.285501
Eif4e2	1.15647e-05	0.0597424	0.182	0.145	0.285682
Syt5	1.15686e-05	-0.104663	0.158	0.192	0.285779
Zfp638	1.16077e-05	0.0704233	0.855	0.811	0.286744
Pcdhga11	1.17096e-05	0.0267754	0.023	0.01	0.289262
Mtif2	1.17415e-05	0.0468262	0.395	0.341	0.290049
Nhlrc2	1.18231e-05	0.0403103	0.307	0.259	0.292066
Rtl8b	1.19158e-05	-0.048972	0.021	0.038	0.294357
Bscl2	1.19468e-05	-0.131148	0.263	0.297	0.295121
Zfp322a	1.19581e-05	0.0441191	0.201	0.161	0.2954
Pkd2	1.2114e-05	0.0588248	0.441	0.385	0.299252
Psmb4	1.21278e-05	-0.0610226	0.052	0.076	0.299594
Zmym5	1.2132e-05	0.0576818	0.381	0.329	0.299696
Dpm3	1.22247e-05	-0.0576924	0.037	0.057	0.301987
Snrpf	1.22946e-05	0.0471541	0.126	0.095	0.303712
Agfg2	1.22967e-05	0.0459884	0.217	0.175	0.303765
Pip4p2	1.23416e-05	0.0658441	0.342	0.29	0.304874
Synpr	1.24443e-05	0.147195	0.32	0.274	0.307411
Cep295	1.26543e-05	0.0585627	0.37	0.316	0.312598
Smarcc1	1.27209e-05	0.0662252	0.506	0.452	0.314244
Lsm14a	1.27694e-05	0.0599536	0.325	0.278	0.315442
Snx4	1.28124e-05	0.0459337	0.315	0.266	0.316504
Gpx4	1.28234e-05	-0.0676953	0.083	0.111	0.316777
Coro6	1.29792e-05	-0.0945143	0.148	0.182	0.320625
Brd9	1.30603e-05	0.0557583	0.391	0.336	0.322628
A330076H08Rik	1.30657e-05	0.0836332	0.935	0.908	0.322763
Usp29	1.30721e-05	0.063423	0.98	0.964	0.32292
Rhobtb1	1.30827e-05	0.0326534	0.087	0.061	0.323181
Agbl4	1.32609e-05	0.0626281	0.983	0.971	0.327583
Cyth1	1.33649e-05	0.0590066	0.448	0.394	0.330154
Kcnd2	1.34833e-05	0.0892696	0.972	0.96	0.333078
Psmc5	1.35415e-05	-0.072093	0.068	0.093	0.334516
Btbd11	1.36257e-05	0.0697929	0.537	0.479	0.336596
4930570G19Rik	1.37159e-05	0.0540917	0.318	0.268	0.338823
Mettl25	1.38759e-05	0.0645557	0.316	0.27	0.342778
Abca1	1.3891e-05	0.0677838	0.134	0.102	0.343149
Kdm5a	1.39056e-05	0.052083	0.668	0.606	0.34351
Zdhhc6	1.3959e-05	0.0602525	0.243	0.2	0.344829
Mt2	1.39879e-05	-0.0377097	0.02	0.035	0.345542
Unc80	1.41325e-05	0.0627947	0.956	0.928	0.349114
Sox5	1.42004e-05	0.0888293	0.512	0.454	0.350793
Clip2	1.42575e-05	0.0649357	0.268	0.224	0.352203
Scand1	1.43211e-05	-0.0508636	0.033	0.052	0.353774
Mmut	1.43677e-05	0.0363086	0.089	0.062	0.354924
Mtmr7	1.454e-05	0.0575719	0.577	0.517	0.359181
Gpr107	1.45457e-05	0.0598585	0.339	0.286	0.359323
Nxpe3	1.4659e-05	0.0596231	0.289	0.242	0.362122
Simc1	1.47265e-05	0.0748701	0.438	0.386	0.363788
Tpt1	1.47588e-05	-0.0924445	0.074	0.1	0.364587
Ctnnal1	1.49215e-05	0.0623588	0.42	0.364	0.368606
Rundc3b	1.4968e-05	0.0722088	0.656	0.597	0.369755
Arid1b	1.50881e-05	0.0590305	0.817	0.77	0.372722
Ammecr1l	1.51813e-05	0.0482893	0.241	0.198	0.375024
Spag6l	1.52182e-05	0.0856163	0.172	0.137	0.375936
mt-Co1	1.5415e-05	-0.121284	0.159	0.194	0.380798
Scfd1	1.54872e-05	0.0441655	0.545	0.48	0.38258
Gpx1	1.56568e-05	-0.0336788	0.013	0.026	0.38677
Astn2	1.57029e-05	0.0775874	0.908	0.862	0.387908
Ift74	1.57816e-05	0.0662551	0.333	0.287	0.389853
Prkca	1.58097e-05	0.0671207	0.715	0.666	0.390547
Xkr7	1.61378e-05	0.0236785	0.055	0.035	0.398651
Ldah	1.61815e-05	0.0565143	0.301	0.254	0.399731
Rb1cc1	1.62719e-05	0.0832694	0.724	0.676	0.401964
Ddx39b	1.64047e-05	0.0649749	0.391	0.336	0.405246
Eif2s2	1.64569e-05	0.053948	0.32	0.272	0.406535
Foxr2	1.67278e-05	0.0532318	0.068	0.045	0.413226
Klf13	1.67693e-05	0.0616476	0.327	0.282	0.414252
Ift88	1.68745e-05	0.0625354	0.412	0.361	0.41685
Celsr2	1.69782e-05	-0.114697	0.172	0.206	0.419414
C530008M17Rik	1.71632e-05	0.0840106	0.768	0.729	0.423982
Ivd	1.72878e-05	0.045635	0.269	0.224	0.42706
Gm44899	1.73091e-05	0.0411275	0.138	0.106	0.427588
Morf4l2	1.74504e-05	0.0419582	0.328	0.278	0.431077
Antxr1	1.74647e-05	0.0699999	0.184	0.148	0.43143
Edf1	1.75699e-05	-0.0704783	0.07	0.096	0.43403
Npsr1	1.76088e-05	0.10846	0.13	0.098	0.434991
Atp10a	1.77714e-05	0.0467662	0.236	0.191	0.439007
Dido1	1.8166e-05	0.0679424	0.478	0.423	0.448754
Slc9a9	1.81919e-05	0.122896	0.626	0.579	0.449395
Aplp2	1.82328e-05	-0.125379	0.559	0.578	0.450405
Zcchc17	1.83372e-05	0.046994	0.29	0.243	0.452984
Oga	1.84822e-05	0.0594521	0.651	0.587	0.456566
Kcnd3	1.85021e-05	0.0767359	0.609	0.553	0.457057
Rreb1	1.85204e-05	0.0987545	0.177	0.142	0.457509
Unc5c	1.86396e-05	0.120958	0.874	0.839	0.460453
Btbd9	1.87438e-05	0.0760752	0.822	0.766	0.463028
Pnoc	1.87512e-05	-0.0827992	0.061	0.086	0.463212
Rps2	1.89038e-05	-0.0731843	0.087	0.114	0.466979
Sdk2	1.92146e-05	0.0805244	0.364	0.32	0.474658
Ptpn4	1.93011e-05	0.0607986	0.749	0.7	0.476794
Cacna2d1	1.93223e-05	0.0644452	0.631	0.568	0.47732
Pced1b	1.94811e-05	0.0499663	0.537	0.48	0.481241
Abr	1.94842e-05	0.0652856	0.763	0.719	0.481318
Ldhb	1.96332e-05	-0.099936	0.174	0.208	0.484998
Ppig	1.99401e-05	0.0626504	0.58	0.526	0.49258
Ggps1	2.02113e-05	0.0459651	0.355	0.303	0.499281
Ccdc57	2.02224e-05	0.0336481	0.326	0.278	0.499554
Prickle2	2.02502e-05	0.0846448	0.869	0.837	0.500242
Snx5	2.0279e-05	0.0569195	0.208	0.169	0.500952
Tox3	2.06836e-05	0.10225	0.335	0.287	0.510948
Gm1604a	2.0858e-05	0.0566005	0.406	0.351	0.515256
Prex2	2.10514e-05	0.10167	0.267	0.224	0.520033
Hpf1	2.10925e-05	0.0293177	0.211	0.171	0.521048
Tpd52l1	2.11124e-05	0.0351967	0.27	0.223	0.521539
Chst2	2.14166e-05	-0.0405806	0.031	0.049	0.529055
Gm17399	2.15855e-05	0.0371653	0.096	0.069	0.533227
Slc22a15	2.17094e-05	0.0479631	0.216	0.178	0.536287
Sec22b	2.17432e-05	0.0470663	0.213	0.174	0.537122
Tomm40	2.20468e-05	0.0805637	0.27	0.227	0.544622
Kif13b	2.22398e-05	0.0765489	0.428	0.376	0.54939
Zfp729a	2.23514e-05	0.042328	0.08	0.056	0.552147
Plagl1	2.2437e-05	0.0711066	0.158	0.124	0.554261
Cog4	2.24375e-05	0.0604723	0.277	0.234	0.554273
Rpl19	2.24871e-05	-0.116391	0.123	0.153	0.5555
Gemin5	2.25985e-05	0.0403351	0.163	0.129	0.558252
Osbp2	2.27335e-05	0.0659218	0.365	0.317	0.561587
Zfp738	2.27673e-05	0.0464631	0.225	0.184	0.562422
Daam1	2.27852e-05	0.0744687	0.679	0.624	0.562862
Zfp971	2.28677e-05	0.0378695	0.063	0.042	0.564902
Esyt3	2.28965e-05	0.0405015	0.17	0.133	0.565611
Hadh	2.29234e-05	0.0300094	0.032	0.017	0.566277
Vps35	2.3082e-05	0.044904	0.417	0.361	0.570194
Clvs2	2.32171e-05	0.0873272	0.527	0.478	0.573532
Tbc1d22b	2.3422e-05	0.0483398	0.213	0.175	0.578593
Micu3	2.35505e-05	0.0718696	0.719	0.661	0.581769
Nsg2	2.37819e-05	-0.143672	0.43	0.46	0.587484
Adam19	2.3806e-05	0.0577715	0.173	0.138	0.58808
Stox1	2.38143e-05	0.0644384	0.163	0.129	0.588284
Casp2	2.41435e-05	0.04632	0.114	0.086	0.596418
Pcdhga10	2.43494e-05	0.0212879	0.025	0.012	0.601503
Sike1	2.44222e-05	0.0397863	0.168	0.132	0.603302
Ccbe1	2.49491e-05	-0.102872	0.036	0.056	0.616317
Nsd1	2.50541e-05	0.0683446	0.871	0.824	0.618911
Krcc1	2.53747e-05	0.0334352	0.127	0.097	0.626832
3222401L13Rik	2.57375e-05	0.0429584	0.046	0.029	0.635794
Lrrc9	2.58089e-05	0.0687363	0.155	0.121	0.637558
Galnt14	2.58411e-05	0.115573	0.266	0.224	0.638352
Zfp354c	2.59131e-05	0.0534342	0.2	0.163	0.64013
Gm16299	2.59296e-05	0.0181719	0.025	0.012	0.64054
Smpd3	2.60577e-05	0.0658745	0.319	0.271	0.643703
Zfp523	2.62e-05	0.0549968	0.292	0.245	0.647219
Vps28	2.62221e-05	-0.0580454	0.07	0.095	0.647764
Sco2	2.65293e-05	-0.0381955	0.019	0.034	0.655354
Gm17477	2.66934e-05	0.0252065	0.058	0.037	0.659406
Slc6a1	2.67241e-05	-0.124388	0.424	0.45	0.660166
Ccdc88a	2.70618e-05	0.0666001	0.909	0.866	0.668508
Galnt9	2.72476e-05	0.0702284	0.207	0.17	0.673098
Rsph3b	2.73823e-05	0.0367265	0.098	0.071	0.676424
Zfp26	2.74413e-05	0.0614697	0.246	0.205	0.677882
Gm48957	2.76732e-05	0.056706	0.116	0.088	0.68361
Brd1	2.77412e-05	0.0583728	0.334	0.285	0.685291
Tmem74	2.8161e-05	0.0160521	0.019	0.008	0.695661
Rarb	2.88475e-05	0.0374047	0.189	0.152	0.712621
Fbxo11	2.8854e-05	0.053705	0.74	0.684	0.71278
Tspyl4	2.91383e-05	-0.0897538	0.136	0.167	0.719803
Vac14	2.92272e-05	0.0522567	0.23	0.19	0.722
Ccdc93	2.92479e-05	0.0410691	0.208	0.168	0.722511
Zfp458	2.93198e-05	0.0261793	0.11	0.081	0.724287
Pepd	2.96513e-05	0.0431319	0.157	0.123	0.732475
Banp	3.03639e-05	0.0493309	0.356	0.308	0.750079
Galk2	3.04416e-05	0.0605242	0.368	0.319	0.751999
Rora	3.06429e-05	0.0782505	0.943	0.922	0.756971
Asb4	3.06458e-05	0.0557023	0.092	0.067	0.757043
Plekhh2	3.07428e-05	0.0646095	0.21	0.173	0.759439
Phf3	3.08739e-05	0.0521806	0.695	0.634	0.762677
Ssh1	3.08829e-05	0.0627333	0.237	0.198	0.7629
Lpp	3.11132e-05	0.0795001	0.672	0.623	0.768589
Sgk1	3.1256e-05	0.078218	0.351	0.306	0.772116
Ndufs8	3.18395e-05	-0.0453465	0.033	0.052	0.786532
Nptx1	3.2129e-05	-0.0714549	0.063	0.087	0.793684
Erich3	3.21544e-05	0.0547647	0.295	0.25	0.79431
Pdia3	3.24654e-05	-0.119819	0.287	0.32	0.801994
Ccdc112	3.24838e-05	0.0722218	0.29	0.249	0.802447
Xpo1	3.24989e-05	0.0568172	0.587	0.535	0.802821
Foxn3	3.28921e-05	0.0794473	0.629	0.578	0.812533
Rbm5	3.33797e-05	0.071415	0.78	0.731	0.824578
Qser1	3.3711e-05	0.0495662	0.39	0.34	0.832764
Zfp37	3.37277e-05	0.0438465	0.148	0.115	0.833176
Syt9	3.41375e-05	0.112595	0.323	0.282	0.843299
Sh2b2	3.42193e-05	0.0354614	0.074	0.052	0.84532
Atp1b2	3.43842e-05	-0.0847248	0.088	0.115	0.849393
Rbm12b1	3.45806e-05	0.0319021	0.074	0.052	0.854245
Slc38a11	3.4729e-05	0.0315604	0.038	0.022	0.85791
Xpa	3.48068e-05	0.0615068	0.223	0.185	0.859832
B3gntl1	3.49588e-05	0.0414137	0.199	0.161	0.863587
Snrnp48	3.50003e-05	0.0579755	0.361	0.315	0.864612
Arhgef33	3.51456e-05	0.040676	0.258	0.216	0.868201
Slco3a1	3.6068e-05	0.0931318	0.627	0.583	0.890988
Asb1	3.61968e-05	0.0319362	0.077	0.053	0.89417
Gria4	3.62319e-05	0.0723044	0.986	0.975	0.895037
Ndrg4	3.62992e-05	-0.118666	0.549	0.564	0.896698
Styk1	3.6692e-05	-0.0441514	0.033	0.051	0.906403
Zfp949	3.69191e-05	0.0536242	0.275	0.231	0.912013
Itch	3.69703e-05	0.0550693	0.622	0.567	0.913277
Ubap1l	3.71947e-05	0.050858	0.445	0.386	0.91882
Gm2164	3.72616e-05	-0.0742833	0.061	0.085	0.920474
Nup210	3.72735e-05	0.0558597	0.305	0.258	0.920767
Rlf	3.73679e-05	0.043744	0.552	0.49	0.9231
Ccdc15	3.77821e-05	0.0332112	0.161	0.126	0.933331
Thsd7a	3.79628e-05	0.12094	0.547	0.498	0.937795
Zbtb46	3.80415e-05	0.0385455	0.197	0.159	0.93974
Rimklb	3.84228e-05	0.0776971	0.334	0.289	0.949158
Smarcad1	3.84555e-05	0.0537986	0.586	0.528	0.949967
Klf9	3.88613e-05	0.0570034	0.24	0.197	0.95999
Prkag2	3.96143e-05	0.0669618	0.487	0.432	0.978593
Ncoa6	3.96493e-05	0.0618523	0.554	0.501	0.979456
Gm44593	4.01129e-05	-0.134194	0.058	0.08	0.99091
Map7	4.01879e-05	0.0756257	0.687	0.643	0.992761
Gm44997	4.03863e-05	0.0273987	0.067	0.045	0.997663
Camk2g	4.04146e-05	0.069808	0.6	0.545	0.998362
Lcorl	4.05745e-05	0.075442	0.751	0.71	1
Zfp141	4.06025e-05	0.0274578	0.17	0.134	1
Ankrd42	4.10701e-05	0.0407656	0.331	0.281	1
Tm2d2	4.12357e-05	-0.0549415	0.068	0.092	1
Ccdc30	4.13034e-05	0.0579688	0.491	0.443	1
Nol10	4.13181e-05	0.0662074	0.327	0.282	1
BC067074	4.14228e-05	0.0439246	0.118	0.09	1
Gm973	4.14787e-05	0.0406518	0.085	0.061	1
Dhx9	4.14866e-05	0.0525884	0.418	0.365	1
Pibf1	4.15288e-05	0.0412931	0.57	0.51	1
Gpd2	4.16047e-05	0.0419384	0.22	0.18	1
Wdr70	4.18345e-05	0.0659934	0.507	0.452	1
Pabpn1	4.18718e-05	0.0629302	0.811	0.775	1
Ncdn	4.19554e-05	-0.0865025	0.141	0.172	1
Kdm5b	4.22442e-05	0.0641039	0.559	0.503	1
Pabpc4	4.25166e-05	0.0379359	0.418	0.359	1
Prpf38b	4.26639e-05	0.0605873	0.331	0.282	1
Pou6f1	4.27372e-05	0.0571081	0.217	0.18	1
Kmt5b	4.29457e-05	0.0682207	0.45	0.4	1
Zbtb4	4.35815e-05	0.0662187	0.244	0.206	1
Pwp1	4.35827e-05	0.0505097	0.145	0.114	1
Selenom	4.3745e-05	-0.0955097	0.105	0.133	1
Epc1	4.39175e-05	0.0464416	0.659	0.604	1
Etnk2	4.39731e-05	0.0522084	0.114	0.086	1
Zfp788	4.39945e-05	0.0560693	0.303	0.258	1
Rhobtb2	4.40603e-05	0.049401	0.184	0.15	1
Pcdh15	4.41574e-05	0.107165	0.843	0.825	1
Gtpbp8	4.43195e-05	0.0404667	0.249	0.206	1
Ddrgk1	4.45302e-05	-0.107849	0.153	0.185	1
Tmem135	4.46492e-05	0.0414023	0.761	0.706	1
Ezh1	4.47999e-05	0.0555086	0.242	0.203	1
Epb41l4b	4.51352e-05	0.0720982	0.643	0.591	1
Bicra	4.54089e-05	0.0644244	0.298	0.255	1
Gm49179	4.54991e-05	0.0437089	0.239	0.197	1
Iqsec3	4.55824e-05	0.0826926	0.453	0.405	1
Ablim2	4.57817e-05	0.0675674	0.507	0.453	1
Pot1a	4.58193e-05	0.0628303	0.214	0.177	1
Chpf	4.60354e-05	-0.0562163	0.057	0.08	1
4930412C18Rik	4.61055e-05	0.0322622	0.089	0.064	1
Zfp236	4.61929e-05	0.0457952	0.415	0.365	1
Cyc1	4.6222e-05	-0.0841062	0.133	0.164	1
Zfp982	4.63122e-05	0.0345665	0.064	0.043	1
Pcdhgb5	4.69108e-05	0.0291102	0.041	0.025	1
Rpl41	4.70797e-05	-0.0958399	0.176	0.208	1
Gm14296	4.74032e-05	0.0481845	0.162	0.129	1
Zfp53	4.75112e-05	0.0575782	0.193	0.157	1
Taok3	4.79303e-05	0.0481488	0.331	0.285	1
Stx6	4.80833e-05	0.0510827	0.26	0.217	1
Larp1	4.81233e-05	0.0666602	0.434	0.385	1
Wdr60	4.84882e-05	0.04413	0.284	0.239	1
Cul4b	4.89219e-05	0.0307879	0.225	0.185	1
2900060N12Rik	4.90901e-05	0.0605479	0.151	0.12	1
Ccdc130	4.91263e-05	0.0283844	0.064	0.043	1
Khdrbs3	4.91671e-05	0.0613094	0.559	0.497	1
Zfp120	4.92212e-05	0.0391845	0.08	0.057	1
Enho	4.95088e-05	-0.0301452	0.013	0.026	1
Polr3b	4.95587e-05	0.0531552	0.28	0.237	1
Erp29	4.98161e-05	-0.0964933	0.211	0.244	1
Ctdspl	5.1148e-05	0.0575819	0.514	0.461	1
Ccdc149	5.15921e-05	0.0618169	0.256	0.215	1
Cab39l	5.20026e-05	0.0432989	0.39	0.342	1
Setd2	5.23423e-05	0.0634347	0.664	0.613	1
Ubxn4	5.26157e-05	0.0586098	0.557	0.498	1
Pcsk2	5.28498e-05	0.0450027	0.702	0.651	1
Fam155a	5.30192e-05	0.044445	0.998	0.995	1
Lrrc1	5.30466e-05	0.0525762	0.33	0.282	1
Rpl37	5.30799e-05	-0.0641459	0.083	0.109	1
Klhl26	5.32672e-05	0.0335494	0.162	0.128	1
Ajap1	5.38106e-05	0.0594619	0.237	0.199	1
Zfp945	5.40674e-05	0.0382866	0.203	0.166	1
Lactb2	5.40789e-05	0.0505086	0.19	0.155	1
Mipol1	5.44462e-05	0.0543635	0.507	0.454	1
Stau2	5.50406e-05	0.0639723	0.908	0.865	1
Gabra5	5.5273e-05	0.0499966	0.377	0.326	1
Zfp943	5.59942e-05	0.0465379	0.318	0.273	1
Nup54	5.61129e-05	0.0571725	0.247	0.206	1
Upf3b	5.61336e-05	0.0625315	0.302	0.259	1
Ift43	5.62238e-05	0.0518373	0.269	0.229	1
Pcgf3	5.64729e-05	0.0407559	0.241	0.201	1
Klhl24	5.65649e-05	0.0678179	0.383	0.337	1
Pcca	5.65927e-05	0.0626837	0.78	0.725	1
Zfp507	5.68238e-05	0.0361349	0.262	0.223	1
Sbno1	5.69123e-05	0.0603504	0.598	0.545	1
Gm26691	5.70113e-05	0.100392	0.641	0.595	1
Hnrnpm	5.74939e-05	0.0501449	0.611	0.551	1
Epb41	5.89429e-05	0.0662146	0.573	0.512	1
Rplp0	5.95989e-05	-0.0436117	0.036	0.055	1
Grm5	5.9822e-05	-0.111052	0.915	0.906	1
Cnot6	6.02456e-05	0.0574812	0.358	0.311	1
Pros1	6.07255e-05	0.0426373	0.144	0.112	1
Efl1	6.10048e-05	0.0619723	0.378	0.331	1
Gmeb1	6.22353e-05	0.0581656	0.211	0.174	1
Peli2	6.26993e-05	0.0470759	0.268	0.226	1
Dennd5a	6.27505e-05	0.0447623	0.462	0.408	1
Rab3c	6.31629e-05	0.0763268	0.842	0.799	1
Akap17b	6.35572e-05	0.0852367	0.379	0.336	1
Ist1	6.40713e-05	0.0660318	0.329	0.285	1
Dlgap2	6.419e-05	0.0701553	0.882	0.856	1
Gnai3	6.42455e-05	0.0441646	0.246	0.206	1
Glrx2	6.46926e-05	0.0500541	0.171	0.138	1
Metap2	6.49378e-05	0.0518204	0.452	0.396	1
Mir100hg	6.51041e-05	-0.0830038	0.851	0.845	1
Snf8	6.54323e-05	0.0422527	0.176	0.141	1
Brinp1	6.55289e-05	0.0623386	0.82	0.768	1
Gng7	6.5857e-05	0.0330474	0.149	0.117	1
Glis3	6.62669e-05	0.0753481	0.096	0.071	1
Lnx1	6.64333e-05	0.0593092	0.423	0.373	1
Btg3	6.64936e-05	0.0535206	0.171	0.137	1
Ninl	6.65887e-05	0.0524371	0.169	0.136	1
Minar2	6.70729e-05	0.0461575	0.354	0.305	1
Cwc25	6.71818e-05	0.0307631	0.1	0.074	1
Sp4	6.72067e-05	0.0503388	0.523	0.463	1
Txndc9	6.86629e-05	0.0458591	0.112	0.085	1
Filip1	6.9686e-05	0.0418067	0.158	0.125	1
Casp7	6.98141e-05	0.0401736	0.07	0.049	1
Gtpbp4	7.06283e-05	0.0485646	0.291	0.248	1
Gm4356	7.10539e-05	0.0241474	0.033	0.019	1
Gria1	7.14349e-05	0.0729616	0.916	0.899	1
Cul2	7.14935e-05	0.0525995	0.41	0.359	1
Kdm4d	7.1996e-05	0.05193	0.116	0.089	1
Phrf1	7.20794e-05	0.0346006	0.244	0.204	1
Wdr43	7.2175e-05	0.045347	0.388	0.334	1
Mapk1ip1l	7.21863e-05	0.0454124	0.327	0.281	1
Egfl7	7.33079e-05	-0.0431347	0.03	0.047	1
Afap1l1	7.48389e-05	0.0300049	0.033	0.019	1
Crh	7.50687e-05	-0.026722	0.004	0.012	1
Rlim	7.52929e-05	0.0581	0.285	0.244	1
Laptm4a	7.62178e-05	-0.0903983	0.19	0.222	1
Dera	7.65702e-05	0.0434185	0.091	0.067	1
Zc2hc1a	7.65954e-05	0.0704836	0.426	0.378	1
Rpl27a	7.68801e-05	-0.100425	0.147	0.177	1
Dcaf13	7.69946e-05	0.0356665	0.243	0.201	1
Zfp267	7.71079e-05	0.0288836	0.113	0.086	1
Zfp91	7.72438e-05	0.0597607	0.395	0.349	1
Sdccag8	7.73346e-05	0.0527061	0.637	0.583	1
Zscan26	7.78129e-05	0.0631972	0.363	0.318	1
Tbc1d9b	7.92249e-05	0.0718193	0.413	0.362	1
Tmem132b	7.93272e-05	0.0698437	0.6	0.545	1
Bcor	7.96761e-05	0.0456781	0.138	0.108	1
Cfap36	8.01222e-05	0.0617154	0.494	0.444	1
Nsmce1	8.07918e-05	0.0251775	0.056	0.037	1
Mcmbp	8.10521e-05	0.0386747	0.303	0.256	1
Rpl3	8.16086e-05	-0.0915334	0.122	0.151	1
Atp5g3	8.22214e-05	-0.0720329	0.117	0.144	1
Zhx3	8.2395e-05	0.0556327	0.437	0.384	1
Rad52	8.28448e-05	0.043768	0.202	0.166	1
Nr3c1	8.30735e-05	0.064983	0.483	0.432	1
Taf15	8.31527e-05	0.0491524	0.662	0.601	1
Efcab2	8.41109e-05	0.0704771	0.268	0.228	1
Trir	8.4844e-05	-0.0668242	0.101	0.128	1
Cnot4	8.53916e-05	0.0735963	0.779	0.744	1
Scn1b	8.57559e-05	-0.0696669	0.1	0.127	1
Crtc3	8.58402e-05	0.0561158	0.49	0.439	1
Sec24a	8.58991e-05	0.0659348	0.497	0.445	1
Runx1t1	8.60263e-05	-0.177039	0.436	0.461	1
Pou2f2	8.6038e-05	0.072984	0.25	0.212	1
5930430L01Rik	8.61501e-05	0.0195754	0.066	0.045	1
Ap3s2	8.63672e-05	0.0478016	0.247	0.21	1
Senp1	8.68544e-05	0.0518627	0.315	0.271	1
Rbmxl1	8.70422e-05	0.0234347	0.059	0.04	1
Zfp112	8.72974e-05	0.0444525	0.128	0.1	1
Gm10125	8.74512e-05	0.0669388	0.582	0.526	1
Ccdc28a	8.8929e-05	0.0458263	0.293	0.249	1
Vamp2	8.91916e-05	-0.0971846	0.135	0.164	1
Ccdc82	8.93239e-05	0.0522367	0.565	0.51	1
0610043K17Rik	8.94407e-05	0.0211359	0.125	0.096	1
Fam189a2	8.97592e-05	0.0530059	0.217	0.18	1
Hlf	8.98563e-05	0.0438783	0.168	0.135	1
Sipa1l2	9.07383e-05	0.0385562	0.225	0.186	1
Wipi1	9.10656e-05	0.0254553	0.092	0.067	1
Plekha7	9.13325e-05	0.0668706	0.37	0.326	1
Efhb	9.17567e-05	0.0368537	0.07	0.049	1
Taok1	9.26663e-05	0.0574009	0.679	0.623	1
Vps13d	9.28265e-05	0.0398284	0.715	0.657	1
Gng12	9.30408e-05	0.0708897	0.111	0.085	1
Nyap1	9.31545e-05	0.0333312	0.146	0.116	1
Tet3	9.34776e-05	0.0509311	0.542	0.49	1
Pot1b	9.34798e-05	0.0388217	0.118	0.091	1
Dsel	9.38057e-05	0.0522278	0.188	0.153	1
Iqsec1	9.42562e-05	0.0734348	0.706	0.656	1
Fam32a	9.50425e-05	0.0293979	0.04	0.025	1
Smad4	9.5142e-05	0.0563499	0.346	0.3	1
Srsf4	9.53139e-05	0.0588913	0.359	0.312	1
Apoe	9.54507e-05	-0.11228	0.125	0.153	1
Maco1	9.57428e-05	0.057959	0.568	0.514	1
Gtf2ird2	9.59168e-05	0.0474477	0.192	0.158	1
Zfp40	9.65482e-05	0.0430545	0.331	0.284	1
Pip5k1b	9.7221e-05	0.0719495	0.564	0.512	1
Gzmk	9.73266e-05	0.0523311	0.115	0.088	1
Rfesd	9.76951e-05	0.0372143	0.125	0.097	1
Glt1d1	9.84572e-05	0.0538094	0.228	0.192	1
Reep3	9.95016e-05	0.0500097	0.22	0.183	1
Hdhd5	9.99069e-05	0.042904	0.178	0.145	1
Fnbp4	0.000100716	0.0629621	0.504	0.456	1
Tac2	0.000100861	-0.12535	0.034	0.051	1
Pex3	0.000100922	0.0392173	0.308	0.265	1
Gm26618	0.000101402	0.0456095	0.267	0.225	1
Arnt	0.000101567	0.0481711	0.577	0.516	1
Tmed4	0.000102197	-0.0888117	0.13	0.158	1
Pcdhb17	0.000103879	0.0274469	0.054	0.035	1
Pgam1	0.000104167	-0.0614108	0.09	0.115	1
Ice1	0.000104368	0.0575605	0.504	0.458	1
Larp1b	0.000104538	0.067305	0.398	0.348	1
Psenen	0.000104603	-0.0641145	0.063	0.085	1
Cobl	0.000105183	0.038021	0.608	0.547	1
Atg7	0.000105288	0.0372201	0.233	0.193	1
Tacc1	0.00010551	0.0363908	0.41	0.36	1
Gm14858	0.000105726	0.0664421	0.22	0.183	1
Nmd3	0.000105953	0.0418675	0.292	0.251	1
Gmppa	0.000105968	-0.0491876	0.081	0.106	1
Spock2	0.00010605	-0.125391	0.544	0.554	1
Rnf150	0.000106159	0.073849	0.68	0.623	1
Lncppara	0.000107146	0.0425307	0.197	0.162	1
Gm49359	0.000107356	0.0347535	0.13	0.101	1
Gm26760	0.000107791	0.0353748	0.066	0.046	1
Flot2	0.000108252	0.0711998	0.313	0.274	1
Grik4	0.000108432	0.0839067	0.635	0.585	1
Retreg2	0.000108769	-0.0824026	0.155	0.185	1
Cacna1c	0.000109011	0.0644489	0.946	0.919	1
Tcerg1	0.000109017	0.0477554	0.585	0.525	1
Prxl2c	0.000110001	0.0380014	0.204	0.169	1
Actg1	0.000110914	-0.0913951	0.147	0.176	1
Acvr1	0.000111176	0.0630298	0.372	0.327	1
Haghl	0.000112518	-0.0872753	0.141	0.17	1
Gm20646	0.000112836	-0.0526037	0.044	0.063	1
Comtd1	0.00011308	-0.0538653	0.048	0.068	1
Dlgap4	0.000113411	0.0670807	0.475	0.419	1
Cwc27	0.000113568	0.0449085	0.67	0.609	1
Xpnpep1	0.000113644	0.0387038	0.23	0.192	1
Lhpp	0.000113775	0.0208981	0.059	0.04	1
Ube2d2a	0.000114163	0.0516068	0.563	0.508	1
Fopnl	0.000114375	0.0307322	0.194	0.159	1
Mxd4	0.000114861	0.0274036	0.142	0.112	1
Fyco1	0.000115385	0.0466191	0.23	0.192	1
Gm44151	0.000115823	0.033888	0.115	0.088	1
Ildr2	0.000116308	0.0367514	0.325	0.277	1
Usp51	0.000117842	0.0251792	0.049	0.032	1
Dpp8	0.000117938	0.0415145	0.416	0.363	1
Adnp2	0.00011956	0.0241091	0.127	0.098	1
G3bp1	0.00011983	0.0586058	0.357	0.314	1
Mtcl1	0.000121897	0.0650352	0.339	0.295	1
Fam118a	0.000121953	0.044531	0.132	0.103	1
Atl3	0.000122363	0.0517546	0.282	0.241	1
Gm17494	0.000123404	0.0498628	0.287	0.245	1
Cenpc1	0.000124957	0.0552595	0.528	0.476	1
C2cd5	0.000125181	0.0617957	0.834	0.788	1
Gsdme	0.000125828	0.0543511	0.182	0.149	1
Mosmo	0.000126519	0.0509659	0.389	0.344	1
Otud7a	0.000126839	0.0734786	0.875	0.838	1
Eif2b3	0.000127994	0.033892	0.225	0.187	1
Ccdc38	0.000128133	0.0160873	0.023	0.011	1
Ddx59	0.0001288	0.0248397	0.052	0.034	1
Rere	0.000129227	0.0568949	0.956	0.939	1
Mcf2l	0.000129757	0.044864	0.56	0.502	1
Wdpcp	0.000130088	0.0628671	0.341	0.3	1
Mvb12b	0.000130881	0.0468411	0.514	0.459	1
Inpp1	0.000131166	0.0232038	0.227	0.189	1
Arid2	0.000131999	0.0385672	0.533	0.474	1
Cnot10	0.000132003	0.0411317	0.442	0.391	1
Mios	0.000132462	0.0487794	0.364	0.316	1
Sptlc1	0.000132951	0.0456436	0.276	0.233	1
6720427I07Rik	0.000133596	0.0680173	0.255	0.219	1
Tmco4	0.000133685	0.0216912	0.035	0.02	1
Vstm5	0.000134041	0.0495891	0.23	0.192	1
Fem1b	0.000134226	0.0469501	0.222	0.186	1
Dis3l2	0.000134747	0.0707493	0.694	0.646	1
Apba1	0.000135574	0.0526871	0.739	0.694	1
Gdap2	0.000137291	0.0508181	0.204	0.169	1
Stk38	0.0001374	0.0651321	0.51	0.455	1
Dgkb	0.00013765	0.0732093	0.918	0.896	1
Cnot3	0.000138008	0.0422353	0.341	0.294	1
Lpcat2	0.00013827	0.0463466	0.181	0.147	1
Kifc2	0.000138547	-0.111199	0.322	0.355	1
Nucks1	0.000138745	0.0417185	0.304	0.261	1
Tut7	0.000139308	0.0548338	0.31	0.268	1
4930488L21Rik	0.000139669	0.0503868	0.232	0.194	1
Gpr35	0.000139985	0.0136875	0.017	0.007	1
Olfr46	0.000141062	0.0112291	0.011	0.003	1
Nek10	0.000141071	0.0330866	0.247	0.207	1
Jdp2	0.000141125	0.0382567	0.162	0.131	1
Man2c1os	0.00014125	0.0155715	0.164	0.131	1
Gm41804	0.00014154	0.0354373	0.116	0.09	1
Tvp23a	0.000141551	0.0280927	0.215	0.177	1
Nrf1	0.000142328	0.0674893	0.593	0.54	1
Nupl2	0.000142598	0.0430364	0.149	0.119	1
Rab40c	0.000142835	0.0781527	0.489	0.444	1
mt-Cytb	0.000142951	-0.104434	0.086	0.11	1
Fgf12	0.000143197	-0.0673151	0.988	0.982	1
Synrg	0.00014366	0.0561261	0.426	0.378	1
Arhgap5	0.000143715	0.0581509	0.677	0.625	1
Ptgds	0.000144837	-0.115218	0.087	0.112	1
Tspan7	0.000144854	-0.113364	0.774	0.776	1
Slc25a20	0.000145784	0.037388	0.104	0.079	1
Zfhx3	0.000146458	0.10561	0.738	0.7	1
Rrm2b	0.000146748	0.0407098	0.18	0.146	1
Stk4	0.000146881	0.0598521	0.235	0.198	1
Scn2b	0.000147096	-0.0765538	0.109	0.135	1
Samd12	0.000147277	0.0505898	0.945	0.93	1
Afg3l1	0.000147563	0.0313481	0.31	0.263	1
Ppil6	0.000147943	0.0376927	0.081	0.059	1
Tmem241	0.000148178	0.0443653	0.253	0.215	1
Lef1	0.000149624	0.0577961	0.092	0.069	1
Eif4e3	0.000149897	0.0296363	0.325	0.279	1
Nbea	0.000149919	0.0524184	0.992	0.986	1
Zc3h15	0.000150031	0.0513256	0.304	0.262	1
Srsf1	0.000150121	-0.113694	0.54	0.551	1
Nmt1	0.00015036	0.0282812	0.311	0.266	1
2310014F06Rik	0.000150806	0.0200521	0.032	0.019	1
Gstm5	0.000151832	-0.0680395	0.052	0.073	1
Clip1	0.000152567	0.0548071	0.67	0.609	1
Arntl2	0.000152906	0.0358864	0.232	0.194	1
Mettl24	0.000153763	0.0448845	0.082	0.06	1
Ccm2	0.000153927	0.0639103	0.235	0.198	1
Pcyt1a	0.000154658	0.0340973	0.179	0.146	1
Greb1l	0.000154894	0.105879	0.707	0.659	1
Rpl21	0.000155281	-0.0615671	0.075	0.098	1
Rap1a	0.000156571	0.0562884	0.411	0.364	1
Ofd1	0.000156669	0.0552225	0.259	0.221	1
Tcte2	0.000157356	0.0634423	0.377	0.334	1
Mrfap1	0.00015779	-0.0639474	0.063	0.084	1
Gstz1	0.000158258	0.0309598	0.399	0.349	1
Mphosph8	0.000158308	0.0563424	0.345	0.303	1
Psmf1	0.000158323	0.0306514	0.168	0.136	1
Kcnip3	0.000158528	0.0453447	0.152	0.122	1
Srsf11	0.000160027	0.0690719	0.802	0.766	1
Pard3	0.000161828	0.0626488	0.807	0.758	1
6530401F13Rik	0.000162057	0.041057	0.089	0.066	1
Acin1	0.00016208	0.0335562	0.566	0.511	1
Foxg1	0.000162295	-0.0377844	0.022	0.036	1
Ehbp1	0.000162348	0.0503711	0.909	0.884	1
Axin1	0.000162738	0.0282068	0.365	0.318	1
Gm5148	0.000162874	0.016265	0.069	0.048	1
Rnf41	0.000163697	0.0552287	0.232	0.194	1
Sprtn	0.000164842	0.0436518	0.083	0.062	1
Inpp4a	0.000164893	0.0546896	0.598	0.546	1
Sncb	0.000165625	-0.0832095	0.119	0.146	1
Mto1	0.000166124	0.0476888	0.187	0.155	1
Dab2ip	0.00016715	0.0476438	0.268	0.23	1
Mbtps2	0.000167419	0.0625128	0.317	0.275	1
Ttc8	0.000168172	0.0723781	0.614	0.563	1
C1qtnf12	0.000168509	-0.0488819	0.043	0.061	1
Pfkfb4	0.000168719	0.0604172	0.24	0.204	1
Fbxl20	0.000169609	0.0687904	0.566	0.515	1
Taf3	0.000170781	0.0503907	0.366	0.319	1
CAAA01118383.1	0.000172616	0.0596249	0.129	0.102	1
Gm41077	0.000173395	0.0317442	0.116	0.089	1
Slc4a1ap	0.000175264	0.0577631	0.248	0.212	1
Enpp5	0.00017596	-0.0920502	0.169	0.198	1
Btg1	0.000176707	0.0229537	0.176	0.142	1
Svop	0.000177481	0.0229717	0.502	0.443	1
Micos13	0.000178348	-0.0453671	0.032	0.048	1
Myt1l	0.000178819	0.0445524	0.951	0.935	1
Pgm3	0.000179165	0.0430513	0.177	0.145	1
Cops3	0.000180646	0.0524351	0.291	0.251	1
Fam214a	0.000180959	0.0703897	0.527	0.48	1
Psmd9	0.000181855	0.0232681	0.185	0.152	1
Zfp944	0.000182317	0.0458746	0.224	0.188	1
Chmp4b	0.000182529	0.0505939	0.226	0.189	1
Rbm39	0.000182666	0.0578506	0.948	0.934	1
Mettl6	0.000183023	0.0394214	0.145	0.116	1
Tmem121	0.000183148	-0.0403035	0.024	0.039	1
Galnt1	0.000185425	0.0531192	0.456	0.405	1
Hmgb1	0.000185671	0.0669588	0.312	0.271	1
Ppargc1b	0.000185998	0.0584174	0.358	0.313	1
Mdh2	0.00018606	-0.103624	0.161	0.188	1
Cbarp	0.000186213	-0.141227	0.404	0.429	1
Sae1	0.000186839	0.0508883	0.278	0.24	1
Stx16	0.000187661	0.0531732	0.541	0.487	1
Eif1	0.000190203	-0.081049	0.137	0.164	1
Maob	0.000190214	0.0373754	0.066	0.046	1
C130073E24Rik	0.000190926	0.0818974	0.8	0.766	1
Slc25a32	0.000191191	0.0305312	0.147	0.117	1
Chchd6	0.000191335	0.0547669	0.587	0.528	1
Tra2b	0.000191423	0.0657032	0.557	0.508	1
Omg	0.000192579	-0.0474585	0.086	0.111	1
Rhoj	0.000192977	0.0413235	0.09	0.067	1
Sel1l2	0.000193882	0.00705763	0.011	0.004	1
Spats1	0.000194276	0.0303365	0.132	0.104	1
Casp8ap2	0.000196091	0.0414934	0.151	0.122	1
Memo1	0.000197511	0.0596126	0.679	0.631	1
Zfp266	0.000198083	0.0591444	0.35	0.307	1
Zfp697	0.000198577	0.0528188	0.231	0.194	1
Cngb1	0.00019909	0.0241796	0.058	0.04	1
Prox1os	0.000199706	0.0390382	0.062	0.043	1
Fgfr1op2	0.000200081	0.0258577	0.234	0.196	1
Kazn	0.000202353	0.0547982	0.314	0.272	1
Phka1	0.00020435	0.0378393	0.5	0.447	1
Tnxb	0.000204396	0.0319309	0.048	0.031	1
Pigl	0.000204419	0.0532805	0.147	0.118	1
Mrpl13	0.000204568	0.0452939	0.139	0.111	1
Zfp300	0.000205045	0.0250914	0.032	0.019	1
Asb3	0.000205472	0.0438099	0.616	0.559	1
Usp15	0.000206563	0.0646158	0.764	0.726	1
Gng3	0.000206872	-0.0652465	0.101	0.127	1
Yju2	0.00020914	0.0214376	0.037	0.023	1
Arid4a	0.000209756	0.04855	0.481	0.427	1
Ube2r2	0.000209759	0.0751064	0.527	0.475	1
Arhgef10l	0.000211879	0.0612088	0.298	0.257	1
Gm20342	0.00021215	0.0581816	0.149	0.12	1
A330040F15Rik	0.000212915	0.0428349	0.2	0.167	1
Smc3	0.000214221	0.0528292	0.338	0.294	1
Muc3a	0.000214765	-0.0379406	0.03	0.046	1
9530077C05Rik	0.000214977	0.0462162	0.284	0.243	1
Ppp4r3b	0.000216223	0.0416647	0.601	0.545	1
Dhx32	0.000217409	0.0511053	0.269	0.23	1
Lgals8	0.000217672	0.0375994	0.359	0.316	1
Ugp2	0.000217738	0.0501623	0.266	0.228	1
Gpr83	0.000220393	-0.0363897	0.039	0.056	1
N4bp1	0.000221285	0.0540586	0.314	0.273	1
Zfp719	0.000222431	0.0303361	0.081	0.059	1
Dtna	0.000222593	0.0881483	0.838	0.809	1
Rps6kl1	0.000222912	0.042219	0.214	0.179	1
Zfp212	0.000223397	0.0251951	0.087	0.064	1
Slc24a2	0.000225011	0.0929928	0.795	0.755	1
Hcrt	0.000225556	-0.100744	0.019	0.032	1
Fgf14	0.000225977	-0.0490838	0.998	0.996	1
Glis1	0.000226769	0.0607473	0.18	0.149	1
Tcf4	0.000229978	0.0214454	0.616	0.557	1
Ikzf2	0.000230349	0.0637813	0.232	0.198	1
Pnmal2	0.000231549	-0.0954769	0.145	0.171	1
Clstn3	0.000231999	-0.140129	0.46	0.474	1
Lrrfip1	0.000232419	0.038505	0.631	0.572	1
Zfp609	0.000232743	0.0494608	0.696	0.633	1
Grk3	0.000233426	0.0482484	0.346	0.302	1
Gnal	0.000234187	0.0653852	0.46	0.415	1
Pank3	0.000235329	0.038693	0.289	0.25	1
Tert	0.000235354	0.0201209	0.123	0.095	1
Gtf2h1	0.000235836	0.0351774	0.276	0.238	1
Ndufa8	0.000235848	-0.0467389	0.062	0.083	1
Npat	0.000236967	0.0536113	0.462	0.414	1
Tox2	0.000239592	0.0662544	0.488	0.442	1
Eml6	0.000240276	0.0511582	0.928	0.9	1
Tbc1d23	0.000240487	0.051235	0.477	0.427	1
Mthfd1l	0.000240701	0.0701369	0.26	0.225	1
mt-Nd4	0.000241408	-0.0808255	0.075	0.097	1
Ppp4r3a	0.000241455	0.0380398	0.492	0.44	1
Rnf165	0.000241805	0.0413839	0.33	0.288	1
Slc30a4	0.000243089	0.0269898	0.143	0.114	1
BC035947	0.000243182	0.0413702	0.086	0.064	1
Fam184a	0.000244394	0.0385643	0.526	0.473	1
Zfp287	0.000246801	0.0583606	0.186	0.155	1
Csnk1d	0.000247592	0.0353348	0.278	0.237	1
Zfp39	0.000248456	0.0266402	0.046	0.03	1
Rbm25	0.000249317	0.0685443	0.852	0.814	1
Gapvd1	0.000251275	0.0552081	0.679	0.629	1
Cntnap5a	0.000251782	0.0733115	0.836	0.795	1
Zranb1	0.000251982	0.0524098	0.541	0.483	1
Ppm1g	0.000252388	0.0370458	0.19	0.157	1
Hmgn1	0.000254294	0.0488105	0.16	0.131	1
Stox2	0.000254436	0.053052	0.802	0.751	1
Gm29683	0.000255155	0.0912358	0.228	0.194	1
Pak6	0.000256532	0.0377142	0.145	0.117	1
Pfdn4	0.000257771	0.0297857	0.066	0.047	1
Rerg	0.000258229	0.03733	0.35	0.306	1
Tpm3	0.000258548	0.0598952	0.282	0.244	1
Klhl42	0.000259252	0.0339572	0.104	0.08	1
Gm17259	0.000259374	0.0201875	0.021	0.01	1
Abcb1b	0.000259774	0.0354258	0.084	0.062	1
Dcdc2a	0.000260665	0.0529424	0.137	0.109	1
Ppp6r2	0.000260999	0.0503675	0.652	0.592	1
Tut4	0.000261704	0.0679966	0.878	0.838	1
Mast2	0.000262928	0.0604024	0.768	0.714	1
A830019P07Rik	0.000262964	0.064103	0.159	0.129	1
Appbp2	0.000263419	0.0556567	0.489	0.443	1
Ctps	0.00026359	0.0506523	0.159	0.13	1
AW146154	0.000263831	0.0305813	0.086	0.064	1
Pcdhga6	0.000263923	0.0157256	0.029	0.017	1
2810004N23Rik	0.000264846	0.022298	0.124	0.096	1
Arhgef18	0.000266112	0.0277423	0.241	0.204	1
Csmd3	0.000266591	-0.0740753	0.973	0.964	1
Dcaf1	0.000266623	0.0380309	0.385	0.34	1
Kif6	0.000269849	0.0553405	0.127	0.1	1
Dop1b	0.000269992	0.0544178	0.445	0.398	1
Fbxo38	0.000272426	0.0490086	0.442	0.399	1
Nif3l1	0.000273249	0.00806683	0.1	0.076	1
Synpo2	0.000273261	0.0480307	0.109	0.084	1
Epg5	0.000273676	0.0555917	0.378	0.334	1
Oplah	0.000274915	0.0143846	0.026	0.015	1
Ust	0.00027505	0.0760244	0.22	0.185	1
Nfasc	0.00027506	0.0660199	0.784	0.738	1
Fggy	0.000277296	0.0594666	0.493	0.443	1
Plpp7	0.000278681	0.021173	0.058	0.04	1
Tcaf1	0.000279183	0.056248	0.736	0.683	1
Gad1	0.000281139	-0.097462	0.616	0.64	1
Gm10545	0.000281806	0.015717	0.023	0.012	1
Rap1gap2	0.000281834	0.0505208	0.493	0.443	1
Gpatch2	0.000281867	0.0616669	0.54	0.489	1
Gm26708	0.000282282	0.0186643	0.034	0.02	1
Ift122	0.0002827	0.052942	0.198	0.168	1
Zfhx2	0.000283616	0.0506818	0.268	0.229	1
Sugt1	0.000286949	0.0433412	0.242	0.206	1
Zfp160	0.000287289	0.0403243	0.323	0.282	1
Jkamp	0.000287567	-0.108648	0.199	0.226	1
Gm9962	0.000287628	0.0497708	0.104	0.081	1
Dbi	0.000289617	-0.0546455	0.052	0.071	1
Tmx2	0.000290623	-0.0906506	0.228	0.256	1
Pkia	0.000290666	0.0652047	0.736	0.698	1
Sobp	0.000292954	0.0706483	0.753	0.716	1
Rbm11	0.000293005	0.0259266	0.065	0.046	1
Mbtps1	0.000293089	0.0389486	0.362	0.315	1
Pcmtd1	0.000293129	0.0594479	0.65	0.601	1
Rprd1a	0.000293529	0.0496359	0.55	0.5	1
Elfn1	0.00029359	-0.0523407	0.069	0.091	1
Slc9a2	0.000293699	0.0266498	0.052	0.035	1
Vat1l	0.000293859	0.0855091	0.62	0.566	1
Bean1	0.000294078	0.0554295	0.183	0.153	1
Cfap54	0.000294429	0.0510332	0.292	0.252	1
Stau1	0.000294516	0.0432952	0.34	0.295	1
St18	0.000295262	0.14182	0.201	0.169	1
Nek6	0.000295401	0.0271449	0.06	0.042	1
Hjurp	0.000297952	0.0642953	0.32	0.28	1
Nrcam	0.000299827	0.0653354	0.854	0.806	1
Umad1	0.000301832	0.046695	0.762	0.701	1
Rpl7	0.00030256	-0.0642138	0.046	0.064	1
Bicd2	0.000304396	0.0433712	0.123	0.097	1
9230112J17Rik	0.000309794	0.0294766	0.081	0.06	1
Gng4	0.000309809	0.0418529	0.181	0.149	1
Rplp2	0.000310891	-0.0654914	0.078	0.1	1
Lancl1	0.000314638	0.0423362	0.416	0.369	1
Taf7	0.000315567	0.0219836	0.043	0.028	1
Pcf11	0.000316819	0.0566301	0.453	0.405	1
Scly	0.000318451	0.00530076	0.122	0.096	1
Zfp318	0.000319396	0.0477422	0.402	0.355	1
Wnk3	0.000321054	0.0433174	0.383	0.338	1
Wars2	0.000321145	0.0387065	0.134	0.106	1
Atxn1l	0.000321489	0.0196164	0.069	0.05	1
Ndufa7	0.000322082	-0.0742614	0.089	0.112	1
Lins1	0.000322152	0.0333487	0.077	0.056	1
Slc41a2	0.000324005	0.0532555	0.4	0.354	1
Hoga1	0.000324709	0.0181788	0.045	0.03	1
Thoc2	0.00032493	0.0502277	0.761	0.707	1
Lmbrd1	0.000325635	0.0476405	0.564	0.512	1
Prkx	0.000326371	0.041184	0.144	0.116	1
Arhgap23	0.000326491	0.0605703	0.297	0.258	1
Wdr41	0.000328506	0.0449081	0.302	0.264	1
Cdc26	0.00032857	0.0448713	0.189	0.158	1
Pdlim7	0.00033151	-0.0881526	0.215	0.243	1
Gm13483	0.000332414	0.0594557	0.218	0.184	1
Prim2	0.000334078	0.0496681	0.22	0.186	1
Gm17720	0.000334208	0.0117218	0.028	0.016	1
Gm44577	0.000335486	0.0261237	0.022	0.012	1
Ern1	0.000337895	0.033651	0.251	0.215	1
Rps29	0.000338029	-0.066522	0.072	0.093	1
Gatad2b	0.000339511	0.044944	0.632	0.582	1
9530051G07Rik	0.000340081	0.0396135	0.183	0.151	1
Hnrnpr	0.000341761	0.0424254	0.619	0.56	1
Senp2	0.000343216	0.0628558	0.455	0.404	1
Ncoa1	0.00034398	0.0732348	0.847	0.815	1
Ccdc39	0.000345722	0.0460267	0.306	0.266	1
Eif4ebp2	0.000346331	0.0386137	0.135	0.108	1
Tbc1d15	0.000347103	0.0407033	0.297	0.257	1
Thrap3	0.000347132	0.0436816	0.509	0.462	1
Iars	0.000350143	0.0106743	0.335	0.292	1
Pdik1l	0.000353808	0.0327431	0.091	0.069	1
Wdr6	0.000354476	-0.110914	0.221	0.248	1
Pum3	0.000355064	0.0435009	0.15	0.122	1
Itsn2	0.000355108	0.0537437	0.651	0.597	1
Dtx3	0.000356368	-0.105578	0.326	0.354	1
Cers4	0.000356839	0.0464219	0.507	0.459	1
Mrnip	0.000357302	0.0431978	0.181	0.15	1
Arl3	0.000359332	0.035506	0.355	0.314	1
Rps6ka5	0.000359449	0.0593265	0.563	0.513	1
Rps13	0.000359493	-0.0737638	0.109	0.133	1
Mospd2	0.000362191	0.0355001	0.18	0.148	1
Piga	0.00036255	0.0222608	0.028	0.017	1
Zfp934	0.000363124	0.0295017	0.24	0.203	1
Hdlbp	0.000363325	0.0585868	0.523	0.471	1
Fbl	0.000364402	0.0208713	0.068	0.05	1
Rps6ka2	0.000367085	0.0817012	0.532	0.483	1
Fam124a	0.000367674	0.0480889	0.206	0.174	1
A830018L16Rik	0.000369123	0.109875	0.627	0.588	1
Rprd1b	0.000370263	0.0174263	0.345	0.299	1
Gm29514	0.000370609	0.0783992	0.356	0.319	1
Sec24b	0.000371193	0.0566105	0.747	0.7	1
Elmod1	0.000371645	-0.0983847	0.591	0.612	1
Etv6	0.000372659	0.0358954	0.21	0.178	1
Gbx1	0.000374404	-0.0181372	0.005	0.012	1
Agl	0.000375487	0.0257261	0.335	0.292	1
Commd1	0.00038	0.0367527	0.137	0.11	1
Mtpap	0.00038206	0.02783	0.29	0.25	1
Babam2	0.000382882	0.0608211	0.593	0.542	1
Tspan13	0.000383759	-0.111626	0.374	0.398	1
Trim44	0.000384481	0.0605511	0.679	0.623	1
Cpne1	0.00038747	0.0403985	0.45	0.404	1
Alg6	0.000392586	0.0356837	0.221	0.186	1
Stx8	0.0003935	0.0492591	0.423	0.376	1
Zfp239	0.000393528	0.0464692	0.158	0.129	1
Prdm16	0.000394257	-0.084153	0.022	0.035	1
Gm11944	0.000395041	0.0313767	0.11	0.086	1
Rcbtb2	0.000395386	0.0375551	0.182	0.151	1
Klhl23	0.000397101	0.0363492	0.158	0.129	1
Taf1	0.000399468	0.0463866	0.476	0.425	1
Gnaz	0.000400719	0.0366106	0.158	0.129	1
2810403D21Rik	0.000402484	0.0336024	0.122	0.097	1
Prkd1	0.000405391	0.111742	0.381	0.344	1
2610020C07Rik	0.000405689	0.0359237	0.276	0.236	1
Zdhhc4	0.000409919	0.0313702	0.085	0.064	1
Fam102b	0.000410051	0.0412315	0.13	0.104	1
Cers5	0.000410829	0.0636035	0.43	0.385	1
Zscan18	0.000412436	0.0213809	0.274	0.233	1
Rad54l2	0.000412625	0.0437596	0.389	0.342	1
Far2	0.000413249	0.0553552	0.413	0.366	1
Fbxl2	0.000414295	0.0554519	0.485	0.436	1
L1cam	0.000418909	-0.0891351	0.332	0.362	1
Nek9	0.000419069	0.035428	0.451	0.399	1
Pwwp3a	0.000419213	0.0362318	0.171	0.14	1
Ndufb10	0.000419533	-0.0583914	0.065	0.085	1
Per3	0.000420983	0.0298565	0.279	0.243	1
Gm7072	0.000421291	0.029007	0.197	0.163	1
Parl	0.000423106	0.0310805	0.216	0.18	1
Arhgap32	0.000427692	0.0576542	0.77	0.716	1
Ndel1	0.000429524	0.0408906	0.233	0.198	1
Tacc2	0.000429719	0.0439541	0.304	0.265	1
Rnaseh2b	0.000430829	0.0503003	0.157	0.129	1
Slc4a4	0.000432461	0.0408639	0.125	0.099	1
Lsm12	0.000432947	0.0167889	0.128	0.101	1
Rpap3	0.000436744	0.0242298	0.13	0.103	1
Frmd6	0.000438515	0.0526105	0.194	0.162	1
Immp1l	0.000438622	0.0260563	0.338	0.293	1
Pbx4	0.000439011	0.0371426	0.185	0.155	1
Ubxn2a	0.00043963	0.0473599	0.204	0.173	1
Fads2	0.00044112	0.031905	0.085	0.064	1
Prmt1	0.000442022	-0.0753064	0.096	0.119	1
Dync1h1	0.00044313	0.052805	0.631	0.576	1
Slc39a11	0.000445282	0.0438431	0.294	0.256	1
Map1lc3a	0.000446323	-0.0532975	0.057	0.076	1
Irs4	0.000446855	0.0159323	0.082	0.061	1
Gls	0.000447395	0.0459186	0.93	0.913	1
Oprm1	0.000448701	0.048081	0.353	0.311	1
Ankrd40	0.000449333	0.0366378	0.179	0.148	1
1810037I17Rik	0.000450272	-0.0407451	0.035	0.051	1
Qrsl1	0.000452404	0.0312702	0.108	0.084	1
Rims3	0.000453965	0.0490468	0.309	0.271	1
Tmem35a	0.0004542	-0.0360329	0.039	0.056	1
Rxylt1	0.000459344	0.0419756	0.253	0.218	1
Fntb	0.00046024	0.0355651	0.284	0.244	1
P2rx4	0.000461601	0.0441603	0.203	0.17	1
Rab5a	0.000461728	0.0309865	0.268	0.23	1
Abca3	0.000462405	0.0291109	0.453	0.404	1
Zfp937	0.000463915	0.0288298	0.052	0.036	1
Ccnt1	0.000464209	0.0741163	0.384	0.348	1
Clptm1l	0.000465379	-0.0706431	0.105	0.129	1
Pskh1	0.00046547	0.0393444	0.16	0.131	1
Unk	0.000466675	0.0389116	0.359	0.314	1
Cdr1os	0.000468439	0.0602153	0.972	0.963	1
Fkbp5	0.00046996	0.0573738	0.427	0.385	1
Zbtb44	0.000471591	0.0362458	0.297	0.256	1
Negr1	0.000471945	0.0430501	0.983	0.974	1
Mapk14	0.000473902	0.031336	0.463	0.407	1
Ep300	0.000476392	0.041585	0.665	0.61	1
Phax	0.000477587	0.0391492	0.115	0.091	1
A630052C17Rik	0.000479122	0.0137418	0.017	0.008	1
Ptchd1	0.000479218	0.0513089	0.306	0.269	1
Mapre1	0.000481327	0.0471617	0.219	0.186	1
Vstm4	0.000482639	0.0144512	0.013	0.006	1
Mvp	0.000484489	0.0245489	0.06	0.043	1
Cntn3	0.000484702	-0.20466	0.585	0.603	1
Ttc5	0.000486776	0.049656	0.184	0.155	1
Nkapd1	0.000487687	0.032947	0.103	0.08	1
Dhdds	0.000489872	0.0256829	0.319	0.281	1
Akt3	0.00049451	-0.056119	0.956	0.95	1
Cuedc1	0.000495185	0.0343138	0.354	0.314	1
Cdc73	0.000495796	0.0606051	0.579	0.531	1
Impad1	0.000496144	-0.102306	0.26	0.287	1
Rad23a	0.000496449	-0.0698581	0.107	0.13	1
Map2	0.000497017	0.0440391	0.978	0.97	1
Usp3	0.000497163	0.0594415	0.291	0.256	1
Praf2	0.000497828	-0.0413903	0.038	0.054	1
Ddx3x	0.000497893	0.0370546	0.319	0.277	1
Slc22a21	0.000498482	0.0291131	0.138	0.112	1
Nmnat3	0.000498768	0.0277961	0.069	0.051	1
St3gal3	0.00049988	0.0441263	0.492	0.443	1
Sos1	0.000501706	0.0555636	0.63	0.582	1
Mdm4	0.000501953	0.0551726	0.694	0.64	1
Lrriq3	0.000502393	0.0246888	0.034	0.021	1
Mthfd2l	0.000504177	0.047096	0.236	0.201	1
Ckmt1	0.000505433	-0.0812434	0.134	0.16	1
Tmem170b	0.000505649	0.0412692	0.268	0.233	1
Dock7	0.000507111	0.053175	0.834	0.793	1
Snx30	0.000509143	0.0418212	0.369	0.327	1
Rai1	0.000509708	0.0561908	0.514	0.461	1
Greb1	0.000513067	0.0491387	0.081	0.061	1
9330154J02Rik	0.000513145	0.0363272	0.04	0.026	1
Zbtb1	0.000515334	0.0268415	0.067	0.049	1
Gpaa1	0.000516547	-0.0497517	0.057	0.076	1
Fbxo42	0.000518049	0.0493662	0.423	0.378	1
Rimbp2	0.00051806	0.0600347	0.699	0.644	1
Reep2	0.000520483	-0.104887	0.199	0.226	1
Zfhx4	0.000521624	0.0743047	0.553	0.505	1
Xrn2	0.000521782	0.0379013	0.534	0.484	1
Gm4673	0.000524236	0.0251286	0.053	0.037	1
Cdc123	0.000526069	0.0294347	0.325	0.285	1
Ccdc6	0.000526458	0.0388123	0.263	0.228	1
Dnah10	0.00052823	0.0290846	0.044	0.029	1
Gm36988	0.000528365	0.0261861	0.069	0.05	1
Me1	0.000528784	0.0445369	0.431	0.383	1
Rab27a	0.00053001	0.0437494	0.293	0.253	1
Bend6	0.000530829	0.0503674	0.564	0.519	1
Tulp4	0.000532435	0.0786862	0.769	0.722	1
Gm42664	0.000533886	0.0383414	0.174	0.144	1
Mmp15	0.000542471	-0.0314535	0.018	0.03	1
Gm43597	0.000543088	0.0341414	0.098	0.075	1
Macf1	0.000546778	0.0517823	0.976	0.955	1
Npas2	0.000547631	0.0696512	0.223	0.19	1
Tgfb3	0.000547795	0.0257586	0.026	0.015	1
Pzp	0.000548516	0.0197042	0.047	0.032	1
Gnao1	0.00055187	0.0571748	0.805	0.761	1
Slc7a14	0.000552459	0.0437532	0.513	0.462	1
Fam57a	0.000554117	0.0334866	0.219	0.186	1
Zfp961	0.000556308	0.0447505	0.325	0.288	1
mt-Nd3	0.000556796	-0.0565894	0.028	0.042	1
Mrtfb	0.000557021	0.0454397	0.771	0.732	1
9930021J03Rik	0.000558202	0.0366764	0.718	0.661	1
Stard13	0.000558906	0.080384	0.152	0.125	1
Ky	0.000559799	0.0307965	0.051	0.035	1
Med6	0.000560117	0.0350907	0.166	0.138	1
Dpy19l3	0.000560393	0.0384031	0.151	0.123	1
Apaf1	0.00056254	0.05343	0.234	0.2	1
Ascc1	0.000564594	0.0463595	0.183	0.153	1
Baz2b	0.000564972	0.0552403	0.86	0.815	1
Fam172a	0.000565494	0.0743067	0.833	0.792	1
Zfp398	0.000569022	0.0474624	0.442	0.395	1
Gatb	0.000570174	0.0339013	0.187	0.156	1
Ccdc187	0.00057059	0.0431185	0.103	0.08	1
Ercc4	0.000571746	0.053505	0.211	0.18	1
Rmnd1	0.000574238	0.0378109	0.263	0.228	1
Eif3i	0.000576503	-0.0489678	0.052	0.07	1
Gm12216	0.00057798	0.0277158	0.101	0.078	1
B230354K17Rik	0.000582847	0.0225487	0.062	0.044	1
Mapkap1	0.000583476	0.0619549	0.555	0.505	1
Tmod2	0.000584431	0.0542273	0.61	0.561	1
Bex3	0.000585977	-0.0921069	0.117	0.14	1
Proser1	0.000586619	0.0274366	0.164	0.135	1
Dennd5b	0.000588316	0.0559282	0.759	0.701	1
Junb	0.000591206	-0.033974	0.016	0.027	1
Alkbh3	0.000592577	0.0439297	0.253	0.217	1
Cpsf3	0.000593227	0.0227633	0.235	0.2	1
Mff	0.000595164	0.048728	0.544	0.491	1
Akap7	0.000597069	0.0444454	0.441	0.396	1
Cap2	0.000597556	0.0707308	0.42	0.381	1
Slc35f5	0.00059837	0.0350467	0.23	0.194	1
Gm12592	0.000598492	0.0265277	0.071	0.052	1
Cux1	0.000600505	0.0415722	0.693	0.649	1
Slc30a1	0.000602989	-0.0376195	0.037	0.053	1
Kalrn	0.00060386	0.0347364	0.95	0.933	1
Platr25	0.000604881	0.0632068	0.214	0.182	1
App	0.000605305	-0.0765224	0.915	0.902	1
Kif16b	0.000607849	0.0622385	0.547	0.5	1
Cep120	0.000610385	0.0586035	0.457	0.41	1
Zfp973	0.000612611	0.0223016	0.057	0.041	1
Slc39a2	0.000614637	-0.0521351	0.062	0.081	1
Gfpt1	0.000614741	0.0535669	0.348	0.31	1
Cryzl1	0.000615944	0.0350338	0.519	0.469	1
Epb41l5	0.000616767	0.0434955	0.335	0.294	1
Nipsnap1	0.000618639	0.0424558	0.351	0.309	1
Amy1	0.000620291	0.0506519	0.765	0.713	1
Zfp146	0.000623554	0.0232458	0.056	0.039	1
Ube2v2	0.000625415	0.0365003	0.302	0.263	1
Rnf20	0.000625803	0.0397306	0.36	0.316	1
Plcb4	0.000627793	0.0604916	0.783	0.742	1
Peg13	0.000629125	-0.0401112	0.04	0.057	1
E430024I08Rik	0.000630944	0.0464436	0.171	0.142	1
Zfp758	0.000632593	0.0261812	0.094	0.073	1
Trappc11	0.000635459	0.0347114	0.315	0.276	1
Ankhd1	0.000637983	0.0424524	0.729	0.671	1
Ccar1	0.000641306	0.054847	0.667	0.623	1
Pigyl	0.000645091	-0.0297485	0.018	0.029	1
Tmem167	0.000646576	0.0395384	0.291	0.253	1
Hibch	0.000647537	0.0454124	0.306	0.27	1
Safb	0.000653593	0.0485183	0.381	0.34	1
Vps13c	0.000654813	0.0306075	0.694	0.645	1
Myo9b	0.000654912	0.03339	0.383	0.337	1
Glb1	0.000655698	0.0397308	0.223	0.19	1
Cd47	0.000656054	-0.107536	0.496	0.519	1
Blmh	0.000661507	0.0361111	0.365	0.321	1
Dazap1	0.00066206	0.0353477	0.261	0.227	1
Robo1	0.000664968	-0.114081	0.824	0.842	1
Fer	0.000671808	0.0493315	0.746	0.7	1
Cdkl1	0.000672714	0.0231595	0.331	0.289	1
Lrch3	0.000672749	0.0463945	0.671	0.618	1
Pir	0.000673661	0.0325115	0.074	0.055	1
Zfp639	0.000674053	0.0352926	0.255	0.219	1
Cklf	0.000674914	0.0318108	0.055	0.039	1
Hmgcll1	0.000675376	0.0555941	0.794	0.754	1
B3gnt2	0.000676028	0.0243763	0.207	0.174	1
Plp1	0.000678723	-0.167619	0.17	0.197	1
Kif1bp	0.000678888	0.046109	0.241	0.207	1
Dctn1	0.000679411	-0.102103	0.4	0.422	1
Pik3cb	0.000680508	0.0530611	0.271	0.235	1
Sf3b5	0.000681287	-0.0275044	0.016	0.026	1
Rras2	0.000681573	0.0432265	0.202	0.17	1
Maml3	0.000684094	0.0378855	0.615	0.554	1
Ulk4	0.000688131	0.0215604	0.432	0.386	1
Zfp592	0.000691337	0.0329604	0.305	0.268	1
Zfp60	0.00069182	0.0284123	0.238	0.204	1
Flnb	0.000692057	0.0393968	0.6	0.542	1
Nxpe4	0.000693572	0.0697468	0.363	0.323	1
Cdh6	0.000699345	0.0594404	0.195	0.164	1
Hmg20a	0.000699596	0.0393207	0.564	0.517	1
Slc35a3	0.000704706	0.0318365	0.293	0.256	1
Atf6	0.000704796	0.033893	0.519	0.469	1
Rsrc1	0.000705432	0.0542793	0.674	0.632	1
Dnttip2	0.000707469	0.035301	0.069	0.051	1
Ptgr2	0.000707991	0.031304	0.212	0.178	1
Rcn2	0.00070904	-0.109359	0.397	0.425	1
Ankrd50	0.000710465	0.0336683	0.117	0.094	1
Cops2	0.000713837	0.0500466	0.318	0.283	1
Gabrb1	0.000715376	0.0463836	0.983	0.973	1
Mrpl50	0.000716787	0.0217228	0.04	0.026	1
Mzf1	0.000717399	0.0249716	0.056	0.039	1
Col4a2	0.000717454	-0.12423	0.51	0.527	1
Hacl1	0.000719409	0.0221425	0.053	0.037	1
Ppp3cc	0.000720976	0.0343994	0.356	0.311	1
Txnrd2	0.000721276	0.0219166	0.089	0.068	1
Fastkd1	0.000723366	0.0444452	0.195	0.165	1
Mtmr10	0.000724567	0.0394002	0.141	0.115	1
Ankrd26	0.000725685	0.0536552	0.298	0.261	1
Dtd1	0.000727853	0.0465687	0.667	0.624	1
Mmaa	0.000727893	0.035806	0.292	0.254	1
Mir99ahg	0.000728864	-0.0949667	0.877	0.884	1
Tomm20	0.000729313	-0.0778869	0.172	0.198	1
Dlg1	0.000729533	0.0570538	0.807	0.762	1
Myrip	0.000730699	0.0575338	0.424	0.38	1
Slc16a7	0.000732984	0.0523993	0.402	0.364	1
Plekhm1	0.000733414	0.0306037	0.134	0.109	1
Inafm1	0.000735447	-0.0439131	0.076	0.097	1
Gm16066	0.000736596	0.0195155	0.094	0.072	1
Lrrc8b	0.000737952	0.044478	0.275	0.239	1
Elp1	0.000738141	0.0360756	0.414	0.368	1
Gm42477	0.000743479	-0.0613208	0.06	0.079	1
Wtap	0.000745146	0.0288941	0.26	0.224	1
Aasdhppt	0.00075052	0.0305143	0.183	0.154	1
Phc3	0.000751275	0.0432937	0.647	0.598	1
Ssr2	0.00075568	-0.0569066	0.075	0.095	1
Plxnc1	0.000759828	0.0526336	0.466	0.42	1
Avl9	0.000764029	0.0314699	0.418	0.375	1
Gusb	0.000765237	0.04591	0.117	0.094	1
Dennd1a	0.000765575	0.0489281	0.952	0.935	1
Dmpk	0.000768063	0.0197785	0.084	0.064	1
Yme1l1	0.00077021	0.0475533	0.68	0.627	1
Zfyve26	0.000772166	0.0364039	0.243	0.209	1
Ccdc138	0.000773698	0.0519028	0.157	0.13	1
Tyw5	0.000774417	0.0310326	0.116	0.093	1
Gm47814	0.000774779	0.0259749	0.019	0.01	1
Atxn2l	0.000775858	-0.115103	0.446	0.464	1
Nol11	0.000777105	0.0580961	0.257	0.225	1
Ahdc1	0.00077969	0.0401423	0.205	0.173	1
Zcchc14	0.00078127	0.0268004	0.378	0.331	1
Ankrd13d	0.000782508	-0.101091	0.341	0.366	1
Pofut1	0.000783223	0.0510163	0.217	0.186	1
Ndufb7	0.000783465	-0.043176	0.042	0.058	1
U2af1l4	0.000789229	-0.0397011	0.022	0.034	1
Rad50	0.000793577	0.0426676	0.173	0.145	1
Tmem29	0.000795417	0.0359976	0.502	0.452	1
Senp5	0.000797368	0.0438637	0.506	0.456	1
Rmnd5a	0.000798088	0.0501225	0.347	0.309	1
Tmcc1	0.000800494	0.0529959	0.869	0.832	1
Rps21	0.000802744	-0.0629707	0.085	0.106	1
Dusp16	0.000810737	0.0288164	0.196	0.165	1
Lmnb1	0.00081098	0.0423047	0.187	0.157	1
3110040N11Rik	0.000812246	0.0248069	0.086	0.066	1
Lin7c	0.000813938	0.0260718	0.154	0.127	1
Dnah7c	0.000815487	0.0421223	0.083	0.063	1
Pxk	0.000818455	0.0408377	0.409	0.368	1
Prtg	0.000821673	0.0307414	0.114	0.09	1
Zfp617	0.000826538	0.0293063	0.147	0.12	1
Tulp3	0.000826996	0.0508915	0.315	0.278	1
Rps6	0.000829423	-0.0795438	0.064	0.083	1
Pakap.1	0.000829481	0.0576724	0.622	0.574	1
Tcf20	0.00083089	0.0578284	0.807	0.766	1
Gas2	0.000833009	0.0417455	0.523	0.475	1
Scaf11	0.000834755	0.0232214	0.402	0.358	1
Aatf	0.000836408	0.0277891	0.439	0.392	1
Phtf1	0.000838561	0.0422609	0.562	0.511	1
Mansc4	0.000839463	0.0142435	0.018	0.009	1
Atpsckmt	0.000839518	0.0232018	0.114	0.091	1
Atp6v0e2	0.000843098	-0.0738348	0.09	0.111	1
Nudt13	0.000844371	0.040396	0.119	0.096	1
Cpt1a	0.000847875	0.00839126	0.013	0.006	1
Nat8l	0.000850264	-0.0467068	0.09	0.113	1
Rsph14	0.000853678	0.0201438	0.03	0.018	1
Uqcc1	0.000858303	0.0301561	0.383	0.338	1
Limch1	0.000858478	0.0571638	0.832	0.798	1
Dusp22	0.000858482	0.0451022	0.247	0.214	1
Tmem260	0.000863456	0.0474668	0.407	0.364	1
Nasp	0.000866709	0.0157497	0.16	0.133	1
Gm9929	0.000867254	0.0230878	0.089	0.069	1
Atp13a2	0.000867546	-0.111348	0.27	0.296	1
Rasgef1c	0.000869822	0.0338635	0.136	0.111	1
Auh	0.000875076	0.0431548	0.322	0.282	1
Sv2c	0.000876397	0.119046	0.316	0.281	1
Spg11	0.000877965	0.04043	0.286	0.251	1
Pdia6	0.000880551	-0.0927458	0.208	0.234	1
Lrp8os3	0.000880569	0.0250831	0.064	0.047	1
Car11	0.000880994	-0.0827599	0.156	0.181	1
Gm10373	0.000881083	0.0333277	0.035	0.023	1
Dzip3	0.000882751	0.0441257	0.874	0.846	1
Atf7	0.000884128	0.0489514	0.404	0.364	1
Zfp839	0.000885152	0.0218957	0.062	0.045	1
Golga5	0.000888962	0.0375622	0.265	0.23	1
Sf3b1	0.000892912	0.0592022	0.681	0.632	1
Katnal2	0.000893508	0.0579195	0.189	0.161	1
Gm38348	0.000896854	0.0210262	0.072	0.053	1
Ccny	0.00089756	0.0417529	0.726	0.671	1
Rhbdd1	0.000898378	0.0377903	0.197	0.166	1
Heca	0.000901899	0.0374874	0.23	0.198	1
Phpt1	0.000901986	-0.0217922	0.014	0.024	1
Slf2	0.000904628	0.0514253	0.576	0.525	1
Uimc1	0.000905397	0.0498384	0.402	0.36	1
Morc3	0.000914164	0.0404523	0.279	0.244	1
Gm27032	0.000915232	-0.0462849	0.073	0.094	1
Brinp3	0.000916518	0.0477503	0.854	0.812	1
Atp5e	0.000926749	-0.0439346	0.025	0.038	1
Nck2	0.000929325	0.0405349	0.296	0.26	1
1600020E01Rik	0.000933915	0.0151022	0.266	0.228	1
Mrps30	0.000938804	0.0196862	0.064	0.046	1
Sema6a	0.000939476	0.0779304	0.389	0.351	1
Gab2	0.000939845	0.0440189	0.654	0.605	1
Cep57	0.000943065	0.0330323	0.161	0.134	1
Gm32926	0.000943595	0.0398468	0.099	0.077	1
Gsg1l	0.000944042	0.0409557	0.164	0.136	1
Gm10800	0.000944582	-0.023456	0.005	0.012	1
Gm15545	0.000947151	0.0166555	0.024	0.014	1
Arhgap24	0.000947844	0.0880236	0.502	0.462	1
Ercc6l2	0.000948358	0.0485783	0.48	0.44	1
Csde1	0.000950739	0.0431416	0.568	0.516	1
Cipc	0.000951458	0.0504065	0.206	0.175	1
Xkr6	0.000954082	-0.0675729	0.897	0.886	1
Grk4	0.000954188	0.0441009	0.164	0.137	1
4933406C10Rik	0.000954302	0.0211118	0.121	0.097	1
Kif3b	0.000960431	0.0498258	0.273	0.239	1
Chka	0.000962872	0.0439422	0.605	0.557	1
Mex3c	0.000964381	0.0255294	0.124	0.099	1
Ercc5	0.000966064	0.0468461	0.234	0.202	1
Tmem67	0.000966633	0.0324006	0.317	0.278	1
Asl	0.000968275	0.0467786	0.103	0.081	1
Vps13a	0.00097082	0.0559599	0.731	0.687	1
Slit3	0.000973601	0.083972	0.352	0.315	1
C2cd2l	0.000976775	-0.0504037	0.101	0.124	1
Kcnq4	0.000978906	0.0270902	0.074	0.056	1
Nup155	0.00098125	0.0262889	0.274	0.238	1
Ppfibp1	0.000987881	0.0295345	0.225	0.191	1
Anxa6	0.000988134	0.0332126	0.219	0.187	1
Ids	0.000988222	-0.0896913	0.205	0.23	1
Zbtb25	0.000988903	0.0411447	0.234	0.202	1
Extl2	0.000989527	-0.0716268	0.108	0.131	1
Snx13	0.000989798	0.0253095	0.565	0.513	1
Zfp59	0.0009947	0.0171421	0.05	0.035	1
Supt4a	0.00099731	0.0239083	0.06	0.043	1
Aldh3a2	0.000999119	0.0235408	0.126	0.102	1
Stk3	0.000999943	0.0565177	0.604	0.548	1
6720489N17Rik	0.000999971	0.0218019	0.051	0.036	1
Tacr3	0.00100274	-0.0544509	0.042	0.058	1
1110059E24Rik	0.00100512	0.0117126	0.215	0.183	1
Scarb1	0.00100771	0.0453321	0.21	0.18	1
Ston1	0.00101194	0.0134702	0.025	0.015	1
Pank1	0.00101425	0.0497937	0.32	0.283	1
Kin	0.00101513	0.0369386	0.111	0.088	1
H2afj	0.00101627	-0.039366	0.045	0.061	1
Katnal1	0.00102243	0.038874	0.204	0.174	1
Tnrc6b	0.00102349	0.0552357	0.892	0.861	1
Abhd2	0.00102518	0.0367624	0.271	0.237	1
Ccdc65	0.00102806	0.0228956	0.052	0.037	1
Pold2	0.00102815	-0.0333485	0.026	0.039	1
Fam118b	0.00102991	0.0332711	0.315	0.277	1
Zfp518a	0.00103419	0.0289517	0.148	0.122	1
Phlpp2	0.00103861	0.0217987	0.539	0.481	1
Mageh1	0.00104517	-0.0269546	0.029	0.043	1
Gm2824	0.00104961	0.0532675	0.263	0.23	1
Dcakd	0.00105127	0.0386298	0.222	0.191	1
Chordc1	0.00105239	0.0529889	0.428	0.386	1
Zcchc18	0.00105349	-0.115664	0.661	0.657	1
Sncg	0.00105392	-0.0106142	0.007	0.014	1
Gm49518	0.00106242	0.00680754	0.011	0.005	1
Tmod3	0.00106396	0.0496757	0.269	0.235	1
Scara5	0.00106588	0.018504	0.022	0.013	1
Mapk1	0.00106618	0.0373978	0.601	0.545	1
Psen1	0.0010708	0.0402648	0.369	0.328	1
Klhl28	0.00107369	0.0216553	0.19	0.161	1
Ctif	0.00107829	0.0589946	0.662	0.619	1
Pid1	0.00107932	0.0739517	0.605	0.56	1
Pigu	0.0010824	0.0348516	0.369	0.329	1
Zcchc8	0.00108279	0.0382172	0.273	0.239	1
Yeats2	0.0010837	0.0775263	0.605	0.566	1
Ndufa11	0.00109345	-0.0564369	0.064	0.082	1
Jakmip1	0.00109648	0.0478037	0.375	0.334	1
Gm30382	0.00109999	0.0487537	0.309	0.273	1
Stk33	0.00110133	0.0513226	0.225	0.194	1
Prickle1	0.00110293	0.0444553	0.651	0.605	1
Stx17	0.00110412	0.039653	0.273	0.238	1
Atp6v1g2	0.00110445	-0.0519697	0.1	0.122	1
Vkorc1	0.00110526	-0.0237236	0.021	0.032	1
Ube2f	0.00110833	0.0179174	0.263	0.227	1
2510002D24Rik	0.00110856	0.0336842	0.089	0.069	1
Stx12	0.00110927	0.0254827	0.274	0.237	1
Zfp746	0.00110951	0.0257978	0.211	0.179	1
St8sia4	0.00111271	0.0488743	0.375	0.336	1
Kiz	0.00111551	0.0337433	0.353	0.314	1
Eif4e	0.00111798	0.0620943	0.466	0.425	1
Hnrnpul1	0.00112085	0.0396909	0.268	0.235	1
Zbtb16	0.00112177	0.0535966	0.483	0.443	1
Pip4k2b	0.00112273	0.0365276	0.183	0.154	1
Rims1	0.00112312	0.0323535	0.982	0.976	1
Nipa2	0.00112393	0.0518809	0.307	0.273	1
Strbp	0.00112426	-0.0679639	0.937	0.924	1
Wdhd1	0.00112486	0.0161716	0.149	0.123	1
Zfp622	0.00112742	0.0220402	0.087	0.067	1
Amd1	0.00112752	0.0324354	0.136	0.11	1
Elovl6	0.00113034	0.0394276	0.554	0.508	1
Lhx6	0.00113421	-0.0275495	0.02	0.032	1
Best3	0.00113815	0.0195993	0.045	0.03	1
Kdm5d	0.00114055	0.0407161	0.511	0.462	1
Gm4890	0.00114192	0.017972	0.027	0.016	1
Tnfsf13b	0.00114436	0.0224842	0.086	0.066	1
Ylpm1	0.00114646	0.0501496	0.824	0.785	1
Ramp2	0.00114882	-0.0228306	0.011	0.02	1
Zbtb24	0.00115223	0.0243456	0.091	0.071	1
Zfp984	0.0011527	0.0245605	0.064	0.047	1
Fam120b	0.00115286	0.0308883	0.551	0.498	1
Zfp729b	0.00115318	0.0265273	0.062	0.045	1
Immp2l	0.00115584	-0.129152	0.697	0.698	1
Pkib	0.00115996	0.0359774	0.168	0.142	1
Ndufv3	0.00116089	0.0506944	0.147	0.122	1
Dexi	0.0011618	0.0313889	0.166	0.139	1
Faf2	0.00116418	0.0401452	0.363	0.324	1
Dnah5	0.00116537	0.0310055	0.095	0.075	1
Phactr2	0.00116673	0.0520318	0.378	0.334	1
Arhgap6	0.00116824	-0.000440319	0.551	0.502	1
Prune2	0.00116825	0.031266	0.398	0.359	1
AC135859.1	0.00117682	0.0221964	0.042	0.028	1
Znhit6	0.00117745	0.0421763	0.25	0.216	1
Shc3	0.0011797	0.0217579	0.359	0.316	1
Iqce	0.0011798	0.0566703	0.317	0.279	1
Yars	0.00118262	0.0226482	0.256	0.22	1
Clmn	0.00118323	0.0819217	0.34	0.304	1
Ivns1abp	0.0011851	0.0354063	0.375	0.335	1
Rhobtb3	0.00118535	0.0272974	0.286	0.249	1
4930509J09Rik	0.00118603	0.021518	0.057	0.041	1
Snupn	0.00119206	0.0368448	0.138	0.114	1
Slc9a7	0.00120003	0.060275	0.658	0.602	1
Usp48	0.0012028	0.0393713	0.546	0.491	1
E430024P14Rik	0.00120487	0.0232785	0.305	0.268	1
Cacna2d3	0.00120533	0.0482716	0.774	0.737	1
Ift81	0.00120619	0.0491381	0.426	0.381	1
Rps6kb2	0.00120854	-0.0690083	0.269	0.297	1
D3Ertd751e	0.00120955	0.0620734	0.443	0.401	1
Kdm2b	0.00120966	0.0481435	0.342	0.306	1
Rwdd3	0.00121158	0.0263265	0.091	0.071	1
Zswim9	0.00121419	0.0150737	0.054	0.038	1
Polr2e	0.001216	-0.0374704	0.029	0.043	1
Tor1aip2	0.0012173	0.0366476	0.33	0.29	1
Nop14	0.0012226	0.0210988	0.142	0.116	1
Fbxw17	0.00122541	0.0248936	0.096	0.076	1
Me3	0.00122545	0.059327	0.516	0.47	1
Pmvk	0.00122663	0.0330402	0.105	0.084	1
Prdx5	0.00123063	-0.0517939	0.076	0.096	1
BC065397	0.00123074	0.033004	0.148	0.123	1
Bmt2	0.00123267	0.0418259	0.444	0.399	1
Zmat1	0.00123432	0.0502772	0.574	0.526	1
Virma	0.00123444	0.0251578	0.503	0.454	1
Gm15787	0.00123489	0.0211694	0.068	0.05	1
Tra2a	0.00123604	0.0451519	0.779	0.739	1
Mbtd1	0.00123623	0.0609548	0.662	0.612	1
Micu1	0.00124068	0.0483742	0.345	0.309	1
Fam193a	0.00125092	0.0349822	0.771	0.712	1
Ccdc174	0.00125181	0.040242	0.236	0.206	1
[truncated: 12,826 more rows]

## Sheet: ESMT1e_Hypo_Gluta_DEA
ESM Table 1e
Hypothalamus Glutamatergic Neurons_table_DEA_RHvsAH
gene	p_val	avg_log2FC	pct.1	pct.2	p_val_adj
Pcsk1n	2.61898e-144	-0.848353	0.617	0.798	6.46967e-140
AC149090.1	2.2075e-108	-0.686424	0.832	0.916	5.45318e-104
Gm42418	2.47181e-99	-0.443723	0.999	0.999	6.10611e-95
Resp18	4.86705e-82	-0.590951	0.552	0.704	1.20231e-77
Atp6v0c	8.52974e-77	-0.517293	0.409	0.588	2.1071e-72
Atp1b1	3.71002e-66	-0.472651	0.743	0.816	9.16487e-62
Rtn1	7.71412e-55	-0.321267	0.924	0.948	1.90562e-50
Kcnq1ot1	7.60409e-51	0.377343	0.915	0.83	1.87844e-46
Psap	1.12002e-50	-0.356967	0.524	0.656	2.7668e-46
Atp6v0b	3.44135e-49	-0.357143	0.726	0.807	8.50117e-45
Tecr	1.04393e-43	-0.361175	0.61	0.713	2.57883e-39
Ly6h	1.5208e-42	-0.400373	0.552	0.664	3.75683e-38
Rnasek	2.13537e-42	-0.327207	0.182	0.315	5.275e-38
Slc22a17	4.3915e-41	-0.320776	0.648	0.741	1.08483e-36
Gapdh	6.50426e-38	-0.286087	0.177	0.301	1.60675e-33
Caly	3.73532e-37	-0.366231	0.356	0.477	9.22736e-33
Cst3	2.7806e-36	-0.39608	0.289	0.414	6.8689e-32
Bsg	4.55186e-35	-0.317221	0.27	0.394	1.12445e-30
Tmem59l	2.76672e-34	-0.323541	0.306	0.43	6.83462e-30
Aplp1	9.24865e-34	-0.318973	0.421	0.538	2.28469e-29
Itm2c	1.76334e-33	-0.329313	0.343	0.46	4.35598e-29
Pgrmc1	4.01725e-33	-0.301887	0.317	0.439	9.92381e-29
Ctsb	1.20002e-32	-0.312375	0.348	0.468	2.96441e-28
Ubb	1.77596e-31	-0.288148	0.192	0.306	4.38714e-27
Ppia	2.58801e-29	-0.292127	0.259	0.368	6.39315e-25
Aldoa	3.19909e-29	-0.269472	0.227	0.339	7.90272e-25
Tuba1b	4.40537e-29	-0.220417	0.133	0.235	1.08826e-24
Rabac1	5.39269e-29	-0.25828	0.222	0.334	1.33216e-24
Itm2b	7.10194e-29	-0.313837	0.61	0.694	1.75439e-24
Hsp90ab1	3.44139e-28	-0.277042	0.321	0.43	8.50127e-24
AY036118	1.20371e-27	-0.282121	0.865	0.884	2.97353e-23
Atp1a3	1.36396e-27	-0.269887	0.717	0.772	3.36939e-23
Thy1	1.55648e-24	-0.232052	0.234	0.338	3.84498e-20
Hspa8	7.03885e-23	-0.271243	0.326	0.421	1.73881e-18
Calr	1.24836e-22	-0.216779	0.251	0.348	3.08382e-18
Cd81	2.66951e-22	-0.240018	0.287	0.387	6.59448e-18
Pld3	3.20981e-22	-0.230164	0.347	0.451	7.92919e-18
Syt4	3.25106e-22	-0.287604	0.426	0.516	8.0311e-18
Ptprn	7.16093e-22	-0.268732	0.716	0.765	1.76897e-17
Tuba1a	4.93353e-21	-0.220651	0.195	0.286	1.21873e-16
Sfta3-ps	8.43983e-21	0.305062	0.428	0.318	2.08489e-16
Syp	1.0336e-20	-0.230515	0.431	0.516	2.55331e-16
Scg2	1.12699e-20	-0.323742	0.435	0.513	2.78399e-16
Npdc1	3.38824e-20	-0.228455	0.258	0.349	8.36997e-16
Timp2	5.94986e-20	-0.234275	0.362	0.455	1.46979e-15
Hspa5	7.2012e-20	-0.227909	0.309	0.4	1.77891e-15
Syt11	2.72724e-19	-0.252523	0.69	0.74	6.73711e-15
Tubb2a	1.12546e-18	-0.196185	0.213	0.299	2.78024e-14
Fau	1.40073e-18	-0.146477	0.081	0.147	3.46023e-14
Clu	1.83967e-18	-0.221999	0.209	0.292	4.54454e-14
Cox4i1	1.97708e-18	-0.223987	0.181	0.261	4.88397e-14
Sv2a	2.43754e-18	-0.225433	0.5	0.569	6.02146e-14
Cadps	4.58882e-18	0.149012	0.99	0.979	1.13358e-13
Atp6ap1	5.74112e-18	-0.197548	0.268	0.356	1.41823e-13
Hsp90aa1	5.14028e-17	-0.237486	0.411	0.48	1.2698e-12
Serinc1	7.14461e-17	-0.226452	0.478	0.546	1.76493e-12
Grina	7.88844e-17	-0.200244	0.376	0.458	1.94868e-12
Gpr158	1.2752e-16	0.161186	0.967	0.941	3.15013e-12
Ndn	1.65402e-16	-0.219795	0.241	0.323	4.08591e-12
Actb	2.17454e-16	-0.19042	0.211	0.29	5.37176e-12
Fth1	2.57631e-16	-0.176882	0.126	0.195	6.36426e-12
Prnp	1.10525e-15	-0.219608	0.455	0.532	2.73031e-11
Leng8	1.13554e-15	-0.193345	0.595	0.651	2.80512e-11
Saraf	1.19941e-15	-0.219151	0.35	0.424	2.96289e-11
Stmn3	1.64262e-15	-0.203454	0.454	0.526	4.05777e-11
Tanc2	2.15225e-15	0.119649	0.985	0.963	5.3167e-11
Dgkb	4.50122e-15	0.356176	0.941	0.94	1.11194e-10
Scd2	7.81729e-15	-0.207757	0.302	0.374	1.93111e-10
Ache	1.22598e-14	-0.193138	0.283	0.359	3.02854e-10
Tspan3	1.77502e-14	-0.195962	0.374	0.444	4.38484e-10
Igsf8	1.79041e-14	-0.181818	0.287	0.363	4.42284e-10
Rtl8a	2.01508e-14	-0.112061	0.058	0.109	4.97786e-10
Atp5b	2.04377e-14	-0.208454	0.323	0.393	5.04874e-10
Arl6ip1	4.06844e-14	-0.187185	0.25	0.322	1.00503e-09
Chga	5.45339e-14	-0.175787	0.241	0.313	1.34715e-09
Gm1673	5.68475e-14	-0.118354	0.081	0.137	1.4043e-09
Mif	6.62637e-14	-0.134077	0.081	0.136	1.63691e-09
Rpl13	1.00669e-13	-0.153198	0.109	0.168	2.48682e-09
Nipal2	1.04839e-13	0.168199	0.59	0.502	2.58983e-09
Rplp1	1.23322e-13	-0.13587	0.084	0.139	3.04642e-09
Idh3b	2.23495e-13	-0.214574	0.37	0.438	5.52101e-09
Podxl2	3.28396e-13	-0.184802	0.418	0.487	8.11236e-09
Ndfip1	4.70933e-13	-0.175925	0.771	0.798	1.16335e-08
Eno2	4.84525e-13	-0.20874	0.368	0.434	1.19692e-08
Grcc10	5.87763e-13	-0.125279	0.079	0.131	1.45195e-08
Chchd10	5.95631e-13	-0.125171	0.063	0.112	1.47139e-08
Pclo	6.53053e-13	0.145105	0.988	0.976	1.61324e-08
Akap6	1.09854e-12	0.10404	0.987	0.976	2.71371e-08
Ndufa4	1.21094e-12	-0.150886	0.139	0.199	2.9914e-08
Tmem59	1.35082e-12	-0.170924	0.423	0.486	3.33692e-08
Ergic3	1.52069e-12	-0.152259	0.166	0.23	3.75657e-08
Faim2	1.83956e-12	-0.209485	0.439	0.494	4.54426e-08
Ckb	2.58496e-12	-0.203178	0.325	0.394	6.38563e-08
Tuba4a	2.75292e-12	-0.0951069	0.066	0.114	6.80053e-08
Rpl28	2.94826e-12	-0.104727	0.062	0.109	7.28309e-08
Elob	3.15138e-12	-0.116795	0.082	0.133	7.78487e-08
Ssr4	4.81972e-12	-0.150497	0.168	0.23	1.19062e-07
Tubb4b	6.56423e-12	-0.134611	0.108	0.163	1.62156e-07
Zfp606	8.41183e-12	0.0633164	0.13	0.078	2.07797e-07
Cox5b	9.32223e-12	-0.093459	0.063	0.109	2.30287e-07
Nrsn2	9.47893e-12	-0.161149	0.224	0.289	2.34158e-07
Apba1	2.4124e-11	0.146334	0.834	0.77	5.95936e-07
4933406I18Rik	3.01905e-11	0.126551	0.578	0.49	7.45797e-07
Slc17a6	3.06297e-11	-0.132456	1	1	7.56646e-07
Gaa	3.1403e-11	-0.19716	0.547	0.595	7.75747e-07
Rlf	3.17663e-11	0.110777	0.61	0.521	7.84722e-07
Sox5	4.09465e-11	0.231847	0.559	0.483	1.0115e-06
Tmem30a	4.51559e-11	-0.168952	0.42	0.481	1.11549e-06
Styk1	5.00391e-11	-0.0551739	0.018	0.047	1.23611e-06
Spcs1	5.42304e-11	-0.131231	0.091	0.14	1.33965e-06
Pmch	6.08902e-11	-0.230506	0.027	0.059	1.50417e-06
Ypel3	8.42371e-11	-0.113971	0.127	0.182	2.08091e-06
Grin1	8.5733e-11	-0.152357	0.826	0.844	2.11786e-06
Syngr1	8.78516e-11	-0.153276	0.247	0.31	2.1702e-06
Dync2h1	1.05544e-10	0.11984	0.872	0.817	2.60726e-06
Zfp704	1.09714e-10	0.124629	0.694	0.608	2.71025e-06
Tmem130	1.11664e-10	-0.18786	0.627	0.667	2.75845e-06
Tmx2	1.14328e-10	-0.144265	0.219	0.283	2.82423e-06
Chchd2	1.52554e-10	-0.0962701	0.064	0.107	3.76854e-06
Mical2	1.67229e-10	0.139615	0.519	0.441	4.13106e-06
Astn2	1.92231e-10	0.129096	0.961	0.93	4.74869e-06
Rps8	2.07483e-10	-0.117646	0.115	0.166	5.12546e-06
Rpl21	2.3551e-10	-0.104311	0.066	0.109	5.8178e-06
Atp6v0e2	2.58e-10	-0.102047	0.085	0.132	6.37337e-06
Gabrb1	2.59651e-10	0.110879	0.993	0.981	6.41416e-06
Vgf	2.60429e-10	-0.132815	0.08	0.127	6.43338e-06
Rps10	3.05019e-10	-0.113866	0.071	0.114	7.53489e-06
Eef1a1	3.73651e-10	-0.175602	0.296	0.352	9.23031e-06
Ndufc2	3.76008e-10	-0.126836	0.139	0.192	9.28852e-06
Map1lc3a	4.28264e-10	-0.0843354	0.057	0.097	1.05794e-05
Fndc3b	5.1361e-10	0.101516	0.665	0.576	1.26877e-05
Reep5	5.39598e-10	-0.165785	0.298	0.356	1.33297e-05
Samd3	6.10672e-10	-0.0607222	0.01	0.031	1.50854e-05
Ptprz1	6.92952e-10	0.16187	0.739	0.675	1.7118e-05
Dctn1	7.03084e-10	-0.179172	0.408	0.458	1.73683e-05
Cfap300	7.89545e-10	0.0814841	0.265	0.199	1.95041e-05
Gabbr1	8.56481e-10	-0.17084	0.573	0.611	2.11576e-05
Aldoc	9.1985e-10	-0.082864	0.061	0.101	2.27231e-05
Fam227a	9.22494e-10	0.0921827	0.288	0.221	2.27884e-05
Cdipt	1.16397e-09	-0.10339	0.112	0.16	2.87535e-05
Mt1	1.23228e-09	-0.118536	0.067	0.107	3.0441e-05
mt-Co3	1.26303e-09	-0.150906	0.174	0.229	3.12006e-05
Abca2	1.26419e-09	-0.13726	0.289	0.347	3.12293e-05
BC005561	1.35659e-09	0.112667	0.361	0.293	3.35118e-05
Rhbdd1	1.51389e-09	0.0839027	0.235	0.173	3.73977e-05
Esco1	2.1774e-09	0.102274	0.539	0.461	5.37883e-05
B4gat1	2.36209e-09	-0.105381	0.1	0.145	5.83507e-05
Retreg2	2.3903e-09	-0.116347	0.152	0.205	5.90475e-05
Fto	2.47952e-09	0.109138	0.876	0.822	6.12516e-05
Cox5a	2.52364e-09	-0.140178	0.14	0.189	6.23414e-05
Nenf	2.55101e-09	-0.108622	0.093	0.138	6.30175e-05
Slc25a4	2.66361e-09	-0.124195	0.217	0.274	6.57992e-05
Ythdc1	2.81677e-09	0.109037	0.614	0.534	6.95826e-05
Ptgds	3.06649e-09	-0.208911	0.083	0.127	7.57516e-05
Tmem147	3.45652e-09	-0.11359	0.11	0.157	8.53865e-05
Mast4	3.63745e-09	0.149587	0.896	0.833	8.9856e-05
Pam	3.79544e-09	0.124921	0.931	0.894	9.37587e-05
Rab3a	4.13824e-09	-0.116398	0.13	0.181	0.000102227
Sgip1	4.18722e-09	0.0987538	0.979	0.953	0.000103437
Micu1	4.5919e-09	0.123399	0.405	0.335	0.000113434
Micu3	4.86178e-09	0.096277	0.77	0.718	0.000120101
Atxn2l	4.91246e-09	-0.145787	0.482	0.532	0.000121352
Fam189b	5.13071e-09	-0.129723	0.231	0.286	0.000126744
Dync1i2	5.22184e-09	0.101274	0.87	0.83	0.000128995
Xkr4	5.81773e-09	0.11908	0.991	0.986	0.000143715
Ndrg4	6.3599e-09	-0.168001	0.576	0.606	0.000157109
Canx	6.54061e-09	-0.192466	0.517	0.557	0.000161573
Bex3	6.70596e-09	-0.117737	0.149	0.198	0.000165657
Ubc	7.58864e-09	-0.11401	0.134	0.183	0.000187462
Eml6	7.85719e-09	0.120258	0.956	0.933	0.000194096
Psd3	8.29415e-09	0.129647	0.741	0.675	0.00020489
Rps15	8.30405e-09	-0.122519	0.136	0.185	0.000205135
Adgrl2	8.49469e-09	0.110297	0.663	0.593	0.000209844
Map2	9.43412e-09	0.100974	0.979	0.97	0.000233051
Cntnap1	1.03978e-08	-0.110934	0.235	0.293	0.000256856
Tmem132a	1.17785e-08	-0.143326	0.225	0.281	0.000290965
Dvl1	1.2268e-08	-0.143887	0.349	0.402	0.000303057
Emc10	1.26794e-08	-0.111244	0.179	0.232	0.00031322
Cbarp	1.35616e-08	-0.16383	0.371	0.427	0.000335011
Myo5b	1.36318e-08	0.140425	0.173	0.123	0.000336747
Omg	1.42669e-08	-0.0881269	0.089	0.131	0.000352436
Ndufb8	1.51944e-08	-0.0985622	0.085	0.125	0.000375348
Cdc42bpa	1.79848e-08	0.0915974	0.958	0.934	0.000444278
Actg1	1.80682e-08	-0.131686	0.162	0.211	0.000446339
Spock2	1.81508e-08	-0.16818	0.556	0.589	0.000448379
Syt9	1.83588e-08	0.130208	0.484	0.419	0.000453517
Taco1	2.01863e-08	-0.155284	0.368	0.416	0.000498663
Rps29	2.02173e-08	-0.0909204	0.07	0.108	0.000499427
Arpp21	2.04806e-08	0.206613	0.74	0.69	0.000505933
Calb2	2.08166e-08	-0.0959688	0.093	0.135	0.000514231
Ctsf	2.08235e-08	-0.0951689	0.106	0.151	0.000514403
Dpm3	2.16802e-08	-0.082275	0.04	0.071	0.000535566
Zcchc18	2.23784e-08	-0.149744	0.679	0.706	0.000552814
Alg2	2.28173e-08	-0.123436	0.162	0.211	0.000563656
Arl3	2.30052e-08	0.0914091	0.407	0.335	0.000568298
Bicc1	2.44641e-08	0.0965482	0.346	0.279	0.000604337
mt-Atp6	2.58291e-08	-0.129002	0.11	0.154	0.000638055
Gm26917	2.99611e-08	0.114687	0.873	0.825	0.000740128
Ctsl	3.08082e-08	-0.0962458	0.117	0.163	0.000761054
Gabra1	3.14078e-08	-0.199326	0.494	0.542	0.000775866
Smpd3	3.23367e-08	0.0845247	0.37	0.304	0.000798814
Tpt1	3.32149e-08	-0.0829402	0.074	0.113	0.000820507
Syngr3	3.44084e-08	-0.127572	0.206	0.256	0.000849991
Pcgf5	3.62268e-08	0.0884647	0.478	0.408	0.000894911
Man2a1	3.75646e-08	0.146406	0.441	0.373	0.000927958
Sez6l2	3.78924e-08	-0.137876	0.364	0.414	0.000936057
Tpi1	3.89579e-08	-0.106212	0.114	0.157	0.000962377
Nebl	4.01136e-08	0.103155	0.923	0.899	0.000990926
Map4k2	4.08583e-08	-0.141059	0.364	0.415	0.00100932
Malat1	4.32578e-08	-0.0793939	1	1	0.0010686
Arxes2	4.40753e-08	-0.104141	0.111	0.154	0.00108879
Mirg	4.46788e-08	-0.127414	0.855	0.857	0.0011037
Dclk1	4.91874e-08	0.0797232	0.982	0.969	0.00121508
Atrnl1	4.92898e-08	0.144353	0.875	0.837	0.00121761
Ankrd12	4.96458e-08	0.0991576	0.851	0.811	0.0012264
Maged1	4.97608e-08	-0.172518	0.532	0.572	0.00122924
Rasgef1c	5.04944e-08	0.0746081	0.186	0.136	0.00124736
Pgam1	5.0663e-08	-0.0942575	0.089	0.129	0.00125153
Pkm	5.12813e-08	-0.142936	0.307	0.359	0.0012668
Sntg2	5.4842e-08	0.182276	0.385	0.323	0.00135476
Tm2d3	5.51027e-08	-0.106956	0.133	0.179	0.0013612
Fmn1	5.68236e-08	0.142538	0.431	0.364	0.00140371
Fam155a	5.72203e-08	0.0768552	0.998	0.998	0.00141351
Enox1	5.79881e-08	0.105853	0.906	0.863	0.00143248
Cyc1	6.95655e-08	-0.0919991	0.129	0.175	0.00171848
Olfm1	7.17684e-08	-0.15311	0.27	0.322	0.00177289
Cpe	7.77213e-08	-0.140014	0.774	0.8	0.00191995
Slc25a12	8.01045e-08	0.104089	0.747	0.685	0.00197882
Mthfd2l	8.19419e-08	0.0677482	0.254	0.195	0.00202421
Gm1976	8.33605e-08	0.0953375	0.622	0.55	0.00205925
Arhgef25	8.4386e-08	-0.114797	0.218	0.268	0.00208459
Map7	8.6207e-08	0.119024	0.744	0.669	0.00212957
Disp2	8.78264e-08	-0.11843	0.501	0.543	0.00216957
Rpl14	8.83956e-08	-0.0662649	0.052	0.084	0.00218364
2610037D02Rik	9.06292e-08	0.112866	0.542	0.471	0.00223881
mt-Nd1	9.39125e-08	-0.107618	0.075	0.111	0.00231992
A630089N07Rik	9.53486e-08	0.0727102	0.259	0.203	0.0023554
Stxbp4	9.60616e-08	0.10911	0.414	0.351	0.00237301
Senp7	9.90009e-08	0.0898491	0.813	0.741	0.00244562
Arxes1	9.92958e-08	-0.0739314	0.067	0.103	0.0024529
Meg3	9.96109e-08	0.0694648	0.999	1	0.00246069
Nyap2	1.00008e-07	0.132026	0.852	0.816	0.0024705
Ndufa3	1.05445e-07	-0.0858503	0.073	0.109	0.0026048
Bod1l	1.0584e-07	0.0813556	0.499	0.426	0.00261457
Smc5	1.17939e-07	0.10354	0.592	0.523	0.00291344
Lamp1	1.2045e-07	-0.138666	0.211	0.258	0.00297548
Togaram1	1.20869e-07	0.0906172	0.523	0.453	0.00298582
Fam71d	1.28407e-07	0.0602022	0.138	0.096	0.00317203
Zfp692	1.29304e-07	-0.116322	0.259	0.311	0.00319419
Airn	1.33259e-07	0.118536	0.298	0.24	0.00329189
Pomgnt2	1.42827e-07	-0.0910044	0.118	0.16	0.00352826
Rpl8	1.42888e-07	-0.102661	0.095	0.134	0.00352976
Ccdc50	1.42989e-07	0.085657	0.572	0.506	0.00353226
Dis3l2	1.47294e-07	0.106192	0.712	0.641	0.00363859
Plp1	1.55173e-07	-0.298507	0.173	0.221	0.00383324
Zfp942	1.55669e-07	0.0681408	0.232	0.179	0.00384549
Izumo4	1.66309e-07	-0.109321	0.235	0.287	0.00410834
Pkd1	1.68669e-07	-0.13116	0.738	0.748	0.00416662
Nsg1	1.72435e-07	-0.136667	0.261	0.309	0.00425967
Swt1	1.7292e-07	0.0796222	0.356	0.292	0.00427165
Syt1	1.74777e-07	0.127813	0.973	0.972	0.00431752
Elp4	1.8338e-07	0.0920074	0.696	0.62	0.00453004
Ift74	1.83944e-07	0.0952561	0.365	0.309	0.00454398
Atp5h	1.87239e-07	-0.101577	0.113	0.154	0.00462537
Calb1	2.00957e-07	0.130375	0.42	0.36	0.00496425
Pcmtd1	2.03945e-07	0.0918963	0.683	0.617	0.00503805
Slc25a5	2.0715e-07	-0.0755435	0.067	0.102	0.00511722
Ube2e2	2.16865e-07	0.094502	0.969	0.938	0.00535722
Cables1	2.1864e-07	0.0897277	0.244	0.192	0.00540106
Atp5j	2.21087e-07	-0.0923027	0.136	0.18	0.00546151
Krtcap2	2.25169e-07	-0.0721426	0.059	0.091	0.00556235
Ccdc107	2.30653e-07	-0.0730749	0.076	0.112	0.00569783
Cdc37l1	2.31832e-07	0.101534	0.59	0.517	0.00572696
Tafa1	2.32633e-07	0.156497	0.643	0.589	0.00574674
Pde1c	2.33568e-07	0.182189	0.368	0.31	0.00576984
Ccdc174	2.3645e-07	0.0630275	0.267	0.21	0.00584103
Nav2	2.36693e-07	0.100252	0.947	0.929	0.00584702
Nt5dc1	2.38574e-07	0.0907167	0.314	0.256	0.00589349
Tet2	2.39481e-07	0.0810972	0.567	0.493	0.00591589
Rxylt1	2.49145e-07	0.0658079	0.274	0.216	0.00615463
Uchl1	2.49691e-07	-0.145363	0.455	0.493	0.00616811
Elp3	2.52469e-07	0.0848739	0.324	0.266	0.00623674
Atp2a2	2.52798e-07	-0.132234	0.673	0.684	0.00624487
Me3	2.58476e-07	0.110249	0.536	0.471	0.00638513
Dad1	2.58961e-07	-0.115466	0.143	0.186	0.00639711
Grik3	2.59791e-07	0.0996157	0.303	0.242	0.00641763
Rpl18	2.63284e-07	-0.0814541	0.057	0.089	0.00650391
Zfp950	2.78445e-07	0.105596	0.653	0.583	0.00687843
Siah3	2.85652e-07	0.0819257	0.209	0.159	0.00705646
Reps2	2.85885e-07	0.0900674	0.771	0.711	0.00706221
Sorbs1	2.91408e-07	0.0936415	0.829	0.769	0.00719865
Cdadc1	2.97862e-07	0.0844225	0.362	0.303	0.00735808
4930432B10Rik	3.03721e-07	0.0715649	0.253	0.197	0.00750281
Rpl23a	3.23391e-07	-0.0846261	0.08	0.116	0.00798873
Slc12a5	3.27199e-07	-0.158643	0.577	0.601	0.00808281
Tln2	3.31553e-07	0.101719	0.612	0.538	0.00819034
Fam173a	3.3885e-07	-0.130814	0.32	0.367	0.0083706
Ctnnbl1	3.44567e-07	0.0755314	0.404	0.339	0.00851184
Selenok	3.58074e-07	-0.0796212	0.095	0.134	0.0088455
Plcl1	3.68413e-07	0.155204	0.675	0.623	0.00910091
Gm30382	3.83219e-07	0.156972	0.476	0.417	0.00946667
Ablim3	3.9779e-07	0.0866904	0.515	0.448	0.0098266
Bcap31	4.04e-07	-0.111877	0.165	0.211	0.00998002
B4galt1	4.11112e-07	0.0705081	0.158	0.115	0.0101557
Zfp326	4.23282e-07	0.0792063	0.385	0.323	0.0104563
Srrm4	4.24437e-07	0.104422	0.649	0.589	0.0104849
Clvs2	4.25629e-07	0.0993894	0.609	0.543	0.0105143
Ampd2	4.30693e-07	-0.0961898	0.172	0.22	0.0106394
Slc16a4	4.35302e-07	0.0457379	0.11	0.074	0.0107533
Cwc22	4.50572e-07	0.074844	0.404	0.338	0.0111305
B230323A14Rik	4.70093e-07	0.180289	0.224	0.174	0.0116127
Bbof1	4.71142e-07	0.0636947	0.312	0.252	0.0116386
Grb14	4.83204e-07	0.107449	0.35	0.293	0.0119366
Slc10a7	4.86998e-07	0.0891407	0.359	0.298	0.0120303
Tead1	4.97731e-07	0.083069	0.452	0.383	0.0122954
Ppp4r2	5.03501e-07	0.0578897	0.46	0.392	0.012438
Tox	5.17892e-07	0.15044	0.63	0.573	0.0127935
Ccdc30	5.19029e-07	0.097042	0.546	0.476	0.0128216
Rhbdl1	5.25447e-07	-0.113009	0.243	0.291	0.0129801
Zfp292	5.40941e-07	0.103959	0.737	0.68	0.0133629
Kifc2	5.52882e-07	-0.157951	0.377	0.414	0.0136578
Clstn1	5.64541e-07	-0.141346	0.586	0.611	0.0139459
Aplp2	5.68762e-07	-0.158886	0.569	0.6	0.0140501
Atp5a1	5.73918e-07	-0.135542	0.333	0.378	0.0141775
Fkbp2	5.77729e-07	-0.085788	0.09	0.127	0.0142716
Mbnl2	5.84378e-07	0.10289	0.865	0.817	0.0144359
Gm26973	5.90611e-07	0.0658216	0.163	0.119	0.0145899
4930428E07Rik	6.14679e-07	0.0696023	0.134	0.095	0.0151844
A930015D03Rik	6.17089e-07	0.0827897	0.484	0.414	0.015244
Gm47591	6.26916e-07	0.0892662	0.25	0.202	0.0154867
Pdss2	6.27156e-07	0.0908836	0.681	0.616	0.0154926
Scml4	6.49408e-07	0.083752	0.35	0.29	0.0160423
Tmem108	6.60095e-07	0.109369	0.808	0.761	0.0163063
Cnih3	6.63956e-07	0.0878272	0.153	0.111	0.0164017
Epha5	6.85788e-07	-0.152569	0.807	0.824	0.016941
Clstn3	7.01559e-07	-0.146489	0.487	0.522	0.0173306
Wnk1	7.44303e-07	0.0982643	0.772	0.719	0.0183865
Ndufb11	7.4607e-07	-0.0726656	0.058	0.089	0.0184302
Rgs7	7.54813e-07	0.121256	0.963	0.947	0.0186461
Cfap54	7.75111e-07	0.113744	0.462	0.399	0.0191476
Hsp90b1	7.98996e-07	-0.131133	0.349	0.394	0.0197376
Samd12	8.22239e-07	0.0814529	0.971	0.951	0.0203118
Vps28	8.23768e-07	-0.0718526	0.068	0.101	0.0203495
Atp6ap2	8.29237e-07	-0.129998	0.287	0.33	0.0204847
Prdx5	8.51796e-07	-0.0877372	0.082	0.116	0.0210419
Cul2	8.54926e-07	0.0707205	0.43	0.365	0.0211192
Rorb	8.61138e-07	0.192204	0.346	0.29	0.0212727
Nptxr	8.67348e-07	-0.129921	0.152	0.192	0.0214261
Lrrc4	8.90139e-07	0.0585238	0.335	0.274	0.0219891
B230307C23Rik	8.97626e-07	0.0568522	0.189	0.143	0.0221741
Pabpc1	9.03737e-07	0.0536357	0.326	0.266	0.022325
C030017B01Rik	9.18697e-07	0.0705517	0.125	0.088	0.0226946
Tle5	9.36679e-07	-0.0857129	0.146	0.189	0.0231388
Zswim3	9.62609e-07	0.0592874	0.147	0.107	0.0237793
Rpl18a	9.75748e-07	-0.0852852	0.07	0.103	0.0241039
Gas2	9.82672e-07	0.0789922	0.701	0.633	0.0242749
Celf2	9.83428e-07	0.107785	0.961	0.951	0.0242936
Gdap2	9.87891e-07	0.0679192	0.225	0.177	0.0244039
Slc25a3	1.00994e-06	-0.135796	0.598	0.623	0.0249484
Hap1	1.15634e-06	-0.134721	0.563	0.595	0.0285651
Calm1	1.15922e-06	-0.143522	0.427	0.466	0.0286361
Fbn2	1.16714e-06	0.113473	0.201	0.155	0.0288318
Ly6e	1.23694e-06	-0.0979666	0.117	0.155	0.0305561
Otud7a	1.24547e-06	0.106687	0.914	0.881	0.0307668
Reep2	1.26342e-06	-0.111037	0.247	0.295	0.0312102
Rfesd	1.32878e-06	0.0532157	0.144	0.104	0.0328249
Rpl32	1.33485e-06	-0.0646976	0.056	0.086	0.0329748
Rreb1	1.33972e-06	0.111986	0.314	0.259	0.0330951
Tmem50a	1.34012e-06	-0.087423	0.139	0.18	0.033105
Ulk3	1.3531e-06	-0.0538076	0.05	0.079	0.0334257
Syn3	1.35486e-06	0.106848	0.817	0.756	0.0334691
Snhg14	1.3785e-06	-0.0584787	0.999	0.996	0.0340531
Gldn	1.3923e-06	0.0647075	0.108	0.074	0.0343939
Crtc3	1.41882e-06	0.0716831	0.547	0.478	0.035049
Tanc1	1.42614e-06	0.138032	0.246	0.198	0.0352298
Fat3	1.45964e-06	0.160053	0.836	0.799	0.0360574
Coro6	1.46199e-06	-0.127557	0.209	0.253	0.0361155
Srsf11	1.49738e-06	0.092958	0.864	0.821	0.0369897
Dnajc24	1.52468e-06	0.0667712	0.426	0.358	0.0376643
Cdh6	1.52668e-06	0.139565	0.326	0.271	0.0377136
Zfp37	1.54055e-06	0.0761559	0.158	0.119	0.0380563
Cox6b1	1.54758e-06	-0.0972673	0.107	0.144	0.0382298
Pom121	1.57618e-06	-0.107004	0.238	0.283	0.0389365
Ttc27	1.57691e-06	0.0641707	0.318	0.26	0.0389544
Klhl24	1.60036e-06	0.0810143	0.428	0.371	0.0395337
Dipk1b	1.60441e-06	-0.113813	0.234	0.28	0.0396337
Zfp941	1.6991e-06	0.0730809	0.372	0.31	0.0419728
Tox2	1.75633e-06	0.0806676	0.5	0.432	0.0433867
Chgb	1.76641e-06	-0.13027	0.227	0.269	0.0436357
Rap1a	1.82622e-06	0.0791624	0.448	0.385	0.0451131
Taf3	1.83848e-06	0.0668853	0.413	0.349	0.0454159
Unc5c	1.88792e-06	0.124518	0.925	0.902	0.0466374
Zfp386	1.92752e-06	0.0475672	0.22	0.172	0.0476155
Atp1b2	1.92793e-06	-0.0861943	0.098	0.133	0.0476256
Cyp46a1	1.93485e-06	-0.110907	0.226	0.272	0.0477966
2900026A02Rik	2.04607e-06	0.0486576	0.222	0.173	0.050544
Gm26691	2.06391e-06	0.120974	0.735	0.691	0.0509847
Xpa	2.10297e-06	0.0652718	0.231	0.182	0.0519498
Fxyd6	2.10385e-06	-0.105446	0.161	0.201	0.0519714
Zfp608	2.15705e-06	0.0925705	0.598	0.535	0.0532856
Gnao1	2.16664e-06	0.0805879	0.858	0.811	0.0535225
Dnajc13	2.19124e-06	0.0719675	0.652	0.592	0.0541302
Chpt1	2.23071e-06	0.0751839	0.493	0.426	0.0551053
Sh2b1	2.23156e-06	-0.0582124	0.063	0.093	0.0551263
Lrfn5	2.23164e-06	-0.116983	0.953	0.949	0.0551283
Cox8a	2.25786e-06	-0.119489	0.145	0.184	0.055776
Praf2	2.26708e-06	-0.0474036	0.04	0.066	0.0560036
Soga3	2.30122e-06	0.0888664	0.632	0.57	0.0568471
Usp19	2.30875e-06	-0.122898	0.262	0.303	0.0570331
Rps6kb2	2.31483e-06	-0.10805	0.27	0.314	0.0571831
Pabpc4	2.36285e-06	0.0675459	0.452	0.389	0.0583694
Ccz1	2.36845e-06	0.0575496	0.302	0.247	0.0585079
Setd7	2.37623e-06	0.0817435	0.425	0.366	0.0586999
Slc16a2	2.38353e-06	0.0529264	0.314	0.256	0.0588803
Tmx1	2.38576e-06	-0.0942453	0.17	0.212	0.0589354
Snap25	2.39739e-06	0.0867078	0.947	0.917	0.0592228
Dlgap1	2.40309e-06	0.0882527	0.96	0.932	0.0593636
Adamtsl1	2.4043e-06	0.249602	0.34	0.29	0.0593934
Fam214a	2.43709e-06	0.0869331	0.595	0.532	0.0602035
Srsf10	2.4583e-06	0.0669647	0.545	0.483	0.0607274
Vwa5b2	2.46795e-06	-0.14762	0.429	0.461	0.0609658
Fktn	2.47606e-06	0.090626	0.432	0.377	0.061166
4833422C13Rik	2.50492e-06	0.0671152	0.17	0.128	0.0618789
Usp49	2.51915e-06	0.0584429	0.35	0.291	0.0622305
B3galt1	2.58757e-06	0.127784	0.873	0.838	0.0639208
Phlpp1	2.64456e-06	0.117633	0.759	0.701	0.0653286
4732440D04Rik	2.65077e-06	0.0486252	0.092	0.062	0.065482
Ephb1	2.66952e-06	0.119642	0.674	0.619	0.0659452
Scfd1	2.78831e-06	0.0753232	0.569	0.504	0.0688795
Snrpn	2.88519e-06	-0.154378	0.727	0.727	0.0712728
Simc1	2.91795e-06	0.0906427	0.452	0.391	0.0720821
Ccnh	2.96198e-06	0.0803614	0.436	0.377	0.0731698
Eif1	3.06631e-06	-0.103436	0.136	0.173	0.0757469
Rpl36	3.09417e-06	-0.0935287	0.103	0.138	0.0764353
Rps4x	3.09611e-06	-0.0718034	0.049	0.076	0.0764831
Zfp329	3.15048e-06	0.0592787	0.237	0.188	0.0778264
Rce1	3.1746e-06	-0.0539546	0.053	0.081	0.0784221
Slitrk5	3.17573e-06	0.0617863	0.268	0.214	0.0784501
Ascc3	3.27984e-06	0.0784007	0.833	0.767	0.0810218
Nol4	3.3098e-06	0.0960713	0.902	0.861	0.0817619
Trh	3.32566e-06	-0.174932	0.042	0.067	0.0821538
Atp6v1f	3.41242e-06	-0.0690577	0.048	0.075	0.0842969
Ndufa1	3.42404e-06	-0.057068	0.035	0.059	0.0845842
Kcnma1	3.47004e-06	0.0734557	0.988	0.977	0.0857204
Rpl29	3.52244e-06	-0.0516987	0.048	0.075	0.0870148
Ndufa11	3.53989e-06	-0.0669313	0.071	0.103	0.0874459
Tspan7	3.57403e-06	-0.113355	0.805	0.81	0.0882892
Vps8	3.64513e-06	0.0827952	0.473	0.414	0.0900457
Ube2v2	3.68995e-06	0.0581231	0.334	0.275	0.0911529
Stxbp5	3.72126e-06	0.0915653	0.865	0.807	0.0919263
Tcte2	3.72702e-06	0.0677469	0.399	0.337	0.0920686
Pnoc	3.75877e-06	-0.0557201	0.022	0.042	0.0928529
Atp5o	3.76632e-06	-0.0841042	0.113	0.149	0.0930395
Spopl	3.81974e-06	0.0807357	0.571	0.5	0.094359
Avp	3.92465e-06	-0.667004	0.055	0.084	0.0969506
Cpt1c	3.9685e-06	-0.122312	0.511	0.543	0.0980338
Lrrc40	4.04117e-06	0.0709882	0.301	0.248	0.0998289
Smpd1	4.06111e-06	-0.0710412	0.088	0.122	0.100322
Myt1l	4.1482e-06	0.0792493	0.968	0.953	0.102473
Morf4l2	4.15009e-06	0.063879	0.334	0.278	0.10252
[truncated: 14,884 more rows]

## Sheet: ESMT2a_Hypo_Neurons_GSEA_GOBP
ESM Table 2a
[truncated: 74 more rows]

## Sheet: ESMT2b_Hypo_Oligo_GSEA_GOBP
ESM Table 2b
[truncated: 44 more rows]

[truncated: 7 more sheets: ESMT2c_Hypo_Astro_GSEA_GOBP, ESMT3a_Hypo_Neurons_GSEA_KEGG, ESMT3b_Hypo_Oligo_GSEA_KEGG, ESMT3c_Hypo_Astro_GSEA_KEGG, ESMT4_Hypo_Synapto_GSEA_GOBP, ESMT5_Cortex_Neurons_DEA, ESMT6_Cortex_Neurons_GSEA_GOBP]
